# Supplementary material for: Comparative Genome Analyses Reveal the Genomic Traits and Host Plant Adaptations of Flavobacterium akiainvivens IK-1T
Source: Int J Mol Sci. 2019 Oct 3;20(19):4910. doi: 10.3390/ijms20194910 (PMC6801697; doi:10.3390/ijms20194910)
Supplement: Supplementary file 1 [file ijms-20-04910-s001.zip]

Archive with 19 entries (18 files):
- Supplements/
- Supplements/Supplementary Fig S1.tif
- Supplements/Supplementary Fig S2.jpg
- Supplements/Supplementary Fig S3.png
- Supplements/Supplementary Fig S4.png
- Supplements/Supplementary Fig S5.png
- Supplements/Supplementary Fig S6.png
- Supplements/Supplementary Fig S7.jpg
- Supplements/Supplementary Fig S8.jpg
- Supplements/Supplementary Fig S9.jpg
- Supplements/Supplementary legends.docx
- Supplements/Supplementary Table S1.xlsx
- Supplements/Supplementary Table S2.xlsx
- Supplements/Supplementary Table S3.xlsx
- Supplements/Supplementary Table S4.xlsx
- Supplements/Supplementary Table S5.xlsx
- Supplements/Supplementary Table S6.xlsx
- Supplements/Supplementary Table S7.xlsx
- Supplements/Supplementary Table S8.xlsx
