# Supplementary material for: Comparative Genome Analyses Reveal the Genomic Traits and Host Plant Adaptations of Flavobacterium akiainvivens IK-1T
Source: Int J Mol Sci. 2019 Oct 3;20(19):4910. doi: 10.3390/ijms20194910 (PMC6801697; doi:10.3390/ijms20194910)
Supplement: Supplementary file 1 [file ijms-20-04910-s001.zip › Supplements/Supplementary Table S1.xlsx]

## Sheet: PROKKA_11162018
Supplementary Table S1 Annotation summary of Flavobacterium akiainvivens IK-1T genome
##gff-version 3
GenBank ID	Program	Feature	Start	End	Score	Strand	Phase	Atributes
gi_924615041_gb_LIYD01000001.1_	Aragorn:1.2	tRNA	110	184	.	-	.	ID=OIJKMAGN_00001;inference=COORDINATES:profile:Aragorn:1.2;locus_tag=OIJKMAGN_00001;product=tRNA-Ala(tgc)
gi_924615041_gb_LIYD01000001.1_	Aragorn:1.2	tRNA	293	367	.	-	.	ID=OIJKMAGN_00002;inference=COORDINATES:profile:Aragorn:1.2;locus_tag=OIJKMAGN_00002;product=tRNA-Ile(gat)
gi_924615036_gb_LIYD01000002.1_	Prodigal:2.6	CDS	2292	2750	.	-	0	ID=OIJKMAGN_00003;inference=ab initio prediction:Prodigal:2.6;locus_tag=OIJKMAGN_00003;product=hypothetical protein
gi_924615027_gb_LIYD01000003.1_	Prodigal:2.6	CDS	78	3323	.	+	0	ID=OIJKMAGN_00004;inference=ab initio prediction:Prodigal:2.6;locus_tag=OIJKMAGN_00004;product=hypothetical protein
gi_924615022_gb_LIYD01000004.1_	Prodigal:2.6	CDS	141	887	.	-	0	ID=OIJKMAGN_00005;inference=ab initio prediction:Prodigal:2.6,similar to AA sequence:UniProtKB:Q45619;locus_tag=OIJKMAGN_00005;product=Insertion sequence IS5376 putative ATP-binding protein
gi_924615022_gb_LIYD01000004.1_	Prodigal:2.6	CDS	914	2434	.	-	0	ID=OIJKMAGN_00006;inference=ab initio prediction:Prodigal:2.6;locus_tag=OIJKMAGN_00006;product=hypothetical protein
gi_924611173_gb_LIYD01000005.1_	Prodigal:2.6	CDS	67	1929	.	+	0	ID=OIJKMAGN_00007;eC_number=3.2.1.31;Name=uidA;gene=uidA;inference=ab initio prediction:Prodigal:2.6,similar to AA sequence:UniProtKB:P05804;locus_tag=OIJKMAGN_00007;product=Beta-glucuronidase
gi_924611173_gb_LIYD01000005.1_	Prodigal:2.6	CDS	2253	2825	.	+	0	ID=OIJKMAGN_00008;eC_number=3.1.2.-;inference=ab initio prediction:Prodigal:2.6,similar to AA sequence:UniProtKB:P44886;locus_tag=OIJKMAGN_00008;product=putative acyl-CoA thioester hydrolase
gi_924611173_gb_LIYD01000005.1_	Prodigal:2.6	CDS	2852	3514	.	+	0	ID=OIJKMAGN_00009;inference=ab initio prediction:Prodigal:2.6;locus_tag=OIJKMAGN_00009;product=hypothetical protein
gi_924611173_gb_LIYD01000005.1_	Prodigal:2.6	CDS	3517	4005	.	-	0	ID=OIJKMAGN_00010;Name=decR_1;gene=decR_1;inference=ab initio prediction:Prodigal:2.6,similar to AA sequence:UniProtKB:P0ACJ5;locus_tag=OIJKMAGN_00010;product=DNA-binding transcriptional activator DecR
gi_924611173_gb_LIYD01000005.1_	Prodigal:2.6	CDS	4141	5166	.	-	0	ID=OIJKMAGN_00011;eC_number=1.-.-.-;Name=nemA_1;gene=nemA_1;inference=ab initio prediction:Prodigal:2.6,similar to AA sequence:UniProtKB:P77258;locus_tag=OIJKMAGN_00011;product=N-ethylmaleimide reductase
gi_924611173_gb_LIYD01000005.1_	Prodigal:2.6	CDS	5286	6236	.	-	0	ID=OIJKMAGN_00012;Name=panS;gene=panS;inference=ab initio prediction:Prodigal:2.6,similar to AA sequence:UniProtKB:Q8ZKL0;locus_tag=OIJKMAGN_00012;product=Pantothenate precursors transporter PanS
gi_924611173_gb_LIYD01000005.1_	Prodigal:2.6	CDS	6350	7384	.	-	0	ID=OIJKMAGN_00013;eC_number=4.4.1.23;Name=xecA1;gene=xecA1;inference=ab initio prediction:Prodigal:2.6,similar to AA sequence:UniProtKB:Q56837;locus_tag=OIJKMAGN_00013;product=2-hydroxypropyl-CoM lyase
gi_924611173_gb_LIYD01000005.1_	Prodigal:2.6	CDS	7410	8414	.	-	0	ID=OIJKMAGN_00014;inference=ab initio prediction:Prodigal:2.6;locus_tag=OIJKMAGN_00014;product=hypothetical protein
gi_924611173_gb_LIYD01000005.1_	Aragorn:1.2	tRNA	8965	9040	.	-	.	ID=OIJKMAGN_00015;inference=COORDINATES:profile:Aragorn:1.2;locus_tag=OIJKMAGN_00015;product=tRNA-Pro(tgg)
gi_924611173_gb_LIYD01000005.1_	Prodigal:2.6	CDS	9199	10149	.	+	0	ID=OIJKMAGN_00016;eC_number=1.8.1.9;Name=trxB_1;gene=trxB_1;inference=ab initio prediction:Prodigal:2.6,similar to AA sequence:UniProtKB:P52215;locus_tag=OIJKMAGN_00016;product=Thioredoxin reductase
gi_924611173_gb_LIYD01000005.1_	Prodigal:2.6	CDS	10226	10783	.	+	0	ID=OIJKMAGN_00017;eC_number=3.2.2.9;Name=mtnN;gene=mtnN;inference=ab initio prediction:Prodigal:2.6,similar to AA sequence:UniProtKB:A5F5R2;locus_tag=OIJKMAGN_00017;product=5'-methylthioadenosine/S-adenosylhomocysteine nucleosidase
gi_924611173_gb_LIYD01000005.1_	Prodigal:2.6	CDS	10879	11346	.	+	0	ID=OIJKMAGN_00018;inference=ab initio prediction:Prodigal:2.6;locus_tag=OIJKMAGN_00018;product=hypothetical protein
gi_924611173_gb_LIYD01000005.1_	Prodigal:2.6	CDS	11362	12192	.	-	0	ID=OIJKMAGN_00019;inference=ab initio prediction:Prodigal:2.6;locus_tag=OIJKMAGN_00019;product=hypothetical protein
gi_924611173_gb_LIYD01000005.1_	Prodigal:2.6	CDS	12314	13039	.	-	0	ID=OIJKMAGN_00020;inference=ab initio prediction:Prodigal:2.6;locus_tag=OIJKMAGN_00020;product=hypothetical protein
gi_924611173_gb_LIYD01000005.1_	Prodigal:2.6	CDS	13063	14847	.	-	0	ID=OIJKMAGN_00021;inference=ab initio prediction:Prodigal:2.6;locus_tag=OIJKMAGN_00021;product=hypothetical protein
gi_924611173_gb_LIYD01000005.1_	Prodigal:2.6	CDS	14844	15182	.	-	0	ID=OIJKMAGN_00022;inference=ab initio prediction:Prodigal:2.6;locus_tag=OIJKMAGN_00022;product=hypothetical protein
gi_924611173_gb_LIYD01000005.1_	Prodigal:2.6	CDS	15209	15970	.	-	0	ID=OIJKMAGN_00023;inference=ab initio prediction:Prodigal:2.6;locus_tag=OIJKMAGN_00023;product=hypothetical protein
gi_924611173_gb_LIYD01000005.1_	Prodigal:2.6	CDS	16081	16539	.	-	0	ID=OIJKMAGN_00024;inference=ab initio prediction:Prodigal:2.6;locus_tag=OIJKMAGN_00024;product=hypothetical protein
gi_924611173_gb_LIYD01000005.1_	Prodigal:2.6	CDS	16686	17147	.	+	0	ID=OIJKMAGN_00025;inference=ab initio prediction:Prodigal:2.6;locus_tag=OIJKMAGN_00025;product=hypothetical protein
gi_924611173_gb_LIYD01000005.1_	Prodigal:2.6	CDS	17301	18212	.	+	0	ID=OIJKMAGN_00026;inference=ab initio prediction:Prodigal:2.6,similar to AA sequence:UniProtKB:Q7A6Q5;locus_tag=OIJKMAGN_00026;product=Epimerase family protein
gi_924611173_gb_LIYD01000005.1_	Prodigal:2.6	CDS	18357	18926	.	+	0	ID=OIJKMAGN_00027;Name=grpE;gene=grpE;inference=ab initio prediction:Prodigal:2.6,protein motif:HAMAP:MF_01151;locus_tag=OIJKMAGN_00027;product=Protein GrpE
gi_924611173_gb_LIYD01000005.1_	Prodigal:2.6	CDS	18941	20065	.	+	0	ID=OIJKMAGN_00028;Name=dnaJ_1;gene=dnaJ_1;inference=ab initio prediction:Prodigal:2.6,similar to AA sequence:UniProtKB:P08622;locus_tag=OIJKMAGN_00028;product=Chaperone protein DnaJ
gi_924611173_gb_LIYD01000005.1_	Prodigal:2.6	CDS	20257	21186	.	+	0	ID=OIJKMAGN_00029;eC_number=3.6.3.-;Name=yxlF_1;gene=yxlF_1;inference=ab initio prediction:Prodigal:2.6,similar to AA sequence:UniProtKB:P94374;locus_tag=OIJKMAGN_00029;product=putative ABC transporter ATP-binding protein YxlF
gi_924611173_gb_LIYD01000005.1_	Prodigal:2.6	CDS	21188	22480	.	+	0	ID=OIJKMAGN_00030;inference=ab initio prediction:Prodigal:2.6;locus_tag=OIJKMAGN_00030;product=hypothetical protein
gi_924611173_gb_LIYD01000005.1_	Prodigal:2.6	CDS	22597	23781	.	+	0	ID=OIJKMAGN_00031;inference=ab initio prediction:Prodigal:2.6;locus_tag=OIJKMAGN_00031;product=hypothetical protein
gi_924611173_gb_LIYD01000005.1_	Prodigal:2.6	CDS	23966	25834	.	+	0	ID=OIJKMAGN_00032;Name=ettA_1;gene=ettA_1;inference=ab initio prediction:Prodigal:2.6,similar to AA sequence:UniProtKB:P45127;locus_tag=OIJKMAGN_00032;product=Energy-dependent translational throttle protein EttA
gi_924611173_gb_LIYD01000005.1_	Prodigal:2.6	CDS	25966	26583	.	+	0	ID=OIJKMAGN_00033;inference=ab initio prediction:Prodigal:2.6;locus_tag=OIJKMAGN_00033;product=hypothetical protein
gi_924611173_gb_LIYD01000005.1_	Prodigal:2.6	CDS	26694	26948	.	-	0	ID=OIJKMAGN_00034;inference=ab initio prediction:Prodigal:2.6;locus_tag=OIJKMAGN_00034;product=hypothetical protein
gi_924611173_gb_LIYD01000005.1_	Prodigal:2.6	CDS	27243	27926	.	-	0	ID=OIJKMAGN_00035;inference=ab initio prediction:Prodigal:2.6;locus_tag=OIJKMAGN_00035;product=hypothetical protein
gi_924611173_gb_LIYD01000005.1_	Prodigal:2.6	CDS	28264	28680	.	+	0	ID=OIJKMAGN_00036;inference=ab initio prediction:Prodigal:2.6,similar to AA sequence:UniProtKB:P80485;locus_tag=OIJKMAGN_00036;product=Acid shock protein
gi_924611173_gb_LIYD01000005.1_	Prodigal:2.6	CDS	28770	29951	.	+	0	ID=OIJKMAGN_00037;eC_number=2.4.1.289;Name=wbbL_1;gene=wbbL_1;inference=ab initio prediction:Prodigal:2.6,similar to AA sequence:UniProtKB:P9WMY3;locus_tag=OIJKMAGN_00037;product=N-acetylglucosaminyl-diphospho-decaprenol L-rhamnosyltransferase
gi_924611173_gb_LIYD01000005.1_	Prodigal:2.6	CDS	30039	31355	.	+	0	ID=OIJKMAGN_00038;eC_number=2.3.1.61;Name=odhB;gene=odhB;inference=ab initio prediction:Prodigal:2.6,similar to AA sequence:UniProtKB:Q7A5N4;locus_tag=OIJKMAGN_00038;product=Dihydrolipoyllysine-residue succinyltransferase component of 2-oxoglutarate dehydrogenase complex
gi_924611173_gb_LIYD01000005.1_	Prodigal:2.6	CDS	31477	31782	.	+	0	ID=OIJKMAGN_00039;inference=ab initio prediction:Prodigal:2.6;locus_tag=OIJKMAGN_00039;product=hypothetical protein
gi_924611173_gb_LIYD01000005.1_	Prodigal:2.6	CDS	31784	33214	.	+	0	ID=OIJKMAGN_00040;eC_number=3.1.4.53;Name=cpdA_1;gene=cpdA_1;inference=ab initio prediction:Prodigal:2.6,protein motif:HAMAP:MF_00905;locus_tag=OIJKMAGN_00040;product=3'%2C5'-cyclic adenosine monophosphate phosphodiesterase CpdA
gi_924611173_gb_LIYD01000005.1_	Prodigal:2.6	CDS	33317	33949	.	-	0	ID=OIJKMAGN_00041;eC_number=4.2.1.1;Name=can_1;gene=can_1;inference=ab initio prediction:Prodigal:2.6,similar to AA sequence:UniProtKB:P45148;locus_tag=OIJKMAGN_00041;product=Carbonic anhydrase 2
gi_924611173_gb_LIYD01000005.1_	Prodigal:2.6	CDS	34015	35259	.	-	0	ID=OIJKMAGN_00042;inference=ab initio prediction:Prodigal:2.6;locus_tag=OIJKMAGN_00042;product=hypothetical protein
gi_924611173_gb_LIYD01000005.1_	Prodigal:2.6	CDS	35377	37509	.	-	0	ID=OIJKMAGN_00043;eC_number=5.4.99.2;Name=mutB;gene=mutB;inference=ab initio prediction:Prodigal:2.6,similar to AA sequence:UniProtKB:P11653;locus_tag=OIJKMAGN_00043;product=Methylmalonyl-CoA mutase large subunit
gi_924611173_gb_LIYD01000005.1_	Prodigal:2.6	CDS	37519	37659	.	-	0	ID=OIJKMAGN_00044;inference=ab initio prediction:Prodigal:2.6;locus_tag=OIJKMAGN_00044;product=hypothetical protein
gi_924611173_gb_LIYD01000005.1_	Prodigal:2.6	CDS	37635	37781	.	-	0	ID=OIJKMAGN_00045;inference=ab initio prediction:Prodigal:2.6;locus_tag=OIJKMAGN_00045;product=hypothetical protein
gi_924611173_gb_LIYD01000005.1_	Prodigal:2.6	CDS	37792	39165	.	-	0	ID=OIJKMAGN_00046;eC_number=5.4.99.2;Name=scpA_1;gene=scpA_1;inference=ab initio prediction:Prodigal:2.6,similar to AA sequence:UniProtKB:P27253;locus_tag=OIJKMAGN_00046;product=Methylmalonyl-CoA mutase
gi_924611173_gb_LIYD01000005.1_	Prodigal:2.6	CDS	39169	39516	.	-	0	ID=OIJKMAGN_00047;inference=ab initio prediction:Prodigal:2.6;locus_tag=OIJKMAGN_00047;product=hypothetical protein
gi_924611173_gb_LIYD01000005.1_	Prodigal:2.6	CDS	39594	40202	.	-	0	ID=OIJKMAGN_00048;eC_number=2.7.1.48;Name=udk;gene=udk;inference=ab initio prediction:Prodigal:2.6,similar to AA sequence:UniProtKB:P67411;locus_tag=OIJKMAGN_00048;product=Uridine kinase
gi_924611173_gb_LIYD01000005.1_	Prodigal:2.6	CDS	40353	41906	.	+	0	ID=OIJKMAGN_00049;eC_number=3.2.1.1;inference=ab initio prediction:Prodigal:2.6,similar to AA sequence:UniProtKB:P20845;locus_tag=OIJKMAGN_00049;product=Alpha-amylase
gi_924611173_gb_LIYD01000005.1_	Prodigal:2.6	CDS	42085	44913	.	+	0	ID=OIJKMAGN_00050;inference=ab initio prediction:Prodigal:2.6;locus_tag=OIJKMAGN_00050;product=hypothetical protein
gi_924611173_gb_LIYD01000005.1_	Prodigal:2.6	CDS	45000	45473	.	-	0	ID=OIJKMAGN_00051;inference=ab initio prediction:Prodigal:2.6;locus_tag=OIJKMAGN_00051;product=hypothetical protein
gi_924611173_gb_LIYD01000005.1_	Prodigal:2.6	CDS	45679	46335	.	-	0	ID=OIJKMAGN_00052;inference=ab initio prediction:Prodigal:2.6;locus_tag=OIJKMAGN_00052;product=hypothetical protein
gi_924611173_gb_LIYD01000005.1_	Prodigal:2.6	CDS	46541	48130	.	-	0	ID=OIJKMAGN_00053;Name=prfC;gene=prfC;inference=ab initio prediction:Prodigal:2.6,similar to AA sequence:UniProtKB:Q83DC7;locus_tag=OIJKMAGN_00053;product=Peptide chain release factor 3
gi_924611173_gb_LIYD01000005.1_	Prodigal:2.6	CDS	48338	49273	.	+	0	ID=OIJKMAGN_00054;inference=ab initio prediction:Prodigal:2.6;locus_tag=OIJKMAGN_00054;product=hypothetical protein
gi_924611173_gb_LIYD01000005.1_	Prodigal:2.6	CDS	49283	51211	.	+	0	ID=OIJKMAGN_00055;Name=oprF_1;gene=oprF_1;inference=ab initio prediction:Prodigal:2.6,similar to AA sequence:UniProtKB:P37726;locus_tag=OIJKMAGN_00055;product=Outer membrane porin F
gi_924611173_gb_LIYD01000005.1_	Prodigal:2.6	CDS	51282	51668	.	-	0	ID=OIJKMAGN_00056;inference=ab initio prediction:Prodigal:2.6;locus_tag=OIJKMAGN_00056;product=hypothetical protein
gi_924611173_gb_LIYD01000005.1_	Prodigal:2.6	CDS	51882	53204	.	-	0	ID=OIJKMAGN_00057;inference=ab initio prediction:Prodigal:2.6;locus_tag=OIJKMAGN_00057;product=hypothetical protein
gi_924611173_gb_LIYD01000005.1_	Prodigal:2.6	CDS	53461	55458	.	+	0	ID=OIJKMAGN_00058;eC_number=5.2.1.8;Name=surA_1;gene=surA_1;inference=ab initio prediction:Prodigal:2.6,similar to AA sequence:UniProtKB:P0ABZ8;locus_tag=OIJKMAGN_00058;product=Chaperone SurA
gi_924611173_gb_LIYD01000005.1_	Prodigal:2.6	CDS	55458	56309	.	+	0	ID=OIJKMAGN_00059;inference=ab initio prediction:Prodigal:2.6;locus_tag=OIJKMAGN_00059;product=hypothetical protein
gi_924611173_gb_LIYD01000005.1_	Prodigal:2.6	CDS	56293	57714	.	+	0	ID=OIJKMAGN_00060;eC_number=5.2.1.8;Name=surA_2;gene=surA_2;inference=ab initio prediction:Prodigal:2.6,similar to AA sequence:UniProtKB:P0ABZ8;locus_tag=OIJKMAGN_00060;product=Chaperone SurA
gi_924611173_gb_LIYD01000005.1_	Prodigal:2.6	CDS	57793	58746	.	+	0	ID=OIJKMAGN_00061;eC_number=3.6.3.-;Name=ravA;gene=ravA;inference=ab initio prediction:Prodigal:2.6,protein motif:HAMAP:MF_01625;locus_tag=OIJKMAGN_00061;product=ATPase RavA
gi_924611173_gb_LIYD01000005.1_	Prodigal:2.6	CDS	58773	59162	.	+	0	ID=OIJKMAGN_00062;inference=ab initio prediction:Prodigal:2.6;locus_tag=OIJKMAGN_00062;product=hypothetical protein
gi_924611173_gb_LIYD01000005.1_	Prodigal:2.6	CDS	59198	59578	.	+	0	ID=OIJKMAGN_00063;inference=ab initio prediction:Prodigal:2.6;locus_tag=OIJKMAGN_00063;product=hypothetical protein
gi_924611173_gb_LIYD01000005.1_	Prodigal:2.6	CDS	59888	62668	.	+	0	ID=OIJKMAGN_00064;eC_number=4.2.1.3;Name=acnB;gene=acnB;inference=ab initio prediction:Prodigal:2.6,similar to AA sequence:UniProtKB:P36683;locus_tag=OIJKMAGN_00064;product=Aconitate hydratase B
gi_924611173_gb_LIYD01000005.1_	Prodigal:2.6	CDS	62723	65005	.	+	0	ID=OIJKMAGN_00065;eC_number=4.2.1.3;Name=acn;gene=acn;inference=ab initio prediction:Prodigal:2.6,similar to AA sequence:UniProtKB:Q9RTN7;locus_tag=OIJKMAGN_00065;product=Aconitate hydratase A
gi_924611173_gb_LIYD01000005.1_	Prodigal:2.6	CDS	65409	66992	.	+	0	ID=OIJKMAGN_00066;inference=ab initio prediction:Prodigal:2.6;locus_tag=OIJKMAGN_00066;product=hypothetical protein
gi_924611173_gb_LIYD01000005.1_	Prodigal:2.6	CDS	67741	69189	.	-	0	ID=OIJKMAGN_00067;eC_number=1.2.1.-;Name=gap2;gene=gap2;inference=ab initio prediction:Prodigal:2.6,similar to AA sequence:UniProtKB:Q02PG5;locus_tag=OIJKMAGN_00067;product=Glyceraldehyde-3-phosphate dehydrogenase-like protein
gi_924611173_gb_LIYD01000005.1_	Prodigal:2.6	CDS	69397	71685	.	+	0	ID=OIJKMAGN_00068;inference=ab initio prediction:Prodigal:2.6;locus_tag=OIJKMAGN_00068;product=hypothetical protein
gi_924611173_gb_LIYD01000005.1_	Prodigal:2.6	CDS	71738	72082	.	-	0	ID=OIJKMAGN_00069;inference=ab initio prediction:Prodigal:2.6;locus_tag=OIJKMAGN_00069;product=hypothetical protein
gi_924611173_gb_LIYD01000005.1_	Prodigal:2.6	CDS	72230	73627	.	-	0	ID=OIJKMAGN_00070;eC_number=3.4.21.107;Name=degQ;gene=degQ;inference=ab initio prediction:Prodigal:2.6,similar to AA sequence:UniProtKB:P39099;locus_tag=OIJKMAGN_00070;product=Periplasmic pH-dependent serine endoprotease DegQ
gi_924611173_gb_LIYD01000005.1_	Prodigal:2.6	CDS	73741	74523	.	+	0	ID=OIJKMAGN_00071;eC_number=5.1.1.7;Name=dapF;gene=dapF;inference=ab initio prediction:Prodigal:2.6,similar to AA sequence:UniProtKB:A6GYX5;locus_tag=OIJKMAGN_00071;product=Diaminopimelate epimerase
gi_924611173_gb_LIYD01000005.1_	Prodigal:2.6	CDS	74517	75047	.	+	0	ID=OIJKMAGN_00072;eC_number=2.3.1.57;Name=speG_1;gene=speG_1;inference=ab initio prediction:Prodigal:2.6,similar to AA sequence:UniProtKB:P0A951;locus_tag=OIJKMAGN_00072;product=Spermidine N(1)-acetyltransferase
gi_924611173_gb_LIYD01000005.1_	Prodigal:2.6	CDS	75061	76101	.	+	0	ID=OIJKMAGN_00073;eC_number=4.2.2.-;Name=mltG;gene=mltG;inference=ab initio prediction:Prodigal:2.6,similar to AA sequence:UniProtKB:A0A0H2ZLQ1;locus_tag=OIJKMAGN_00073;product=Endolytic murein transglycosylase
gi_924611173_gb_LIYD01000005.1_	Prodigal:2.6	CDS	76375	77022	.	+	0	ID=OIJKMAGN_00074;inference=ab initio prediction:Prodigal:2.6;locus_tag=OIJKMAGN_00074;product=hypothetical protein
gi_924611173_gb_LIYD01000005.1_	Prodigal:2.6	CDS	77017	77430	.	-	0	ID=OIJKMAGN_00075;inference=ab initio prediction:Prodigal:2.6;locus_tag=OIJKMAGN_00075;product=hypothetical protein
gi_924611173_gb_LIYD01000005.1_	Prodigal:2.6	CDS	77638	78939	.	+	0	ID=OIJKMAGN_00076;inference=ab initio prediction:Prodigal:2.6;locus_tag=OIJKMAGN_00076;product=hypothetical protein
gi_924611173_gb_LIYD01000005.1_	Prodigal:2.6	CDS	78926	80122	.	-	0	ID=OIJKMAGN_00077;Name=nhaA;gene=nhaA;inference=ab initio prediction:Prodigal:2.6,similar to AA sequence:UniProtKB:P13738;locus_tag=OIJKMAGN_00077;product=Na(+)/H(+) antiporter NhaA
gi_924611173_gb_LIYD01000005.1_	Prodigal:2.6	CDS	80169	81695	.	-	0	ID=OIJKMAGN_00078;Name=bicA;gene=bicA;inference=ab initio prediction:Prodigal:2.6,similar to AA sequence:UniProtKB:Q14SY0;locus_tag=OIJKMAGN_00078;product=Bicarbonate transporter BicA
gi_924611173_gb_LIYD01000005.1_	Prodigal:2.6	CDS	81775	81912	.	+	0	ID=OIJKMAGN_00079;inference=ab initio prediction:Prodigal:2.6;locus_tag=OIJKMAGN_00079;product=hypothetical protein
gi_924611173_gb_LIYD01000005.1_	Prodigal:2.6	CDS	81909	82622	.	-	0	ID=OIJKMAGN_00080;eC_number=2.1.1.198;Name=rsmI_1;gene=rsmI_1;inference=ab initio prediction:Prodigal:2.6,similar to AA sequence:UniProtKB:P67087;locus_tag=OIJKMAGN_00080;product=Ribosomal RNA small subunit methyltransferase I
gi_924611173_gb_LIYD01000005.1_	Prodigal:2.6	CDS	82622	83089	.	-	0	ID=OIJKMAGN_00081;eC_number=3.1.3.48;Name=yfkJ;gene=yfkJ;inference=ab initio prediction:Prodigal:2.6,similar to AA sequence:UniProtKB:O35016;locus_tag=OIJKMAGN_00081;product=Low molecular weight protein-tyrosine-phosphatase YfkJ
gi_924611173_gb_LIYD01000005.1_	Prodigal:2.6	CDS	83089	84516	.	-	0	ID=OIJKMAGN_00082;Name=dnaA;gene=dnaA;inference=ab initio prediction:Prodigal:2.6,similar to AA sequence:UniProtKB:P05648;locus_tag=OIJKMAGN_00082;product=Chromosomal replication initiator protein DnaA
gi_924611173_gb_LIYD01000005.1_	Prodigal:2.6	CDS	84705	85103	.	+	0	ID=OIJKMAGN_00083;eC_number=3.1.2.-;Name=ybgC;gene=ybgC;inference=ab initio prediction:Prodigal:2.6,similar to AA sequence:UniProtKB:P0A8Z3;locus_tag=OIJKMAGN_00083;product=Acyl-CoA thioester hydrolase YbgC
gi_924611173_gb_LIYD01000005.1_	Prodigal:2.6	CDS	85129	85785	.	-	0	ID=OIJKMAGN_00084;Name=yigZ;gene=yigZ;inference=ab initio prediction:Prodigal:2.6,similar to AA sequence:UniProtKB:P27862;locus_tag=OIJKMAGN_00084;product=IMPACT family member YigZ
gi_924611173_gb_LIYD01000005.1_	Prodigal:2.6	CDS	85835	86380	.	+	0	ID=OIJKMAGN_00085;inference=ab initio prediction:Prodigal:2.6;locus_tag=OIJKMAGN_00085;product=hypothetical protein
gi_924611173_gb_LIYD01000005.1_	Prodigal:2.6	CDS	86377	86952	.	+	0	ID=OIJKMAGN_00086;inference=ab initio prediction:Prodigal:2.6;locus_tag=OIJKMAGN_00086;product=hypothetical protein
gi_924611173_gb_LIYD01000005.1_	Prodigal:2.6	CDS	86949	87572	.	+	0	ID=OIJKMAGN_00087;eC_number=2.4.2.-;Name=mtgA_1;gene=mtgA_1;inference=ab initio prediction:Prodigal:2.6,protein motif:HAMAP:MF_00766;locus_tag=OIJKMAGN_00087;product=Monofunctional biosynthetic peptidoglycan transglycosylase
gi_924611173_gb_LIYD01000005.1_	Prodigal:2.6	CDS	87582	88193	.	-	0	ID=OIJKMAGN_00088;eC_number=3.1.3.-;inference=ab initio prediction:Prodigal:2.6,similar to AA sequence:UniProtKB:Q8A947;locus_tag=OIJKMAGN_00088;product=D-ribitol-5-phosphate phosphatase
gi_924611173_gb_LIYD01000005.1_	Prodigal:2.6	CDS	88186	89244	.	-	0	ID=OIJKMAGN_00089;Name=ribD_1;gene=ribD_1;inference=ab initio prediction:Prodigal:2.6,similar to AA sequence:UniProtKB:P17618;locus_tag=OIJKMAGN_00089;product=Riboflavin biosynthesis protein RibD
gi_924611173_gb_LIYD01000005.1_	Prodigal:2.6	CDS	89388	89870	.	+	0	ID=OIJKMAGN_00090;inference=ab initio prediction:Prodigal:2.6;locus_tag=OIJKMAGN_00090;product=hypothetical protein
gi_924611173_gb_LIYD01000005.1_	Prodigal:2.6	CDS	89872	90711	.	+	0	ID=OIJKMAGN_00091;eC_number=2.1.1.297;Name=prmC;gene=prmC;inference=ab initio prediction:Prodigal:2.6,similar to AA sequence:UniProtKB:P9WHV3;locus_tag=OIJKMAGN_00091;product=Release factor glutamine methyltransferase
gi_924611173_gb_LIYD01000005.1_	Prodigal:2.6	CDS	90714	91088	.	-	0	ID=OIJKMAGN_00092;Name=csaA;gene=csaA;inference=ab initio prediction:Prodigal:2.6,similar to AA sequence:UniProtKB:P37584;locus_tag=OIJKMAGN_00092;product=putative chaperone CsaA
gi_924611173_gb_LIYD01000005.1_	Prodigal:2.6	CDS	91144	91686	.	-	0	ID=OIJKMAGN_00093;inference=ab initio prediction:Prodigal:2.6;locus_tag=OIJKMAGN_00093;product=hypothetical protein
gi_924611173_gb_LIYD01000005.1_	Prodigal:2.6	CDS	91827	92348	.	+	0	ID=OIJKMAGN_00094;inference=ab initio prediction:Prodigal:2.6;locus_tag=OIJKMAGN_00094;product=hypothetical protein
gi_924611173_gb_LIYD01000005.1_	Prodigal:2.6	CDS	92433	94811	.	-	0	ID=OIJKMAGN_00095;eC_number=2.4.-.-;Name=cotSA;gene=cotSA;inference=ab initio prediction:Prodigal:2.6,similar to AA sequence:UniProtKB:P46915;locus_tag=OIJKMAGN_00095;product=Spore coat protein SA
gi_924611173_gb_LIYD01000005.1_	Prodigal:2.6	CDS	94954	95211	.	-	0	ID=OIJKMAGN_00096;inference=ab initio prediction:Prodigal:2.6;locus_tag=OIJKMAGN_00096;product=hypothetical protein
gi_924611173_gb_LIYD01000005.1_	Prodigal:2.6	CDS	95561	97750	.	+	0	ID=OIJKMAGN_00097;eC_number=6.3.1.2;Name=glnA;gene=glnA;inference=ab initio prediction:Prodigal:2.6,similar to AA sequence:UniProtKB:P99095;locus_tag=OIJKMAGN_00097;product=Glutamine synthetase
gi_924611173_gb_LIYD01000005.1_	Prodigal:2.6	CDS	97858	98640	.	+	0	ID=OIJKMAGN_00098;Name=oprF_2;gene=oprF_2;inference=ab initio prediction:Prodigal:2.6,similar to AA sequence:UniProtKB:P37726;locus_tag=OIJKMAGN_00098;product=Outer membrane porin F
gi_924611173_gb_LIYD01000005.1_	Prodigal:2.6	CDS	98761	99660	.	+	0	ID=OIJKMAGN_00099;eC_number=1.97.1.12;Name=psaB_1;gene=psaB_1;inference=ab initio prediction:Prodigal:2.6,similar to AA sequence:UniProtKB:Q7NFT5;locus_tag=OIJKMAGN_00099;product=Photosystem I P700 chlorophyll a apoprotein A2
gi_924611173_gb_LIYD01000005.1_	Prodigal:2.6	CDS	99662	99979	.	-	0	ID=OIJKMAGN_00100;inference=ab initio prediction:Prodigal:2.6;locus_tag=OIJKMAGN_00100;product=hypothetical protein
gi_924611173_gb_LIYD01000005.1_	Prodigal:2.6	CDS	99970	100218	.	-	0	ID=OIJKMAGN_00101;inference=ab initio prediction:Prodigal:2.6;locus_tag=OIJKMAGN_00101;product=hypothetical protein
gi_924611173_gb_LIYD01000005.1_	Prodigal:2.6	CDS	100377	101519	.	+	0	ID=OIJKMAGN_00102;eC_number=1.1.1.107;Name=pld1;gene=pld1;inference=ab initio prediction:Prodigal:2.6,similar to AA sequence:UniProtKB:Q76KC2;locus_tag=OIJKMAGN_00102;product=Pyridoxal 4-dehydrogenase
gi_924611173_gb_LIYD01000005.1_	Prodigal:2.6	CDS	101516	102004	.	-	0	ID=OIJKMAGN_00103;inference=ab initio prediction:Prodigal:2.6;locus_tag=OIJKMAGN_00103;product=hypothetical protein
gi_924611173_gb_LIYD01000005.1_	Prodigal:2.6	CDS	102004	102264	.	-	0	ID=OIJKMAGN_00104;inference=ab initio prediction:Prodigal:2.6;locus_tag=OIJKMAGN_00104;product=hypothetical protein
gi_924611173_gb_LIYD01000005.1_	Prodigal:2.6	CDS	102382	103560	.	+	0	ID=OIJKMAGN_00105;eC_number=6.3.3.1;Name=purM;gene=purM;inference=ab initio prediction:Prodigal:2.6,similar to AA sequence:UniProtKB:P99163;locus_tag=OIJKMAGN_00105;product=Phosphoribosylformylglycinamidine cyclo-ligase
gi_924611173_gb_LIYD01000005.1_	Prodigal:2.6	CDS	103641	104093	.	+	0	ID=OIJKMAGN_00106;Name=greA_1;gene=greA_1;inference=ab initio prediction:Prodigal:2.6,protein motif:HAMAP:MF_00105;locus_tag=OIJKMAGN_00106;product=Transcription elongation factor GreA
gi_924611173_gb_LIYD01000005.1_	Prodigal:2.6	CDS	104326	105936	.	+	0	ID=OIJKMAGN_00107;eC_number=6.3.5.4;Name=asnB;gene=asnB;inference=ab initio prediction:Prodigal:2.6,similar to AA sequence:UniProtKB:P22106;locus_tag=OIJKMAGN_00107;product=Asparagine synthetase B [glutamine-hydrolyzing]
gi_924611173_gb_LIYD01000005.1_	Prodigal:2.6	CDS	106097	107611	.	+	0	ID=OIJKMAGN_00108;inference=ab initio prediction:Prodigal:2.6;locus_tag=OIJKMAGN_00108;product=hypothetical protein
gi_924611173_gb_LIYD01000005.1_	Prodigal:2.6	CDS	107865	109805	.	+	0	ID=OIJKMAGN_00109;eC_number=5.99.1.3;Name=gyrB_1;gene=gyrB_1;inference=ab initio prediction:Prodigal:2.6,similar to AA sequence:UniProtKB:P0A0K8;locus_tag=OIJKMAGN_00109;product=DNA gyrase subunit B
gi_924611173_gb_LIYD01000005.1_	Prodigal:2.6	CDS	109786	110814	.	+	0	ID=OIJKMAGN_00110;inference=ab initio prediction:Prodigal:2.6;locus_tag=OIJKMAGN_00110;product=hypothetical protein
gi_924611173_gb_LIYD01000005.1_	Prodigal:2.6	CDS	110839	111774	.	+	0	ID=OIJKMAGN_00111;eC_number=1.1.1.37;Name=mdh;gene=mdh;inference=ab initio prediction:Prodigal:2.6,similar to AA sequence:UniProtKB:Q25QU7;locus_tag=OIJKMAGN_00111;product=Malate dehydrogenase
gi_924611173_gb_LIYD01000005.1_	Prodigal:2.6	CDS	111914	114859	.	+	0	ID=OIJKMAGN_00112;inference=ab initio prediction:Prodigal:2.6;locus_tag=OIJKMAGN_00112;product=hypothetical protein
gi_924611173_gb_LIYD01000005.1_	Prodigal:2.6	CDS	114893	114988	.	+	0	ID=OIJKMAGN_00113;inference=ab initio prediction:Prodigal:2.6;locus_tag=OIJKMAGN_00113;product=hypothetical protein
gi_924611173_gb_LIYD01000005.1_	Prodigal:2.6	CDS	115011	115712	.	+	0	ID=OIJKMAGN_00114;inference=ab initio prediction:Prodigal:2.6;locus_tag=OIJKMAGN_00114;product=hypothetical protein
gi_924611173_gb_LIYD01000005.1_	Prodigal:2.6	CDS	115712	116119	.	+	0	ID=OIJKMAGN_00115;inference=ab initio prediction:Prodigal:2.6;locus_tag=OIJKMAGN_00115;product=hypothetical protein
gi_924611173_gb_LIYD01000005.1_	Prodigal:2.6	CDS	116124	117038	.	+	0	ID=OIJKMAGN_00116;inference=ab initio prediction:Prodigal:2.6;locus_tag=OIJKMAGN_00116;product=hypothetical protein
gi_924611173_gb_LIYD01000005.1_	Prodigal:2.6	CDS	117045	117407	.	+	0	ID=OIJKMAGN_00117;inference=ab initio prediction:Prodigal:2.6;locus_tag=OIJKMAGN_00117;product=hypothetical protein
gi_924611173_gb_LIYD01000005.1_	Prodigal:2.6	CDS	117657	118625	.	-	0	ID=OIJKMAGN_00118;eC_number=2.4.99.-;Name=lgt;gene=lgt;inference=ab initio prediction:Prodigal:2.6,similar to AA sequence:UniProtKB:P60955;locus_tag=OIJKMAGN_00118;product=Prolipoprotein diacylglyceryl transferase
gi_924611173_gb_LIYD01000005.1_	Prodigal:2.6	CDS	118946	120427	.	-	0	ID=OIJKMAGN_00119;eC_number=6.1.1.16;Name=cysS;gene=cysS;inference=ab initio prediction:Prodigal:2.6,similar to AA sequence:UniProtKB:Q83BL7;locus_tag=OIJKMAGN_00119;product=Cysteine--tRNA ligase
gi_924611173_gb_LIYD01000005.1_	Prodigal:2.6	CDS	120450	121121	.	-	0	ID=OIJKMAGN_00120;eC_number=3.5.4.16;Name=folE;gene=folE;inference=ab initio prediction:Prodigal:2.6,similar to AA sequence:UniProtKB:P0A6T5;locus_tag=OIJKMAGN_00120;product=GTP cyclohydrolase 1
gi_924611173_gb_LIYD01000005.1_	Prodigal:2.6	CDS	126211	127401	.	-	0	ID=OIJKMAGN_00121;eC_number=2.6.1.1;Name=aspC;gene=aspC;inference=ab initio prediction:Prodigal:2.6,similar to AA sequence:UniProtKB:Q56232;locus_tag=OIJKMAGN_00121;product=Aspartate aminotransferase
gi_924611173_gb_LIYD01000005.1_	Prodigal:2.6	CDS	127519	127947	.	-	0	ID=OIJKMAGN_00122;inference=ab initio prediction:Prodigal:2.6;locus_tag=OIJKMAGN_00122;product=hypothetical protein
gi_924611173_gb_LIYD01000005.1_	Prodigal:2.6	CDS	128035	128124	.	+	0	ID=OIJKMAGN_00123;inference=ab initio prediction:Prodigal:2.6;locus_tag=OIJKMAGN_00123;product=hypothetical protein
gi_924611173_gb_LIYD01000005.1_	Prodigal:2.6	CDS	128102	130732	.	+	0	ID=OIJKMAGN_00124;eC_number=6.1.1.9;Name=valS;gene=valS;inference=ab initio prediction:Prodigal:2.6,similar to AA sequence:UniProtKB:Q05873;locus_tag=OIJKMAGN_00124;product=Valine--tRNA ligase
gi_924611173_gb_LIYD01000005.1_	Prodigal:2.6	CDS	130790	131872	.	-	0	ID=OIJKMAGN_00125;inference=ab initio prediction:Prodigal:2.6;locus_tag=OIJKMAGN_00125;product=hypothetical protein
gi_924611173_gb_LIYD01000005.1_	Prodigal:2.6	CDS	131991	132779	.	-	0	ID=OIJKMAGN_00126;eC_number=1.15.1.1;Name=sodA_1;gene=sodA_1;inference=ab initio prediction:Prodigal:2.6,similar to AA sequence:UniProtKB:Q9RUV2;locus_tag=OIJKMAGN_00126;product=Superoxide dismutase [Mn]
gi_924611173_gb_LIYD01000005.1_	Prodigal:2.6	CDS	132788	133051	.	-	0	ID=OIJKMAGN_00127;inference=ab initio prediction:Prodigal:2.6;locus_tag=OIJKMAGN_00127;product=hypothetical protein
gi_924611173_gb_LIYD01000005.1_	Prodigal:2.6	CDS	133052	133705	.	-	0	ID=OIJKMAGN_00128;eC_number=4.1.1.65;Name=psd;gene=psd;inference=ab initio prediction:Prodigal:2.6,similar to AA sequence:UniProtKB:P9WHQ5;locus_tag=OIJKMAGN_00128;product=Phosphatidylserine decarboxylase proenzyme
gi_924611173_gb_LIYD01000005.1_	Prodigal:2.6	CDS	133695	134510	.	-	0	ID=OIJKMAGN_00129;eC_number=2.7.7.41;Name=cdsA;gene=cdsA;inference=ab initio prediction:Prodigal:2.6,similar to AA sequence:UniProtKB:Q9X1B7;locus_tag=OIJKMAGN_00129;product=Phosphatidate cytidylyltransferase
gi_924611173_gb_LIYD01000005.1_	Prodigal:2.6	CDS	134512	135111	.	-	0	ID=OIJKMAGN_00130;inference=ab initio prediction:Prodigal:2.6;locus_tag=OIJKMAGN_00130;product=hypothetical protein
gi_924611173_gb_LIYD01000005.1_	Prodigal:2.6	CDS	135219	137147	.	-	0	ID=OIJKMAGN_00131;eC_number=3.4.24.-;Name=ftsH4;gene=ftsH4;inference=ab initio prediction:Prodigal:2.6,similar to AA sequence:UniProtKB:P73437;locus_tag=OIJKMAGN_00131;product=ATP-dependent zinc metalloprotease FtsH 4
gi_924611173_gb_LIYD01000005.1_	Prodigal:2.6	CDS	137165	137536	.	-	0	ID=OIJKMAGN_00132;Name=rsfS;gene=rsfS;inference=ab initio prediction:Prodigal:2.6,similar to AA sequence:UniProtKB:Q9KD89;locus_tag=OIJKMAGN_00132;product=Ribosomal silencing factor RsfS
gi_924611173_gb_LIYD01000005.1_	Prodigal:2.6	CDS	137631	138356	.	+	0	ID=OIJKMAGN_00133;eC_number=6.3.4.15;Name=birA_1;gene=birA_1;inference=ab initio prediction:Prodigal:2.6,similar to AA sequence:UniProtKB:P0CI75;locus_tag=OIJKMAGN_00133;product=Bifunctional ligase/repressor BirA
gi_924611173_gb_LIYD01000005.1_	Prodigal:2.6	CDS	138357	139058	.	-	0	ID=OIJKMAGN_00134;inference=ab initio prediction:Prodigal:2.6;locus_tag=OIJKMAGN_00134;product=hypothetical protein
gi_924611173_gb_LIYD01000005.1_	Prodigal:2.6	CDS	139215	139607	.	-	0	ID=OIJKMAGN_00135;inference=ab initio prediction:Prodigal:2.6;locus_tag=OIJKMAGN_00135;product=hypothetical protein
gi_924611173_gb_LIYD01000005.1_	Prodigal:2.6	CDS	139697	140347	.	-	0	ID=OIJKMAGN_00136;eC_number=2.4.2.10;Name=pyrE;gene=pyrE;inference=ab initio prediction:Prodigal:2.6,similar to AA sequence:UniProtKB:P46534;locus_tag=OIJKMAGN_00136;product=Orotate phosphoribosyltransferase
gi_924611173_gb_LIYD01000005.1_	Prodigal:2.6	CDS	140355	140963	.	+	0	ID=OIJKMAGN_00137;eC_number=3.6.1.61;Name=ndx1;gene=ndx1;inference=ab initio prediction:Prodigal:2.6,similar to AA sequence:UniProtKB:Q75UV1;locus_tag=OIJKMAGN_00137;product=Diadenosine hexaphosphate hydrolase
gi_924611173_gb_LIYD01000005.1_	Prodigal:2.6	CDS	141045	141920	.	+	0	ID=OIJKMAGN_00138;eC_number=1.13.11.24;Name=yhhW_1;gene=yhhW_1;inference=ab initio prediction:Prodigal:2.6,similar to AA sequence:UniProtKB:P46852;locus_tag=OIJKMAGN_00138;product=Quercetin 2%2C3-dioxygenase
gi_924611173_gb_LIYD01000005.1_	Prodigal:2.6	CDS	142029	142559	.	+	0	ID=OIJKMAGN_00139;Name=yceI_1;gene=yceI_1;inference=ab initio prediction:Prodigal:2.6,protein motif:HAMAP:MF_00780;locus_tag=OIJKMAGN_00139;product=Protein YceI
gi_924611173_gb_LIYD01000005.1_	Prodigal:2.6	CDS	142697	143740	.	-	0	ID=OIJKMAGN_00140;eC_number=5.4.99.23;Name=rluD_1;gene=rluD_1;inference=ab initio prediction:Prodigal:2.6,similar to AA sequence:UniProtKB:P33643;locus_tag=OIJKMAGN_00140;product=Ribosomal large subunit pseudouridine synthase D
gi_924611173_gb_LIYD01000005.1_	Prodigal:2.6	CDS	143740	144348	.	-	0	ID=OIJKMAGN_00141;eC_number=2.7.11.1;Name=pknB;gene=pknB;inference=ab initio prediction:Prodigal:2.6,similar to AA sequence:UniProtKB:A0QNG1;locus_tag=OIJKMAGN_00141;product=Serine/threonine-protein kinase PknB
gi_924611173_gb_LIYD01000005.1_	Prodigal:2.6	CDS	144459	145445	.	+	0	ID=OIJKMAGN_00142;eC_number=6.3.2.4;Name=ddl;gene=ddl;inference=ab initio prediction:Prodigal:2.6,similar to AA sequence:UniProtKB:Q81Q29;locus_tag=OIJKMAGN_00142;product=D-alanine--D-alanine ligase
gi_924611173_gb_LIYD01000005.1_	Prodigal:2.6	CDS	145524	145979	.	+	0	ID=OIJKMAGN_00143;eC_number=2.7.7.3;Name=coaD;gene=coaD;inference=ab initio prediction:Prodigal:2.6,similar to AA sequence:UniProtKB:Q9WZK0;locus_tag=OIJKMAGN_00143;product=Phosphopantetheine adenylyltransferase
gi_924611173_gb_LIYD01000005.1_	Prodigal:2.6	CDS	145986	147719	.	+	0	ID=OIJKMAGN_00144;inference=ab initio prediction:Prodigal:2.6;locus_tag=OIJKMAGN_00144;product=hypothetical protein
gi_924611173_gb_LIYD01000005.1_	Prodigal:2.6	CDS	147926	148480	.	+	0	ID=OIJKMAGN_00145;inference=ab initio prediction:Prodigal:2.6;locus_tag=OIJKMAGN_00145;product=hypothetical protein
gi_924611173_gb_LIYD01000005.1_	Prodigal:2.6	CDS	148534	149715	.	+	0	ID=OIJKMAGN_00146;inference=ab initio prediction:Prodigal:2.6;locus_tag=OIJKMAGN_00146;product=hypothetical protein
gi_924611173_gb_LIYD01000005.1_	Prodigal:2.6	CDS	149873	150427	.	+	0	ID=OIJKMAGN_00147;inference=ab initio prediction:Prodigal:2.6;locus_tag=OIJKMAGN_00147;product=hypothetical protein
gi_924611173_gb_LIYD01000005.1_	Prodigal:2.6	CDS	150438	151034	.	+	0	ID=OIJKMAGN_00148;inference=ab initio prediction:Prodigal:2.6;locus_tag=OIJKMAGN_00148;product=hypothetical protein
gi_924611173_gb_LIYD01000005.1_	Prodigal:2.6	CDS	151039	151605	.	+	0	ID=OIJKMAGN_00149;inference=ab initio prediction:Prodigal:2.6;locus_tag=OIJKMAGN_00149;product=hypothetical protein
gi_924611173_gb_LIYD01000005.1_	Prodigal:2.6	CDS	151607	152239	.	+	0	ID=OIJKMAGN_00150;inference=ab initio prediction:Prodigal:2.6;locus_tag=OIJKMAGN_00150;product=hypothetical protein
gi_924611173_gb_LIYD01000005.1_	Prodigal:2.6	CDS	152243	152812	.	+	0	ID=OIJKMAGN_00151;inference=ab initio prediction:Prodigal:2.6;locus_tag=OIJKMAGN_00151;product=hypothetical protein
gi_924611173_gb_LIYD01000005.1_	Prodigal:2.6	CDS	152905	153504	.	-	0	ID=OIJKMAGN_00152;inference=ab initio prediction:Prodigal:2.6;locus_tag=OIJKMAGN_00152;product=hypothetical protein
gi_924611173_gb_LIYD01000005.1_	Prodigal:2.6	CDS	153632	153979	.	-	0	ID=OIJKMAGN_00153;inference=ab initio prediction:Prodigal:2.6;locus_tag=OIJKMAGN_00153;product=hypothetical protein
gi_924611173_gb_LIYD01000005.1_	Prodigal:2.6	CDS	153981	154493	.	-	0	ID=OIJKMAGN_00154;inference=ab initio prediction:Prodigal:2.6;locus_tag=OIJKMAGN_00154;product=hypothetical protein
gi_924611173_gb_LIYD01000005.1_	Prodigal:2.6	CDS	154610	155074	.	-	0	ID=OIJKMAGN_00155;Name=liaR_1;gene=liaR_1;inference=ab initio prediction:Prodigal:2.6,similar to AA sequence:UniProtKB:O32197;locus_tag=OIJKMAGN_00155;product=Transcriptional regulatory protein LiaR
gi_924611173_gb_LIYD01000005.1_	Prodigal:2.6	CDS	155212	157419	.	-	0	ID=OIJKMAGN_00156;Name=resA_1;gene=resA_1;inference=ab initio prediction:Prodigal:2.6,similar to AA sequence:UniProtKB:Q81SZ9;locus_tag=OIJKMAGN_00156;product=Thiol-disulfide oxidoreductase ResA
gi_924611173_gb_LIYD01000005.1_	Prodigal:2.6	CDS	157427	158335	.	-	0	ID=OIJKMAGN_00157;eC_number=3.6.3.-;inference=ab initio prediction:Prodigal:2.6,similar to AA sequence:UniProtKB:P9WQL7;locus_tag=OIJKMAGN_00157;product=Fluoroquinolones export ATP-binding protein
gi_924611173_gb_LIYD01000005.1_	Prodigal:2.6	CDS	158433	159191	.	+	0	ID=OIJKMAGN_00158;inference=ab initio prediction:Prodigal:2.6;locus_tag=OIJKMAGN_00158;product=hypothetical protein
gi_924611173_gb_LIYD01000005.1_	Prodigal:2.6	CDS	159295	160158	.	-	0	ID=OIJKMAGN_00159;inference=ab initio prediction:Prodigal:2.6;locus_tag=OIJKMAGN_00159;product=hypothetical protein
gi_924611173_gb_LIYD01000005.1_	Prodigal:2.6	CDS	160326	160616	.	-	0	ID=OIJKMAGN_00160;inference=ab initio prediction:Prodigal:2.6;locus_tag=OIJKMAGN_00160;product=hypothetical protein
gi_924611173_gb_LIYD01000005.1_	Prodigal:2.6	CDS	160739	162328	.	-	0	ID=OIJKMAGN_00161;Name=emrB_1;gene=emrB_1;inference=ab initio prediction:Prodigal:2.6,similar to AA sequence:UniProtKB:P0AEJ0;locus_tag=OIJKMAGN_00161;product=Multidrug export protein EmrB
gi_924611173_gb_LIYD01000005.1_	Prodigal:2.6	CDS	162333	163421	.	-	0	ID=OIJKMAGN_00162;Name=emrA_1;gene=emrA_1;inference=ab initio prediction:Prodigal:2.6,similar to AA sequence:UniProtKB:P27303;locus_tag=OIJKMAGN_00162;product=Multidrug export protein EmrA
gi_924611173_gb_LIYD01000005.1_	Prodigal:2.6	CDS	163424	164776	.	-	0	ID=OIJKMAGN_00163;Name=bepC;gene=bepC;inference=ab initio prediction:Prodigal:2.6,similar to AA sequence:UniProtKB:Q8G0Y6;locus_tag=OIJKMAGN_00163;product=Outer membrane efflux protein BepC
gi_924611173_gb_LIYD01000005.1_	Prodigal:2.6	CDS	164766	165389	.	-	0	ID=OIJKMAGN_00164;Name=nicS;gene=nicS;inference=ab initio prediction:Prodigal:2.6,similar to AA sequence:UniProtKB:Q88FX7;locus_tag=OIJKMAGN_00164;product=HTH-type transcriptional repressor NicS
gi_924611173_gb_LIYD01000005.1_	Prodigal:2.6	CDS	165696	166481	.	+	0	ID=OIJKMAGN_00165;eC_number=3.5.5.1;Name=nit;gene=nit;inference=ab initio prediction:Prodigal:2.6,similar to AA sequence:UniProtKB:P82605;locus_tag=OIJKMAGN_00165;product=Nitrilase
gi_924611173_gb_LIYD01000005.1_	Prodigal:2.6	CDS	166698	167513	.	+	0	ID=OIJKMAGN_00166;eC_number=2.3.1.30;Name=cysE_1;gene=cysE_1;inference=ab initio prediction:Prodigal:2.6,similar to AA sequence:UniProtKB:Q06750;locus_tag=OIJKMAGN_00166;product=Serine acetyltransferase
gi_924611173_gb_LIYD01000005.1_	Prodigal:2.6	CDS	167527	168438	.	+	0	ID=OIJKMAGN_00167;eC_number=2.5.1.47;Name=cysK_1;gene=cysK_1;inference=ab initio prediction:Prodigal:2.6,similar to AA sequence:UniProtKB:P63871;locus_tag=OIJKMAGN_00167;product=Cysteine synthase
gi_924611173_gb_LIYD01000005.1_	Prodigal:2.6	CDS	168639	169211	.	-	0	ID=OIJKMAGN_00168;Name=yceI_2;gene=yceI_2;inference=ab initio prediction:Prodigal:2.6,protein motif:HAMAP:MF_00780;locus_tag=OIJKMAGN_00168;product=Protein YceI
gi_924611173_gb_LIYD01000005.1_	Prodigal:2.6	CDS	169247	169885	.	-	0	ID=OIJKMAGN_00169;eC_number=1.-.-.-;Name=yfkO;gene=yfkO;inference=ab initio prediction:Prodigal:2.6,similar to AA sequence:UniProtKB:O34475;locus_tag=OIJKMAGN_00169;product=Putative NAD(P)H nitroreductase YfkO
gi_924611173_gb_LIYD01000005.1_	Prodigal:2.6	CDS	169913	170368	.	-	0	ID=OIJKMAGN_00170;Name=mhqR;gene=mhqR;inference=ab initio prediction:Prodigal:2.6,similar to AA sequence:UniProtKB:O31672;locus_tag=OIJKMAGN_00170;product=HTH-type transcriptional regulator MhqR
gi_924611173_gb_LIYD01000005.1_	Prodigal:2.6	CDS	170526	171125	.	+	0	ID=OIJKMAGN_00171;Name=resA_2;gene=resA_2;inference=ab initio prediction:Prodigal:2.6,similar to AA sequence:UniProtKB:Q81SZ9;locus_tag=OIJKMAGN_00171;product=Thiol-disulfide oxidoreductase ResA
gi_924611173_gb_LIYD01000005.1_	Prodigal:2.6	CDS	171180	171764	.	+	0	ID=OIJKMAGN_00172;eC_number=1.11.1.15;Name=bcp_1;gene=bcp_1;inference=ab initio prediction:Prodigal:2.6,similar to AA sequence:UniProtKB:P9WIE1;locus_tag=OIJKMAGN_00172;product=Putative peroxiredoxin
gi_924611173_gb_LIYD01000005.1_	Prodigal:2.6	CDS	171857	172582	.	-	0	ID=OIJKMAGN_00173;Name=yehT_1;gene=yehT_1;inference=ab initio prediction:Prodigal:2.6,similar to AA sequence:UniProtKB:P0AFT5;locus_tag=OIJKMAGN_00173;product=Transcriptional regulatory protein YehT
gi_924611173_gb_LIYD01000005.1_	Prodigal:2.6	CDS	172582	173610	.	-	0	ID=OIJKMAGN_00174;eC_number=2.7.13.3;Name=ypdA_1;gene=ypdA_1;inference=ab initio prediction:Prodigal:2.6,similar to AA sequence:UniProtKB:P0AA93;locus_tag=OIJKMAGN_00174;product=Sensor histidine kinase YpdA
gi_924611173_gb_LIYD01000005.1_	Prodigal:2.6	CDS	173814	176183	.	+	0	ID=OIJKMAGN_00175;inference=ab initio prediction:Prodigal:2.6;locus_tag=OIJKMAGN_00175;product=hypothetical protein
gi_924611173_gb_LIYD01000005.1_	Prodigal:2.6	CDS	176309	177130	.	-	0	ID=OIJKMAGN_00176;eC_number=1.11.1.10;Name=cpo_1;gene=cpo_1;inference=ab initio prediction:Prodigal:2.6,similar to AA sequence:UniProtKB:P25026;locus_tag=OIJKMAGN_00176;product=Non-heme chloroperoxidase
gi_924611173_gb_LIYD01000005.1_	Prodigal:2.6	CDS	177212	177730	.	-	0	ID=OIJKMAGN_00177;Name=bdbD;gene=bdbD;inference=ab initio prediction:Prodigal:2.6,similar to AA sequence:UniProtKB:O32218;locus_tag=OIJKMAGN_00177;product=Disulfide bond formation protein D
gi_924611173_gb_LIYD01000005.1_	Prodigal:2.6	CDS	177733	178194	.	-	0	ID=OIJKMAGN_00178;eC_number=1.11.1.15;inference=ab initio prediction:Prodigal:2.6,similar to AA sequence:UniProtKB:P9WIE3;locus_tag=OIJKMAGN_00178;product=Putative peroxiredoxin
gi_924611173_gb_LIYD01000005.1_	Prodigal:2.6	CDS	178199	178891	.	-	0	ID=OIJKMAGN_00179;inference=ab initio prediction:Prodigal:2.6;locus_tag=OIJKMAGN_00179;product=hypothetical protein
gi_924611173_gb_LIYD01000005.1_	Prodigal:2.6	CDS	178897	179943	.	-	0	ID=OIJKMAGN_00180;eC_number=4.1.1.2;Name=oxdD;gene=oxdD;inference=ab initio prediction:Prodigal:2.6,similar to AA sequence:UniProtKB:O34767;locus_tag=OIJKMAGN_00180;product=Oxalate decarboxylase OxdD
gi_924611173_gb_LIYD01000005.1_	Prodigal:2.6	CDS	180110	180667	.	-	0	ID=OIJKMAGN_00181;inference=ab initio prediction:Prodigal:2.6;locus_tag=OIJKMAGN_00181;product=hypothetical protein
gi_924611173_gb_LIYD01000005.1_	Prodigal:2.6	CDS	180899	181441	.	-	0	ID=OIJKMAGN_00182;inference=ab initio prediction:Prodigal:2.6;locus_tag=OIJKMAGN_00182;product=hypothetical protein
gi_924611173_gb_LIYD01000005.1_	Prodigal:2.6	CDS	181466	183658	.	-	0	ID=OIJKMAGN_00183;eC_number=2.7.13.3;Name=luxQ_1;gene=luxQ_1;inference=ab initio prediction:Prodigal:2.6,similar to AA sequence:UniProtKB:Q9KLK7;locus_tag=OIJKMAGN_00183;product=Autoinducer 2 sensor kinase/phosphatase LuxQ
gi_924611173_gb_LIYD01000005.1_	Prodigal:2.6	CDS	183871	184566	.	-	0	ID=OIJKMAGN_00184;Name=ypdB;gene=ypdB;inference=ab initio prediction:Prodigal:2.6,similar to AA sequence:UniProtKB:P0AE39;locus_tag=OIJKMAGN_00184;product=Transcriptional regulatory protein YpdB
gi_924611173_gb_LIYD01000005.1_	Prodigal:2.6	CDS	184619	185095	.	-	0	ID=OIJKMAGN_00185;eC_number=1.16.-.-;Name=dps2_1;gene=dps2_1;inference=ab initio prediction:Prodigal:2.6,similar to AA sequence:UniProtKB:Q8RPQ2;locus_tag=OIJKMAGN_00185;product=DNA protection during starvation protein 2
gi_924611173_gb_LIYD01000005.1_	Prodigal:2.6	CDS	185352	186188	.	-	0	ID=OIJKMAGN_00186;eC_number=1.1.1.-;Name=yvgN;gene=yvgN;inference=ab initio prediction:Prodigal:2.6,similar to AA sequence:UniProtKB:O32210;locus_tag=OIJKMAGN_00186;product=Glyoxal reductase
gi_924611173_gb_LIYD01000005.1_	Prodigal:2.6	CDS	186258	187370	.	-	0	ID=OIJKMAGN_00187;eC_number=1.-.-.-;Name=nemA_2;gene=nemA_2;inference=ab initio prediction:Prodigal:2.6,similar to AA sequence:UniProtKB:P77258;locus_tag=OIJKMAGN_00187;product=N-ethylmaleimide reductase
gi_924611173_gb_LIYD01000005.1_	Prodigal:2.6	CDS	187488	188615	.	-	0	ID=OIJKMAGN_00188;eC_number=1.-.-.-;Name=nemA_3;gene=nemA_3;inference=ab initio prediction:Prodigal:2.6,similar to AA sequence:UniProtKB:P77258;locus_tag=OIJKMAGN_00188;product=N-ethylmaleimide reductase
gi_924611173_gb_LIYD01000005.1_	Prodigal:2.6	CDS	188715	189614	.	+	0	ID=OIJKMAGN_00189;Name=cysL;gene=cysL;inference=ab initio prediction:Prodigal:2.6,similar to AA sequence:UniProtKB:P39647;locus_tag=OIJKMAGN_00189;product=HTH-type transcriptional regulator CysL
gi_924611173_gb_LIYD01000005.1_	Prodigal:2.6	CDS	189791	190225	.	+	0	ID=OIJKMAGN_00190;inference=ab initio prediction:Prodigal:2.6;locus_tag=OIJKMAGN_00190;product=hypothetical protein
gi_924611173_gb_LIYD01000005.1_	Prodigal:2.6	CDS	190252	195321	.	+	0	ID=OIJKMAGN_00191;inference=ab initio prediction:Prodigal:2.6;locus_tag=OIJKMAGN_00191;product=hypothetical protein
gi_924611173_gb_LIYD01000005.1_	Prodigal:2.6	CDS	195289	195483	.	-	0	ID=OIJKMAGN_00192;inference=ab initio prediction:Prodigal:2.6;locus_tag=OIJKMAGN_00192;product=hypothetical protein
gi_924611173_gb_LIYD01000005.1_	Prodigal:2.6	CDS	195727	200700	.	+	0	ID=OIJKMAGN_00193;eC_number=3.4.24.-;Name=kly;gene=kly;inference=ab initio prediction:Prodigal:2.6,similar to AA sequence:UniProtKB:D0EM77;locus_tag=OIJKMAGN_00193;product=Karilysin
gi_924611173_gb_LIYD01000005.1_	Prodigal:2.6	CDS	200997	202385	.	-	0	ID=OIJKMAGN_00194;eC_number=3.6.-.-;Name=mnmE;gene=mnmE;inference=ab initio prediction:Prodigal:2.6,similar to AA sequence:UniProtKB:Q8KAS1;locus_tag=OIJKMAGN_00194;product=tRNA modification GTPase MnmE
gi_924611173_gb_LIYD01000005.1_	Prodigal:2.6	CDS	202516	203352	.	+	0	ID=OIJKMAGN_00195;inference=ab initio prediction:Prodigal:2.6;locus_tag=OIJKMAGN_00195;product=hypothetical protein
gi_924611173_gb_LIYD01000005.1_	Prodigal:2.6	CDS	203414	205189	.	+	0	ID=OIJKMAGN_00196;Name=mutS_1;gene=mutS_1;inference=ab initio prediction:Prodigal:2.6,similar to AA sequence:UniProtKB:Q56239;locus_tag=OIJKMAGN_00196;product=DNA mismatch repair protein MutS
gi_924611173_gb_LIYD01000005.1_	Prodigal:2.6	CDS	205316	205855	.	+	0	ID=OIJKMAGN_00197;Name=xylR;gene=xylR;inference=ab initio prediction:Prodigal:2.6,similar to AA sequence:UniProtKB:P0ACI3;locus_tag=OIJKMAGN_00197;product=Xylose operon regulatory protein
gi_924611173_gb_LIYD01000005.1_	Prodigal:2.6	CDS	206095	206862	.	+	0	ID=OIJKMAGN_00198;inference=ab initio prediction:Prodigal:2.6;locus_tag=OIJKMAGN_00198;product=hypothetical protein
gi_924611173_gb_LIYD01000005.1_	Prodigal:2.6	CDS	206981	207184	.	+	0	ID=OIJKMAGN_00199;inference=ab initio prediction:Prodigal:2.6;locus_tag=OIJKMAGN_00199;product=hypothetical protein
gi_924611173_gb_LIYD01000005.1_	Prodigal:2.6	CDS	207181	207732	.	+	0	ID=OIJKMAGN_00200;inference=ab initio prediction:Prodigal:2.6;locus_tag=OIJKMAGN_00200;product=hypothetical protein
gi_924611173_gb_LIYD01000005.1_	Prodigal:2.6	CDS	207811	208311	.	+	0	ID=OIJKMAGN_00201;eC_number=1.11.1.-;Name=tpx_1;gene=tpx_1;inference=ab initio prediction:Prodigal:2.6,similar to AA sequence:UniProtKB:P0A862;locus_tag=OIJKMAGN_00201;product=Thiol peroxidase
gi_924611173_gb_LIYD01000005.1_	Prodigal:2.6	CDS	208577	209074	.	+	0	ID=OIJKMAGN_00202;eC_number=1.11.1.-;Name=tpx_2;gene=tpx_2;inference=ab initio prediction:Prodigal:2.6,similar to AA sequence:UniProtKB:P66953;locus_tag=OIJKMAGN_00202;product=putative thiol peroxidase
gi_924611173_gb_LIYD01000005.1_	Prodigal:2.6	CDS	209269	209643	.	+	0	ID=OIJKMAGN_00203;eC_number=2.7.1.66;Name=dgkA;gene=dgkA;inference=ab initio prediction:Prodigal:2.6,similar to AA sequence:UniProtKB:Q05888;locus_tag=OIJKMAGN_00203;product=Undecaprenol kinase
gi_924611173_gb_LIYD01000005.1_	Prodigal:2.6	CDS	209674	212226	.	+	0	ID=OIJKMAGN_00204;Name=spoIIIE;gene=spoIIIE;inference=ab initio prediction:Prodigal:2.6,similar to AA sequence:UniProtKB:P21458;locus_tag=OIJKMAGN_00204;product=DNA translocase SpoIIIE
gi_924611173_gb_LIYD01000005.1_	Prodigal:2.6	CDS	212207	212878	.	+	0	ID=OIJKMAGN_00205;Name=lolA;gene=lolA;inference=ab initio prediction:Prodigal:2.6,protein motif:HAMAP:MF_00240;locus_tag=OIJKMAGN_00205;product=Outer-membrane lipoprotein carrier protein
gi_924611173_gb_LIYD01000005.1_	Prodigal:2.6	CDS	212884	214884	.	+	0	ID=OIJKMAGN_00206;inference=ab initio prediction:Prodigal:2.6;locus_tag=OIJKMAGN_00206;product=hypothetical protein
gi_924611173_gb_LIYD01000005.1_	Prodigal:2.6	CDS	214881	216017	.	+	0	ID=OIJKMAGN_00207;Name=ribBA;gene=ribBA;inference=ab initio prediction:Prodigal:2.6,similar to AA sequence:UniProtKB:A5U2B7;locus_tag=OIJKMAGN_00207;product=Riboflavin biosynthesis protein RibBA
gi_924611173_gb_LIYD01000005.1_	Aragorn:1.2	tRNA	216168	216253	.	+	.	ID=OIJKMAGN_00208;inference=COORDINATES:profile:Aragorn:1.2;locus_tag=OIJKMAGN_00208;product=tRNA-Ser(tga)
gi_924611173_gb_LIYD01000005.1_	Prodigal:2.6	CDS	216611	219385	.	-	0	ID=OIJKMAGN_00209;inference=ab initio prediction:Prodigal:2.6;locus_tag=OIJKMAGN_00209;product=hypothetical protein
gi_924611173_gb_LIYD01000005.1_	Prodigal:2.6	CDS	219515	220156	.	+	0	ID=OIJKMAGN_00210;Name=narL;gene=narL;inference=ab initio prediction:Prodigal:2.6,similar to AA sequence:UniProtKB:P9WGM5;locus_tag=OIJKMAGN_00210;product=putative transcriptional regulatory protein NarL
gi_924611173_gb_LIYD01000005.1_	Prodigal:2.6	CDS	220286	222412	.	+	0	ID=OIJKMAGN_00211;inference=ab initio prediction:Prodigal:2.6;locus_tag=OIJKMAGN_00211;product=hypothetical protein
gi_924611173_gb_LIYD01000005.1_	Prodigal:2.6	CDS	222409	225834	.	+	0	ID=OIJKMAGN_00212;inference=ab initio prediction:Prodigal:2.6;locus_tag=OIJKMAGN_00212;product=hypothetical protein
gi_924611173_gb_LIYD01000005.1_	Prodigal:2.6	CDS	225836	226321	.	+	0	ID=OIJKMAGN_00213;inference=ab initio prediction:Prodigal:2.6;locus_tag=OIJKMAGN_00213;product=hypothetical protein
gi_924611173_gb_LIYD01000005.1_	Prodigal:2.6	CDS	226357	233001	.	+	0	ID=OIJKMAGN_00214;inference=ab initio prediction:Prodigal:2.6;locus_tag=OIJKMAGN_00214;product=hypothetical protein
gi_924611173_gb_LIYD01000005.1_	Prodigal:2.6	CDS	233014	238812	.	+	0	ID=OIJKMAGN_00215;inference=ab initio prediction:Prodigal:2.6;locus_tag=OIJKMAGN_00215;product=hypothetical protein
gi_924611173_gb_LIYD01000005.1_	Prodigal:2.6	CDS	238828	239673	.	+	0	ID=OIJKMAGN_00216;inference=ab initio prediction:Prodigal:2.6;locus_tag=OIJKMAGN_00216;product=hypothetical protein
gi_924611173_gb_LIYD01000005.1_	Prodigal:2.6	CDS	239817	241970	.	+	0	ID=OIJKMAGN_00217;inference=ab initio prediction:Prodigal:2.6;locus_tag=OIJKMAGN_00217;product=hypothetical protein
gi_924611173_gb_LIYD01000005.1_	Prodigal:2.6	CDS	241983	242165	.	+	0	ID=OIJKMAGN_00218;inference=ab initio prediction:Prodigal:2.6;locus_tag=OIJKMAGN_00218;product=hypothetical protein
gi_924611173_gb_LIYD01000005.1_	Prodigal:2.6	CDS	242665	244635	.	+	0	ID=OIJKMAGN_00219;inference=ab initio prediction:Prodigal:2.6;locus_tag=OIJKMAGN_00219;product=hypothetical protein
gi_924611173_gb_LIYD01000005.1_	Prodigal:2.6	CDS	244666	245634	.	+	0	ID=OIJKMAGN_00220;inference=ab initio prediction:Prodigal:2.6;locus_tag=OIJKMAGN_00220;product=hypothetical protein
gi_924611173_gb_LIYD01000005.1_	Prodigal:2.6	CDS	245983	246930	.	+	0	ID=OIJKMAGN_00221;inference=ab initio prediction:Prodigal:2.6;locus_tag=OIJKMAGN_00221;product=hypothetical protein
gi_924611173_gb_LIYD01000005.1_	Prodigal:2.6	CDS	248391	253295	.	+	0	ID=OIJKMAGN_00222;eC_number=3.4.24.3;Name=colA;gene=colA;inference=ab initio prediction:Prodigal:2.6,similar to AA sequence:UniProtKB:P43153;locus_tag=OIJKMAGN_00222;product=Microbial collagenase
gi_924611173_gb_LIYD01000005.1_	Prodigal:2.6	CDS	253508	255832	.	+	0	ID=OIJKMAGN_00223;eC_number=3.2.1.172;Name=yteR_1;gene=yteR_1;inference=ab initio prediction:Prodigal:2.6,similar to AA sequence:UniProtKB:O34559;locus_tag=OIJKMAGN_00223;product=Unsaturated rhamnogalacturonyl hydrolase YteR
gi_924611173_gb_LIYD01000005.1_	minced:0.2.0	repeat_region	255880	258199	31	.	.	note=CRISPR with 31 repeat units;rpt_family=CRISPR;rpt_type=direct
gi_924611173_gb_LIYD01000005.1_	Prodigal:2.6	CDS	258308	258613	.	-	0	ID=OIJKMAGN_00224;eC_number=3.1.-.-;Name=cas2;gene=cas2;inference=ab initio prediction:Prodigal:2.6,similar to AA sequence:UniProtKB:G3ECR3;locus_tag=OIJKMAGN_00224;product=CRISPR-associated endoribonuclease Cas2
gi_924611173_gb_LIYD01000005.1_	Prodigal:2.6	CDS	258666	259571	.	-	0	ID=OIJKMAGN_00225;eC_number=3.1.-.-;Name=cas1;gene=cas1;inference=ab initio prediction:Prodigal:2.6,similar to AA sequence:UniProtKB:G3ECR2;locus_tag=OIJKMAGN_00225;product=CRISPR-associated endonuclease Cas1
gi_924611173_gb_LIYD01000005.1_	Prodigal:2.6	CDS	259568	263551	.	-	0	ID=OIJKMAGN_00226;eC_number=3.1.-.-;Name=cas9;gene=cas9;inference=ab initio prediction:Prodigal:2.6,similar to AA sequence:UniProtKB:Q9CLT2;locus_tag=OIJKMAGN_00226;product=CRISPR-associated endonuclease Cas9
gi_924611173_gb_LIYD01000005.1_	Prodigal:2.6	CDS	263497	263727	.	-	0	ID=OIJKMAGN_00227;inference=ab initio prediction:Prodigal:2.6;locus_tag=OIJKMAGN_00227;product=hypothetical protein
gi_924611173_gb_LIYD01000005.1_	Prodigal:2.6	CDS	263678	263932	.	-	0	ID=OIJKMAGN_00228;inference=ab initio prediction:Prodigal:2.6;locus_tag=OIJKMAGN_00228;product=hypothetical protein
gi_924611173_gb_LIYD01000005.1_	Prodigal:2.6	CDS	263956	264558	.	-	0	ID=OIJKMAGN_00229;inference=ab initio prediction:Prodigal:2.6;locus_tag=OIJKMAGN_00229;product=hypothetical protein
gi_924611173_gb_LIYD01000005.1_	Prodigal:2.6	CDS	264561	265856	.	-	0	ID=OIJKMAGN_00230;inference=ab initio prediction:Prodigal:2.6;locus_tag=OIJKMAGN_00230;product=hypothetical protein
gi_924611173_gb_LIYD01000005.1_	Prodigal:2.6	CDS	265868	266272	.	-	0	ID=OIJKMAGN_00231;inference=ab initio prediction:Prodigal:2.6;locus_tag=OIJKMAGN_00231;product=hypothetical protein
gi_924611173_gb_LIYD01000005.1_	Prodigal:2.6	CDS	266275	266931	.	-	0	ID=OIJKMAGN_00232;inference=ab initio prediction:Prodigal:2.6;locus_tag=OIJKMAGN_00232;product=hypothetical protein
gi_924611173_gb_LIYD01000005.1_	Prodigal:2.6	CDS	266933	270316	.	-	0	ID=OIJKMAGN_00233;inference=ab initio prediction:Prodigal:2.6;locus_tag=OIJKMAGN_00233;product=hypothetical protein
gi_924611173_gb_LIYD01000005.1_	Prodigal:2.6	CDS	270322	271758	.	-	0	ID=OIJKMAGN_00234;inference=ab initio prediction:Prodigal:2.6;locus_tag=OIJKMAGN_00234;product=hypothetical protein
gi_924611173_gb_LIYD01000005.1_	Prodigal:2.6	CDS	271761	272177	.	-	0	ID=OIJKMAGN_00235;inference=ab initio prediction:Prodigal:2.6;locus_tag=OIJKMAGN_00235;product=hypothetical protein
gi_924611173_gb_LIYD01000005.1_	Prodigal:2.6	CDS	272185	273615	.	-	0	ID=OIJKMAGN_00236;inference=ab initio prediction:Prodigal:2.6;locus_tag=OIJKMAGN_00236;product=hypothetical protein
gi_924611173_gb_LIYD01000005.1_	Prodigal:2.6	CDS	273619	274287	.	-	0	ID=OIJKMAGN_00237;inference=ab initio prediction:Prodigal:2.6;locus_tag=OIJKMAGN_00237;product=hypothetical protein
gi_924611173_gb_LIYD01000005.1_	Prodigal:2.6	CDS	274328	274528	.	-	0	ID=OIJKMAGN_00238;inference=ab initio prediction:Prodigal:2.6;locus_tag=OIJKMAGN_00238;product=hypothetical protein
gi_924611173_gb_LIYD01000005.1_	Prodigal:2.6	CDS	274547	275629	.	-	0	ID=OIJKMAGN_00239;inference=ab initio prediction:Prodigal:2.6;locus_tag=OIJKMAGN_00239;product=hypothetical protein
gi_924611173_gb_LIYD01000005.1_	Prodigal:2.6	CDS	275640	276038	.	-	0	ID=OIJKMAGN_00240;inference=ab initio prediction:Prodigal:2.6;locus_tag=OIJKMAGN_00240;product=hypothetical protein
gi_924611173_gb_LIYD01000005.1_	Prodigal:2.6	CDS	276195	276494	.	-	0	ID=OIJKMAGN_00241;Name=yidD;gene=yidD;inference=ab initio prediction:Prodigal:2.6,protein motif:HAMAP:MF_00386;locus_tag=OIJKMAGN_00241;product=Putative membrane protein insertion efficiency factor
gi_924611173_gb_LIYD01000005.1_	Prodigal:2.6	CDS	276491	276721	.	-	0	ID=OIJKMAGN_00242;inference=ab initio prediction:Prodigal:2.6;locus_tag=OIJKMAGN_00242;product=hypothetical protein
gi_924611173_gb_LIYD01000005.1_	Prodigal:2.6	CDS	276819	277484	.	-	0	ID=OIJKMAGN_00243;inference=ab initio prediction:Prodigal:2.6;locus_tag=OIJKMAGN_00243;product=hypothetical protein
gi_924611173_gb_LIYD01000005.1_	Prodigal:2.6	CDS	277493	279196	.	-	0	ID=OIJKMAGN_00244;eC_number=2.7.13.3;Name=narS;gene=narS;inference=ab initio prediction:Prodigal:2.6,similar to AA sequence:UniProtKB:O53857;locus_tag=OIJKMAGN_00244;product=putative sensor histidine kinase NarS
gi_924611173_gb_LIYD01000005.1_	Prodigal:2.6	CDS	279265	279414	.	-	0	ID=OIJKMAGN_00245;inference=ab initio prediction:Prodigal:2.6;locus_tag=OIJKMAGN_00245;product=hypothetical protein
gi_924611173_gb_LIYD01000005.1_	Prodigal:2.6	CDS	279764	280723	.	+	0	ID=OIJKMAGN_00246;inference=ab initio prediction:Prodigal:2.6;locus_tag=OIJKMAGN_00246;product=hypothetical protein
gi_924611173_gb_LIYD01000005.1_	Prodigal:2.6	CDS	280810	281553	.	-	0	ID=OIJKMAGN_00247;eC_number=1.1.1.385;Name=bacC_1;gene=bacC_1;inference=ab initio prediction:Prodigal:2.6,similar to AA sequence:UniProtKB:P39640;locus_tag=OIJKMAGN_00247;product=Dihydroanticapsin 7-dehydrogenase
gi_924611173_gb_LIYD01000005.1_	Prodigal:2.6	CDS	281693	282004	.	+	0	ID=OIJKMAGN_00248;Name=ytcD_1;gene=ytcD_1;inference=ab initio prediction:Prodigal:2.6,similar to AA sequence:UniProtKB:O34533;locus_tag=OIJKMAGN_00248;product=putative HTH-type transcriptional regulator YtcD
gi_924611173_gb_LIYD01000005.1_	Prodigal:2.6	CDS	282055	283077	.	+	0	ID=OIJKMAGN_00249;eC_number=1.14.14.3;Name=luxA_1;gene=luxA_1;inference=ab initio prediction:Prodigal:2.6,similar to AA sequence:UniProtKB:P07740;locus_tag=OIJKMAGN_00249;product=Alkanal monooxygenase alpha chain
gi_924611173_gb_LIYD01000005.1_	Prodigal:2.6	CDS	283085	283216	.	-	0	ID=OIJKMAGN_00250;inference=ab initio prediction:Prodigal:2.6;locus_tag=OIJKMAGN_00250;product=hypothetical protein
gi_924611173_gb_LIYD01000005.1_	Prodigal:2.6	CDS	283352	283498	.	+	0	ID=OIJKMAGN_00251;inference=ab initio prediction:Prodigal:2.6;locus_tag=OIJKMAGN_00251;product=hypothetical protein
gi_924611173_gb_LIYD01000005.1_	Prodigal:2.6	CDS	283652	285319	.	-	0	ID=OIJKMAGN_00252;inference=ab initio prediction:Prodigal:2.6;locus_tag=OIJKMAGN_00252;product=hypothetical protein
gi_924611173_gb_LIYD01000005.1_	Prodigal:2.6	CDS	285675	287159	.	-	0	ID=OIJKMAGN_00253;Name=ycf3_1;gene=ycf3_1;inference=ab initio prediction:Prodigal:2.6,protein motif:HAMAP:MF_00439;locus_tag=OIJKMAGN_00253;product=Photosystem I assembly protein Ycf3
gi_924611173_gb_LIYD01000005.1_	Prodigal:2.6	CDS	287245	290397	.	-	0	ID=OIJKMAGN_00254;inference=ab initio prediction:Prodigal:2.6;locus_tag=OIJKMAGN_00254;product=hypothetical protein
gi_924611173_gb_LIYD01000005.1_	Prodigal:2.6	CDS	290500	291945	.	-	0	ID=OIJKMAGN_00255;eC_number=1.3.1.76;Name=sirC;gene=sirC;inference=ab initio prediction:Prodigal:2.6,similar to AA sequence:UniProtKB:O34813;locus_tag=OIJKMAGN_00255;product=Precorrin-2 dehydrogenase
gi_924611173_gb_LIYD01000005.1_	Prodigal:2.6	CDS	291965	293608	.	-	0	ID=OIJKMAGN_00256;eC_number=1.8.1.2;Name=cysI;gene=cysI;inference=ab initio prediction:Prodigal:2.6,similar to AA sequence:UniProtKB:O32213;locus_tag=OIJKMAGN_00256;product=Sulfite reductase [NADPH] hemoprotein beta-component
gi_924611173_gb_LIYD01000005.1_	Prodigal:2.6	CDS	293627	295315	.	-	0	ID=OIJKMAGN_00257;eC_number=1.8.1.2;Name=cysJ;gene=cysJ;inference=ab initio prediction:Prodigal:2.6,similar to AA sequence:UniProtKB:O32214;locus_tag=OIJKMAGN_00257;product=Sulfite reductase [NADPH] flavoprotein alpha-component
gi_924611173_gb_LIYD01000005.1_	Prodigal:2.6	CDS	295302	296117	.	-	0	ID=OIJKMAGN_00258;Name=cysG;gene=cysG;inference=ab initio prediction:Prodigal:2.6,similar to AA sequence:UniProtKB:P0AEA8;locus_tag=OIJKMAGN_00258;product=Siroheme synthase
gi_924611173_gb_LIYD01000005.1_	Prodigal:2.6	CDS	296197	297108	.	-	0	ID=OIJKMAGN_00259;eC_number=2.5.1.47;Name=cysK_2;gene=cysK_2;inference=ab initio prediction:Prodigal:2.6,similar to AA sequence:UniProtKB:Q5XAQ3;locus_tag=OIJKMAGN_00259;product=Cysteine synthase
gi_924611173_gb_LIYD01000005.1_	Prodigal:2.6	CDS	297127	297963	.	-	0	ID=OIJKMAGN_00260;eC_number=2.3.1.30;Name=cysE_2;gene=cysE_2;inference=ab initio prediction:Prodigal:2.6,similar to AA sequence:UniProtKB:Q06750;locus_tag=OIJKMAGN_00260;product=Serine acetyltransferase
gi_924611173_gb_LIYD01000005.1_	Prodigal:2.6	CDS	298480	300081	.	+	0	ID=OIJKMAGN_00261;Name=nhaK_1;gene=nhaK_1;inference=ab initio prediction:Prodigal:2.6,similar to AA sequence:UniProtKB:O32212;locus_tag=OIJKMAGN_00261;product=Sodium%2C potassium%2C lithium and rubidium/H(+) antiporter
gi_924611173_gb_LIYD01000005.1_	Prodigal:2.6	CDS	300182	300892	.	-	0	ID=OIJKMAGN_00262;eC_number=3.4.24.-;Name=ftsH_1;gene=ftsH_1;inference=ab initio prediction:Prodigal:2.6,similar to AA sequence:UniProtKB:P71408;locus_tag=OIJKMAGN_00262;product=ATP-dependent zinc metalloprotease FtsH
gi_924611173_gb_LIYD01000005.1_	Prodigal:2.6	CDS	301101	301334	.	+	0	ID=OIJKMAGN_00263;inference=ab initio prediction:Prodigal:2.6;locus_tag=OIJKMAGN_00263;product=hypothetical protein
gi_924611173_gb_LIYD01000005.1_	Prodigal:2.6	CDS	301383	301646	.	+	0	ID=OIJKMAGN_00264;inference=ab initio prediction:Prodigal:2.6;locus_tag=OIJKMAGN_00264;product=hypothetical protein
gi_924611173_gb_LIYD01000005.1_	Prodigal:2.6	CDS	301650	302237	.	+	0	ID=OIJKMAGN_00265;inference=ab initio prediction:Prodigal:2.6;locus_tag=OIJKMAGN_00265;product=hypothetical protein
gi_924611173_gb_LIYD01000005.1_	Prodigal:2.6	CDS	302241	302771	.	+	0	ID=OIJKMAGN_00266;inference=ab initio prediction:Prodigal:2.6;locus_tag=OIJKMAGN_00266;product=hypothetical protein
gi_924611173_gb_LIYD01000005.1_	Prodigal:2.6	CDS	302865	302993	.	+	0	ID=OIJKMAGN_00267;inference=ab initio prediction:Prodigal:2.6;locus_tag=OIJKMAGN_00267;product=hypothetical protein
gi_924611173_gb_LIYD01000005.1_	Prodigal:2.6	CDS	302990	303685	.	+	0	ID=OIJKMAGN_00268;eC_number=6.3.5.5;Name=carA_1;gene=carA_1;inference=ab initio prediction:Prodigal:2.6,protein motif:HAMAP:MF_01209;locus_tag=OIJKMAGN_00268;product=Carbamoyl-phosphate synthase small chain
gi_924611173_gb_LIYD01000005.1_	Prodigal:2.6	CDS	303891	304424	.	+	0	ID=OIJKMAGN_00269;Name=yceI_3;gene=yceI_3;inference=ab initio prediction:Prodigal:2.6,protein motif:HAMAP:MF_00780;locus_tag=OIJKMAGN_00269;product=Protein YceI
gi_924611173_gb_LIYD01000005.1_	Prodigal:2.6	CDS	304448	305287	.	+	0	ID=OIJKMAGN_00270;inference=ab initio prediction:Prodigal:2.6;locus_tag=OIJKMAGN_00270;product=hypothetical protein
gi_924611173_gb_LIYD01000005.1_	Prodigal:2.6	CDS	305337	305930	.	+	0	ID=OIJKMAGN_00271;Name=crp;gene=crp;inference=ab initio prediction:Prodigal:2.6,similar to AA sequence:UniProtKB:P29281;locus_tag=OIJKMAGN_00271;product=cAMP-activated global transcriptional regulator CRP
gi_924611173_gb_LIYD01000005.1_	Prodigal:2.6	CDS	306017	306307	.	+	0	ID=OIJKMAGN_00272;inference=ab initio prediction:Prodigal:2.6;locus_tag=OIJKMAGN_00272;product=hypothetical protein
gi_924611173_gb_LIYD01000005.1_	Prodigal:2.6	CDS	306384	308279	.	-	0	ID=OIJKMAGN_00273;Name=hyfR;gene=hyfR;inference=ab initio prediction:Prodigal:2.6,similar to AA sequence:UniProtKB:P71229;locus_tag=OIJKMAGN_00273;product=DNA-binding transcriptional activator HyfR
gi_924611173_gb_LIYD01000005.1_	Prodigal:2.6	CDS	308656	309369	.	+	0	ID=OIJKMAGN_00274;inference=ab initio prediction:Prodigal:2.6;locus_tag=OIJKMAGN_00274;product=hypothetical protein
gi_924611173_gb_LIYD01000005.1_	Prodigal:2.6	CDS	309375	310157	.	+	0	ID=OIJKMAGN_00275;inference=ab initio prediction:Prodigal:2.6;locus_tag=OIJKMAGN_00275;product=hypothetical protein
gi_924611173_gb_LIYD01000005.1_	Prodigal:2.6	CDS	310216	311085	.	+	0	ID=OIJKMAGN_00276;eC_number=1.11.1.10;Name=cpo_2;gene=cpo_2;inference=ab initio prediction:Prodigal:2.6,similar to AA sequence:UniProtKB:O31158;locus_tag=OIJKMAGN_00276;product=Non-heme chloroperoxidase
gi_924611173_gb_LIYD01000005.1_	Prodigal:2.6	CDS	311093	311839	.	+	0	ID=OIJKMAGN_00277;inference=ab initio prediction:Prodigal:2.6;locus_tag=OIJKMAGN_00277;product=hypothetical protein
gi_924611173_gb_LIYD01000005.1_	Prodigal:2.6	CDS	312106	313185	.	+	0	ID=OIJKMAGN_00278;eC_number=3.1.1.1;Name=nlhH_1;gene=nlhH_1;inference=ab initio prediction:Prodigal:2.6,similar to AA sequence:UniProtKB:P9WK87;locus_tag=OIJKMAGN_00278;product=Carboxylesterase NlhH
gi_924611173_gb_LIYD01000005.1_	Prodigal:2.6	CDS	313274	314737	.	+	0	ID=OIJKMAGN_00279;eC_number=1.11.1.6;Name=katA_1;gene=katA_1;inference=ab initio prediction:Prodigal:2.6,similar to AA sequence:UniProtKB:P45737;locus_tag=OIJKMAGN_00279;product=Catalase
gi_924611173_gb_LIYD01000005.1_	Prodigal:2.6	CDS	314807	315376	.	-	0	ID=OIJKMAGN_00280;inference=ab initio prediction:Prodigal:2.6;locus_tag=OIJKMAGN_00280;product=hypothetical protein
gi_924611173_gb_LIYD01000005.1_	Prodigal:2.6	CDS	315525	316412	.	-	0	ID=OIJKMAGN_00281;inference=ab initio prediction:Prodigal:2.6;locus_tag=OIJKMAGN_00281;product=hypothetical protein
gi_924611173_gb_LIYD01000005.1_	Prodigal:2.6	CDS	316815	319073	.	+	0	ID=OIJKMAGN_00282;eC_number=2.7.13.3;inference=ab initio prediction:Prodigal:2.6,similar to AA sequence:UniProtKB:Q2NB77;locus_tag=OIJKMAGN_00282;product=Blue-light-activated histidine kinase 2
gi_924611173_gb_LIYD01000005.1_	Prodigal:2.6	CDS	319079	321325	.	+	0	ID=OIJKMAGN_00283;eC_number=2.7.13.3;Name=pdtaS_1;gene=pdtaS_1;inference=ab initio prediction:Prodigal:2.6,similar to AA sequence:UniProtKB:P9WGL5;locus_tag=OIJKMAGN_00283;product=putative sensor histidine kinase pdtaS
gi_924611173_gb_LIYD01000005.1_	Prodigal:2.6	CDS	321322	323262	.	+	0	ID=OIJKMAGN_00284;Name=fhlA_1;gene=fhlA_1;inference=ab initio prediction:Prodigal:2.6,similar to AA sequence:UniProtKB:P0CL46;locus_tag=OIJKMAGN_00284;product=Formate hydrogenlyase transcriptional activator
gi_924611173_gb_LIYD01000005.1_	Prodigal:2.6	CDS	323477	324307	.	+	0	ID=OIJKMAGN_00285;inference=ab initio prediction:Prodigal:2.6;locus_tag=OIJKMAGN_00285;product=hypothetical protein
gi_924611173_gb_LIYD01000005.1_	Prodigal:2.6	CDS	324479	326683	.	-	0	ID=OIJKMAGN_00286;eC_number=2.7.13.3;Name=pdtaS_2;gene=pdtaS_2;inference=ab initio prediction:Prodigal:2.6,similar to AA sequence:UniProtKB:P9WGL5;locus_tag=OIJKMAGN_00286;product=putative sensor histidine kinase pdtaS
gi_924611173_gb_LIYD01000005.1_	Prodigal:2.6	CDS	327042	328478	.	+	0	ID=OIJKMAGN_00287;inference=ab initio prediction:Prodigal:2.6;locus_tag=OIJKMAGN_00287;product=hypothetical protein
gi_924611173_gb_LIYD01000005.1_	Prodigal:2.6	CDS	328613	330532	.	+	0	ID=OIJKMAGN_00288;inference=ab initio prediction:Prodigal:2.6;locus_tag=OIJKMAGN_00288;product=hypothetical protein
gi_924611173_gb_LIYD01000005.1_	Prodigal:2.6	CDS	330580	333726	.	+	0	ID=OIJKMAGN_00289;inference=ab initio prediction:Prodigal:2.6;locus_tag=OIJKMAGN_00289;product=hypothetical protein
gi_924611173_gb_LIYD01000005.1_	Prodigal:2.6	CDS	333939	336506	.	-	0	ID=OIJKMAGN_00290;Name=ligD_1;gene=ligD_1;inference=ab initio prediction:Prodigal:2.6,similar to AA sequence:UniProtKB:Q9I1X7;locus_tag=OIJKMAGN_00290;product=Multifunctional non-homologous end joining protein LigD
gi_924611173_gb_LIYD01000005.1_	Prodigal:2.6	CDS	336513	337298	.	-	0	ID=OIJKMAGN_00291;Name=ku;gene=ku;inference=ab initio prediction:Prodigal:2.6,similar to AA sequence:UniProtKB:Q9I1W5;locus_tag=OIJKMAGN_00291;product=Non-homologous end joining protein Ku
gi_924611173_gb_LIYD01000005.1_	Prodigal:2.6	CDS	337673	339091	.	+	0	ID=OIJKMAGN_00292;Name=srpC_1;gene=srpC_1;inference=ab initio prediction:Prodigal:2.6,similar to AA sequence:UniProtKB:O31101;locus_tag=OIJKMAGN_00292;product=Solvent efflux pump outer membrane protein SrpC
gi_924611173_gb_LIYD01000005.1_	Prodigal:2.6	CDS	339165	339911	.	-	0	ID=OIJKMAGN_00293;Name=bdcA_1;gene=bdcA_1;inference=ab initio prediction:Prodigal:2.6,similar to AA sequence:UniProtKB:P39333;locus_tag=OIJKMAGN_00293;product=Cyclic-di-GMP-binding biofilm dispersal mediator protein
gi_924611173_gb_LIYD01000005.1_	Prodigal:2.6	CDS	339929	340918	.	-	0	ID=OIJKMAGN_00294;eC_number=1.3.1.103;inference=ab initio prediction:Prodigal:2.6,similar to AA sequence:UniProtKB:Q59I44;locus_tag=OIJKMAGN_00294;product=2-haloacrylate reductase
gi_924611173_gb_LIYD01000005.1_	Prodigal:2.6	CDS	341075	341668	.	+	0	ID=OIJKMAGN_00295;inference=ab initio prediction:Prodigal:2.6;locus_tag=OIJKMAGN_00295;product=hypothetical protein
gi_924611173_gb_LIYD01000005.1_	Aragorn:1.2	tmRNA	341834	342229	.	-	.	ID=OIJKMAGN_00296;Name=ssrA;gene=ssrA;inference=COORDINATES:profile:Aragorn:1.2;locus_tag=OIJKMAGN_00296;product=transfer-messenger RNA%2C SsrA
gi_924611173_gb_LIYD01000005.1_	Prodigal:2.6	CDS	342421	343638	.	+	0	ID=OIJKMAGN_00297;inference=ab initio prediction:Prodigal:2.6;locus_tag=OIJKMAGN_00297;product=hypothetical protein
gi_924611173_gb_LIYD01000005.1_	Prodigal:2.6	CDS	343683	346430	.	+	0	ID=OIJKMAGN_00298;inference=ab initio prediction:Prodigal:2.6;locus_tag=OIJKMAGN_00298;product=hypothetical protein
gi_924611173_gb_LIYD01000005.1_	Prodigal:2.6	CDS	346610	349420	.	+	0	ID=OIJKMAGN_00299;Name=susC_1;gene=susC_1;inference=ab initio prediction:Prodigal:2.6,similar to AA sequence:UniProtKB:Q8A1G1;locus_tag=OIJKMAGN_00299;product=TonB-dependent receptor SusC
gi_924611173_gb_LIYD01000005.1_	Prodigal:2.6	CDS	349447	350907	.	+	0	ID=OIJKMAGN_00300;inference=ab initio prediction:Prodigal:2.6,similar to AA sequence:UniProtKB:A7LXT5;locus_tag=OIJKMAGN_00300;product=SusD-like protein
gi_924611173_gb_LIYD01000005.1_	Prodigal:2.6	CDS	350935	351840	.	+	0	ID=OIJKMAGN_00301;inference=ab initio prediction:Prodigal:2.6;locus_tag=OIJKMAGN_00301;product=hypothetical protein
gi_924611173_gb_LIYD01000005.1_	Prodigal:2.6	CDS	351938	353317	.	+	0	ID=OIJKMAGN_00302;inference=ab initio prediction:Prodigal:2.6;locus_tag=OIJKMAGN_00302;product=hypothetical protein
gi_924611173_gb_LIYD01000005.1_	Prodigal:2.6	CDS	353427	355670	.	+	0	ID=OIJKMAGN_00303;eC_number=3.2.1.21;inference=ab initio prediction:Prodigal:2.6,similar to AA sequence:UniProtKB:A7LXU3;locus_tag=OIJKMAGN_00303;product=Beta-glucosidase BoGH3B
gi_924611173_gb_LIYD01000005.1_	Prodigal:2.6	CDS	355873	357636	.	+	0	ID=OIJKMAGN_00304;eC_number=3.2.1.55;inference=ab initio prediction:Prodigal:2.6,similar to AA sequence:UniProtKB:A7LXT8;locus_tag=OIJKMAGN_00304;product=Non-reducing end alpha-L-arabinofuranosidase BoGH43A
gi_924611173_gb_LIYD01000005.1_	Prodigal:2.6	CDS	357694	359130	.	+	0	ID=OIJKMAGN_00305;Name=fucP_1;gene=fucP_1;inference=ab initio prediction:Prodigal:2.6,similar to AA sequence:UniProtKB:P11551;locus_tag=OIJKMAGN_00305;product=L-fucose-proton symporter
gi_924611173_gb_LIYD01000005.1_	Prodigal:2.6	CDS	359238	359654	.	+	0	ID=OIJKMAGN_00306;inference=ab initio prediction:Prodigal:2.6;locus_tag=OIJKMAGN_00306;product=hypothetical protein
gi_924611173_gb_LIYD01000005.1_	Prodigal:2.6	CDS	359651	361528	.	-	0	ID=OIJKMAGN_00307;Name=kefC;gene=kefC;inference=ab initio prediction:Prodigal:2.6,similar to AA sequence:UniProtKB:P03819;locus_tag=OIJKMAGN_00307;product=Glutathione-regulated potassium-efflux system protein KefC
gi_924611173_gb_LIYD01000005.1_	Prodigal:2.6	CDS	361531	362133	.	-	0	ID=OIJKMAGN_00308;eC_number=1.6.99.-;Name=ywrO;gene=ywrO;inference=ab initio prediction:Prodigal:2.6,similar to AA sequence:UniProtKB:P80871;locus_tag=OIJKMAGN_00308;product=General stress protein 14
gi_924611173_gb_LIYD01000005.1_	Prodigal:2.6	CDS	362217	363566	.	-	0	ID=OIJKMAGN_00309;eC_number=4.3.2.2;Name=purB;gene=purB;inference=ab initio prediction:Prodigal:2.6,similar to AA sequence:UniProtKB:Q5ZXD1;locus_tag=OIJKMAGN_00309;product=Adenylosuccinate lyase
gi_924611173_gb_LIYD01000005.1_	Prodigal:2.6	CDS	363630	363998	.	-	0	ID=OIJKMAGN_00310;inference=ab initio prediction:Prodigal:2.6;locus_tag=OIJKMAGN_00310;product=hypothetical protein
gi_924611173_gb_LIYD01000005.1_	Prodigal:2.6	CDS	364083	365210	.	+	0	ID=OIJKMAGN_00311;inference=ab initio prediction:Prodigal:2.6;locus_tag=OIJKMAGN_00311;product=hypothetical protein
gi_924611173_gb_LIYD01000005.1_	Prodigal:2.6	CDS	365198	365890	.	-	0	ID=OIJKMAGN_00312;eC_number=3.5.1.-;Name=cobB;gene=cobB;inference=ab initio prediction:Prodigal:2.6,similar to AA sequence:UniProtKB:P75960;locus_tag=OIJKMAGN_00312;product=NAD-dependent protein deacylase
gi_924611173_gb_LIYD01000005.1_	Prodigal:2.6	CDS	365991	366779	.	-	0	ID=OIJKMAGN_00313;inference=ab initio prediction:Prodigal:2.6;locus_tag=OIJKMAGN_00313;product=hypothetical protein
gi_924611173_gb_LIYD01000005.1_	Prodigal:2.6	CDS	366780	367310	.	-	0	ID=OIJKMAGN_00314;Name=sigK_1;gene=sigK_1;inference=ab initio prediction:Prodigal:2.6,similar to AA sequence:UniProtKB:A1KFR7;locus_tag=OIJKMAGN_00314;product=ECF RNA polymerase sigma factor SigK
gi_924611173_gb_LIYD01000005.1_	Prodigal:2.6	CDS	367368	368039	.	+	0	ID=OIJKMAGN_00315;eC_number=2.1.1.34;Name=trmH_1;gene=trmH_1;inference=ab initio prediction:Prodigal:2.6,similar to AA sequence:UniProtKB:Q72GI1;locus_tag=OIJKMAGN_00315;product=tRNA (guanosine(18)-2'-O)-methyltransferase
gi_924611173_gb_LIYD01000005.1_	Prodigal:2.6	CDS	368036	368902	.	-	0	ID=OIJKMAGN_00316;Name=susC_2;gene=susC_2;inference=ab initio prediction:Prodigal:2.6,similar to AA sequence:UniProtKB:Q8A1G1;locus_tag=OIJKMAGN_00316;product=TonB-dependent receptor SusC
gi_924611173_gb_LIYD01000005.1_	Prodigal:2.6	CDS	368921	370726	.	-	0	ID=OIJKMAGN_00317;eC_number=3.6.4.13;Name=cshA;gene=cshA;inference=ab initio prediction:Prodigal:2.6,similar to AA sequence:UniProtKB:Q8Y8N0;locus_tag=OIJKMAGN_00317;product=ATP-dependent RNA helicase CshA
gi_924611173_gb_LIYD01000005.1_	Prodigal:2.6	CDS	370826	371398	.	-	0	ID=OIJKMAGN_00318;eC_number=3.6.1.9;inference=ab initio prediction:Prodigal:2.6,similar to AA sequence:UniProtKB:P99094;locus_tag=OIJKMAGN_00318;product=Non-canonical purine NTP pyrophosphatase
gi_924611173_gb_LIYD01000005.1_	Prodigal:2.6	CDS	371411	371917	.	-	0	ID=OIJKMAGN_00319;inference=ab initio prediction:Prodigal:2.6;locus_tag=OIJKMAGN_00319;product=hypothetical protein
gi_924611173_gb_LIYD01000005.1_	Prodigal:2.6	CDS	371914	372327	.	-	0	ID=OIJKMAGN_00320;inference=ab initio prediction:Prodigal:2.6;locus_tag=OIJKMAGN_00320;product=hypothetical protein
gi_924611173_gb_LIYD01000005.1_	Prodigal:2.6	CDS	372334	372669	.	-	0	ID=OIJKMAGN_00321;inference=ab initio prediction:Prodigal:2.6;locus_tag=OIJKMAGN_00321;product=hypothetical protein
gi_924611173_gb_LIYD01000005.1_	Prodigal:2.6	CDS	372897	374162	.	+	0	ID=OIJKMAGN_00322;eC_number=2.3.1.-;inference=ab initio prediction:Prodigal:2.6,similar to AA sequence:UniProtKB:P60120;locus_tag=OIJKMAGN_00322;product=Putative pyridoxal phosphate-dependent acyltransferase
gi_924611173_gb_LIYD01000005.1_	Prodigal:2.6	CDS	374211	375329	.	-	0	ID=OIJKMAGN_00323;inference=ab initio prediction:Prodigal:2.6;locus_tag=OIJKMAGN_00323;product=hypothetical protein
gi_924611173_gb_LIYD01000005.1_	Prodigal:2.6	CDS	375333	376328	.	-	0	ID=OIJKMAGN_00324;inference=ab initio prediction:Prodigal:2.6;locus_tag=OIJKMAGN_00324;product=hypothetical protein
gi_924611173_gb_LIYD01000005.1_	Prodigal:2.6	CDS	376452	376727	.	+	0	ID=OIJKMAGN_00325;inference=ab initio prediction:Prodigal:2.6;locus_tag=OIJKMAGN_00325;product=hypothetical protein
gi_924611173_gb_LIYD01000005.1_	Prodigal:2.6	CDS	376761	377183	.	-	0	ID=OIJKMAGN_00326;Name=rcp1_1;gene=rcp1_1;inference=ab initio prediction:Prodigal:2.6,similar to AA sequence:UniProtKB:Q55169;locus_tag=OIJKMAGN_00326;product=Response regulator rcp1
gi_924611173_gb_LIYD01000005.1_	Prodigal:2.6	CDS	377230	377787	.	-	0	ID=OIJKMAGN_00327;Name=btr_1;gene=btr_1;inference=ab initio prediction:Prodigal:2.6,similar to AA sequence:UniProtKB:P40408;locus_tag=OIJKMAGN_00327;product=HTH-type transcriptional activator Btr
gi_924611173_gb_LIYD01000005.1_	Prodigal:2.6	CDS	378014	378688	.	+	0	ID=OIJKMAGN_00328;inference=ab initio prediction:Prodigal:2.6;locus_tag=OIJKMAGN_00328;product=hypothetical protein
gi_924611173_gb_LIYD01000005.1_	Prodigal:2.6	CDS	378837	379220	.	-	0	ID=OIJKMAGN_00329;inference=ab initio prediction:Prodigal:2.6;locus_tag=OIJKMAGN_00329;product=hypothetical protein
gi_924611173_gb_LIYD01000005.1_	Prodigal:2.6	CDS	379198	379992	.	-	0	ID=OIJKMAGN_00330;inference=ab initio prediction:Prodigal:2.6;locus_tag=OIJKMAGN_00330;product=hypothetical protein
gi_924611173_gb_LIYD01000005.1_	Prodigal:2.6	CDS	380240	380950	.	-	0	ID=OIJKMAGN_00331;inference=ab initio prediction:Prodigal:2.6;locus_tag=OIJKMAGN_00331;product=hypothetical protein
gi_924611173_gb_LIYD01000005.1_	Prodigal:2.6	CDS	381202	381549	.	+	0	ID=OIJKMAGN_00332;inference=ab initio prediction:Prodigal:2.6;locus_tag=OIJKMAGN_00332;product=hypothetical protein
gi_924611173_gb_LIYD01000005.1_	Prodigal:2.6	CDS	381706	382359	.	-	0	ID=OIJKMAGN_00333;eC_number=1.5.1.39;Name=nfrA2;gene=nfrA2;inference=ab initio prediction:Prodigal:2.6,similar to AA sequence:UniProtKB:P94424;locus_tag=OIJKMAGN_00333;product=FMN reductase [NAD(P)H]
gi_924611173_gb_LIYD01000005.1_	Prodigal:2.6	CDS	382366	383445	.	-	0	ID=OIJKMAGN_00334;Name=rsxD;gene=rsxD;inference=ab initio prediction:Prodigal:2.6,similar to AA sequence:UniProtKB:P76182;locus_tag=OIJKMAGN_00334;product=Electron transport complex subunit RsxD
gi_924611173_gb_LIYD01000005.1_	Prodigal:2.6	CDS	383458	384705	.	-	0	ID=OIJKMAGN_00335;Name=rnfC;gene=rnfC;inference=ab initio prediction:Prodigal:2.6,similar to AA sequence:UniProtKB:Q52716;locus_tag=OIJKMAGN_00335;product=Electron transport complex subunit RnfC
gi_924611173_gb_LIYD01000005.1_	Prodigal:2.6	CDS	384702	385631	.	-	0	ID=OIJKMAGN_00336;eC_number=2.7.1.180;Name=apbE_1;gene=apbE_1;inference=ab initio prediction:Prodigal:2.6,similar to AA sequence:UniProtKB:P0AB85;locus_tag=OIJKMAGN_00336;product=FAD:protein FMN transferase
gi_924611173_gb_LIYD01000005.1_	Prodigal:2.6	CDS	385606	385956	.	-	0	ID=OIJKMAGN_00337;inference=ab initio prediction:Prodigal:2.6;locus_tag=OIJKMAGN_00337;product=hypothetical protein
gi_924611173_gb_LIYD01000005.1_	Prodigal:2.6	CDS	386164	389025	.	+	0	ID=OIJKMAGN_00338;eC_number=3.2.1.177;inference=ab initio prediction:Prodigal:2.6,similar to AA sequence:UniProtKB:A7LXT0;locus_tag=OIJKMAGN_00338;product=Alpha-xylosidase BoGH31A
gi_924611173_gb_LIYD01000005.1_	Prodigal:2.6	CDS	389099	389965	.	-	0	ID=OIJKMAGN_00339;eC_number=2.6.1.42;Name=ilvE_1;gene=ilvE_1;inference=ab initio prediction:Prodigal:2.6,similar to AA sequence:UniProtKB:O86428;locus_tag=OIJKMAGN_00339;product=Branched-chain-amino-acid aminotransferase
gi_924611173_gb_LIYD01000005.1_	Prodigal:2.6	CDS	389966	391078	.	-	0	ID=OIJKMAGN_00340;eC_number=1.1.1.85;Name=leuB;gene=leuB;inference=ab initio prediction:Prodigal:2.6,similar to AA sequence:UniProtKB:P12010;locus_tag=OIJKMAGN_00340;product=3-isopropylmalate dehydrogenase
gi_924611173_gb_LIYD01000005.1_	Prodigal:2.6	CDS	391082	391660	.	-	0	ID=OIJKMAGN_00341;eC_number=4.2.1.33;Name=leuD;gene=leuD;inference=ab initio prediction:Prodigal:2.6,similar to AA sequence:UniProtKB:P30126;locus_tag=OIJKMAGN_00341;product=3-isopropylmalate dehydratase small subunit
gi_924611173_gb_LIYD01000005.1_	Prodigal:2.6	CDS	391662	393047	.	-	0	ID=OIJKMAGN_00342;eC_number=4.2.1.33;Name=leuC;gene=leuC;inference=ab initio prediction:Prodigal:2.6,similar to AA sequence:UniProtKB:P80858;locus_tag=OIJKMAGN_00342;product=3-isopropylmalate dehydratase large subunit
gi_924611173_gb_LIYD01000005.1_	Prodigal:2.6	CDS	393049	394215	.	-	0	ID=OIJKMAGN_00343;eC_number=2.3.3.13;Name=leuA;gene=leuA;inference=ab initio prediction:Prodigal:2.6,similar to AA sequence:UniProtKB:P09151;locus_tag=OIJKMAGN_00343;product=2-isopropylmalate synthase
gi_924611173_gb_LIYD01000005.1_	Prodigal:2.6	CDS	394448	396004	.	+	0	ID=OIJKMAGN_00344;inference=ab initio prediction:Prodigal:2.6;locus_tag=OIJKMAGN_00344;product=hypothetical protein
gi_924611173_gb_LIYD01000005.1_	Prodigal:2.6	CDS	396126	398084	.	+	0	ID=OIJKMAGN_00345;eC_number=1.11.1.5;Name=ccpA;gene=ccpA;inference=ab initio prediction:Prodigal:2.6,similar to AA sequence:UniProtKB:P14532;locus_tag=OIJKMAGN_00345;product=Cytochrome c551 peroxidase
gi_924611173_gb_LIYD01000005.1_	Prodigal:2.6	CDS	398444	406558	.	+	0	ID=OIJKMAGN_00346;inference=ab initio prediction:Prodigal:2.6;locus_tag=OIJKMAGN_00346;product=hypothetical protein
gi_924611173_gb_LIYD01000005.1_	Prodigal:2.6	CDS	406674	407360	.	+	0	ID=OIJKMAGN_00347;inference=ab initio prediction:Prodigal:2.6;locus_tag=OIJKMAGN_00347;product=hypothetical protein
gi_924611173_gb_LIYD01000005.1_	Prodigal:2.6	CDS	407397	408266	.	+	0	ID=OIJKMAGN_00348;eC_number=2.7.6.1;Name=prs_1;gene=prs_1;inference=ab initio prediction:Prodigal:2.6,similar to AA sequence:UniProtKB:P0A717;locus_tag=OIJKMAGN_00348;product=Ribose-phosphate pyrophosphokinase
gi_924611173_gb_LIYD01000005.1_	Prodigal:2.6	CDS	408294	409745	.	+	0	ID=OIJKMAGN_00349;inference=ab initio prediction:Prodigal:2.6;locus_tag=OIJKMAGN_00349;product=hypothetical protein
gi_924611173_gb_LIYD01000005.1_	Prodigal:2.6	CDS	409906	410502	.	+	0	ID=OIJKMAGN_00350;eC_number=3.5.1.28;Name=cwlC;gene=cwlC;inference=ab initio prediction:Prodigal:2.6,similar to AA sequence:UniProtKB:Q06320;locus_tag=OIJKMAGN_00350;product=Sporulation-specific N-acetylmuramoyl-L-alanine amidase
gi_924611173_gb_LIYD01000005.1_	Prodigal:2.6	CDS	410514	411167	.	+	0	ID=OIJKMAGN_00351;inference=ab initio prediction:Prodigal:2.6;locus_tag=OIJKMAGN_00351;product=hypothetical protein
gi_924611173_gb_LIYD01000005.1_	Prodigal:2.6	CDS	411251	412627	.	+	0	ID=OIJKMAGN_00352;eC_number=3.6.4.12;Name=dinG_1;gene=dinG_1;inference=ab initio prediction:Prodigal:2.6,similar to AA sequence:UniProtKB:Q2FYH5;locus_tag=OIJKMAGN_00352;product=putative ATP-dependent helicase DinG
gi_924611173_gb_LIYD01000005.1_	Prodigal:2.6	CDS	412680	412940	.	-	0	ID=OIJKMAGN_00353;inference=ab initio prediction:Prodigal:2.6;locus_tag=OIJKMAGN_00353;product=hypothetical protein
gi_924611173_gb_LIYD01000005.1_	Prodigal:2.6	CDS	412921	413235	.	-	0	ID=OIJKMAGN_00354;inference=ab initio prediction:Prodigal:2.6,similar to AA sequence:UniProtKB:P52232;locus_tag=OIJKMAGN_00354;product=Thioredoxin-like protein
gi_924611173_gb_LIYD01000005.1_	Prodigal:2.6	CDS	413259	413897	.	-	0	ID=OIJKMAGN_00355;eC_number=1.11.1.15;Name=tsaA;gene=tsaA;inference=ab initio prediction:Prodigal:2.6,similar to AA sequence:UniProtKB:P21762;locus_tag=OIJKMAGN_00355;product=putative peroxiredoxin
gi_924611173_gb_LIYD01000005.1_	Prodigal:2.6	CDS	414116	415795	.	+	0	ID=OIJKMAGN_00356;Name=yhdG_1;gene=yhdG_1;inference=ab initio prediction:Prodigal:2.6,similar to AA sequence:UniProtKB:O07576;locus_tag=OIJKMAGN_00356;product=putative amino acid permease YhdG
gi_924611173_gb_LIYD01000005.1_	Prodigal:2.6	CDS	415999	416556	.	-	0	ID=OIJKMAGN_00357;inference=ab initio prediction:Prodigal:2.6;locus_tag=OIJKMAGN_00357;product=hypothetical protein
gi_924611173_gb_LIYD01000005.1_	Prodigal:2.6	CDS	416557	417882	.	-	0	ID=OIJKMAGN_00358;inference=ab initio prediction:Prodigal:2.6;locus_tag=OIJKMAGN_00358;product=hypothetical protein
gi_924611173_gb_LIYD01000005.1_	Prodigal:2.6	CDS	417918	420485	.	-	0	ID=OIJKMAGN_00359;inference=ab initio prediction:Prodigal:2.6;locus_tag=OIJKMAGN_00359;product=hypothetical protein
gi_924611173_gb_LIYD01000005.1_	Prodigal:2.6	CDS	420782	421216	.	+	0	ID=OIJKMAGN_00360;Name=spo0A;gene=spo0A;inference=ab initio prediction:Prodigal:2.6,similar to AA sequence:UniProtKB:P52934;locus_tag=OIJKMAGN_00360;product=Stage 0 sporulation protein A
gi_924611173_gb_LIYD01000005.1_	Prodigal:2.6	CDS	421225	421815	.	+	0	ID=OIJKMAGN_00361;inference=ab initio prediction:Prodigal:2.6;locus_tag=OIJKMAGN_00361;product=hypothetical protein
gi_924611173_gb_LIYD01000005.1_	Prodigal:2.6	CDS	421853	424114	.	+	0	ID=OIJKMAGN_00362;eC_number=2.7.13.3;Name=cph1_1;gene=cph1_1;inference=ab initio prediction:Prodigal:2.6,similar to AA sequence:UniProtKB:Q55168;locus_tag=OIJKMAGN_00362;product=Phytochrome-like protein cph1
gi_924611173_gb_LIYD01000005.1_	Prodigal:2.6	CDS	424118	424663	.	+	0	ID=OIJKMAGN_00363;inference=ab initio prediction:Prodigal:2.6;locus_tag=OIJKMAGN_00363;product=hypothetical protein
gi_924611173_gb_LIYD01000005.1_	Prodigal:2.6	CDS	424723	425277	.	+	0	ID=OIJKMAGN_00364;inference=ab initio prediction:Prodigal:2.6;locus_tag=OIJKMAGN_00364;product=hypothetical protein
gi_924611173_gb_LIYD01000005.1_	Prodigal:2.6	CDS	425482	426750	.	-	0	ID=OIJKMAGN_00365;inference=ab initio prediction:Prodigal:2.6;locus_tag=OIJKMAGN_00365;product=hypothetical protein
gi_924611173_gb_LIYD01000005.1_	Prodigal:2.6	CDS	426776	427150	.	-	0	ID=OIJKMAGN_00366;inference=ab initio prediction:Prodigal:2.6;locus_tag=OIJKMAGN_00366;product=hypothetical protein
gi_924611173_gb_LIYD01000005.1_	Prodigal:2.6	CDS	427238	428485	.	-	0	ID=OIJKMAGN_00367;eC_number=1.4.1.3;Name=gdhA_1;gene=gdhA_1;inference=ab initio prediction:Prodigal:2.6,similar to AA sequence:UniProtKB:P96110;locus_tag=OIJKMAGN_00367;product=Glutamate dehydrogenase
gi_924611173_gb_LIYD01000005.1_	Prodigal:2.6	CDS	428847	430250	.	+	0	ID=OIJKMAGN_00368;eC_number=3.-.-.-;inference=ab initio prediction:Prodigal:2.6,similar to AA sequence:UniProtKB:Q3JRV4;locus_tag=OIJKMAGN_00368;product=putative metallo-hydrolase
gi_924611173_gb_LIYD01000005.1_	Prodigal:2.6	CDS	430330	431496	.	+	0	ID=OIJKMAGN_00369;Name=resA_3;gene=resA_3;inference=ab initio prediction:Prodigal:2.6,similar to AA sequence:UniProtKB:Q81SZ9;locus_tag=OIJKMAGN_00369;product=Thiol-disulfide oxidoreductase ResA
gi_924611173_gb_LIYD01000005.1_	Aragorn:1.2	tRNA	431689	431772	.	+	.	ID=OIJKMAGN_00370;inference=COORDINATES:profile:Aragorn:1.2;locus_tag=OIJKMAGN_00370;product=tRNA-Tyr(gta)
gi_924611173_gb_LIYD01000005.1_	Prodigal:2.6	CDS	431901	432428	.	+	0	ID=OIJKMAGN_00371;inference=ab initio prediction:Prodigal:2.6;locus_tag=OIJKMAGN_00371;product=hypothetical protein
gi_924611173_gb_LIYD01000005.1_	Prodigal:2.6	CDS	432486	433610	.	-	0	ID=OIJKMAGN_00372;inference=ab initio prediction:Prodigal:2.6;locus_tag=OIJKMAGN_00372;product=hypothetical protein
gi_924611173_gb_LIYD01000005.1_	Prodigal:2.6	CDS	433600	434424	.	-	0	ID=OIJKMAGN_00373;eC_number=3.1.1.3;Name=lip2;gene=lip2;inference=ab initio prediction:Prodigal:2.6,similar to AA sequence:UniProtKB:P24484;locus_tag=OIJKMAGN_00373;product=Lipase 2
gi_924611173_gb_LIYD01000005.1_	Prodigal:2.6	CDS	434480	436660	.	-	0	ID=OIJKMAGN_00374;eC_number=2.4.1.15;Name=otsA;gene=otsA;inference=ab initio prediction:Prodigal:2.6,similar to AA sequence:UniProtKB:A0R4M9;locus_tag=OIJKMAGN_00374;product=Trehalose-6-phosphate synthase
gi_924611173_gb_LIYD01000005.1_	Prodigal:2.6	CDS	436819	437343	.	-	0	ID=OIJKMAGN_00375;inference=ab initio prediction:Prodigal:2.6;locus_tag=OIJKMAGN_00375;product=hypothetical protein
gi_924611173_gb_LIYD01000005.1_	Prodigal:2.6	CDS	437343	437795	.	-	0	ID=OIJKMAGN_00376;inference=ab initio prediction:Prodigal:2.6;locus_tag=OIJKMAGN_00376;product=hypothetical protein
gi_924611173_gb_LIYD01000005.1_	Prodigal:2.6	CDS	437933	438163	.	+	0	ID=OIJKMAGN_00377;inference=ab initio prediction:Prodigal:2.6;locus_tag=OIJKMAGN_00377;product=hypothetical protein
gi_924611173_gb_LIYD01000005.1_	Prodigal:2.6	CDS	438145	438444	.	+	0	ID=OIJKMAGN_00378;inference=ab initio prediction:Prodigal:2.6;locus_tag=OIJKMAGN_00378;product=hypothetical protein
gi_924611173_gb_LIYD01000005.1_	Prodigal:2.6	CDS	438457	440445	.	+	0	ID=OIJKMAGN_00379;Name=uvrB;gene=uvrB;inference=ab initio prediction:Prodigal:2.6,similar to AA sequence:UniProtKB:P37954;locus_tag=OIJKMAGN_00379;product=UvrABC system protein B
gi_924611173_gb_LIYD01000005.1_	Prodigal:2.6	CDS	440476	441405	.	+	0	ID=OIJKMAGN_00380;inference=ab initio prediction:Prodigal:2.6;locus_tag=OIJKMAGN_00380;product=hypothetical protein
gi_924611173_gb_LIYD01000005.1_	Prodigal:2.6	CDS	441424	442488	.	+	0	ID=OIJKMAGN_00381;eC_number=6.2.1.26;Name=menE;gene=menE;inference=ab initio prediction:Prodigal:2.6,similar to AA sequence:UniProtKB:P37353;locus_tag=OIJKMAGN_00381;product=2-succinylbenzoate--CoA ligase
gi_924611173_gb_LIYD01000005.1_	Prodigal:2.6	CDS	442505	443455	.	-	0	ID=OIJKMAGN_00382;inference=ab initio prediction:Prodigal:2.6;locus_tag=OIJKMAGN_00382;product=hypothetical protein
gi_924611173_gb_LIYD01000005.1_	Prodigal:2.6	CDS	443545	444684	.	+	0	ID=OIJKMAGN_00383;eC_number=2.8.1.7;Name=iscS_1;gene=iscS_1;inference=ab initio prediction:Prodigal:2.6,similar to AA sequence:UniProtKB:P0A6B9;locus_tag=OIJKMAGN_00383;product=Cysteine desulfurase IscS
gi_924611173_gb_LIYD01000005.1_	Prodigal:2.6	CDS	444781	445665	.	-	0	ID=OIJKMAGN_00384;eC_number=1.1.1.157;Name=mmgB;gene=mmgB;inference=ab initio prediction:Prodigal:2.6,similar to AA sequence:UniProtKB:P45856;locus_tag=OIJKMAGN_00384;product=putative 3-hydroxybutyryl-CoA dehydrogenase
gi_924611173_gb_LIYD01000005.1_	Prodigal:2.6	CDS	445692	446894	.	-	0	ID=OIJKMAGN_00385;inference=ab initio prediction:Prodigal:2.6;locus_tag=OIJKMAGN_00385;product=hypothetical protein
gi_924611173_gb_LIYD01000005.1_	Prodigal:2.6	CDS	447083	449872	.	-	0	ID=OIJKMAGN_00386;Name=uvrA_1;gene=uvrA_1;inference=ab initio prediction:Prodigal:2.6,similar to AA sequence:UniProtKB:Q9WYV0;locus_tag=OIJKMAGN_00386;product=UvrABC system protein A
gi_924611173_gb_LIYD01000005.1_	Prodigal:2.6	CDS	449967	450266	.	+	0	ID=OIJKMAGN_00387;inference=ab initio prediction:Prodigal:2.6;locus_tag=OIJKMAGN_00387;product=hypothetical protein
gi_924611173_gb_LIYD01000005.1_	Prodigal:2.6	CDS	450279	451535	.	+	0	ID=OIJKMAGN_00388;eC_number=3.2.2.24;Name=draG;gene=draG;inference=ab initio prediction:Prodigal:2.6,similar to AA sequence:UniProtKB:P14300;locus_tag=OIJKMAGN_00388;product=ADP-ribosyl-[dinitrogen reductase] glycohydrolase
gi_924611173_gb_LIYD01000005.1_	Prodigal:2.6	CDS	451532	452422	.	+	0	ID=OIJKMAGN_00389;eC_number=3.4.16.-;Name=ykfA_1;gene=ykfA_1;inference=ab initio prediction:Prodigal:2.6,similar to AA sequence:UniProtKB:O34851;locus_tag=OIJKMAGN_00389;product=putative murein peptide carboxypeptidase
gi_924611173_gb_LIYD01000005.1_	Prodigal:2.6	CDS	452422	452895	.	+	0	ID=OIJKMAGN_00390;inference=ab initio prediction:Prodigal:2.6;locus_tag=OIJKMAGN_00390;product=hypothetical protein
gi_924611173_gb_LIYD01000005.1_	Prodigal:2.6	CDS	453147	453731	.	+	0	ID=OIJKMAGN_00391;Name=rpoE_1;gene=rpoE_1;inference=ab initio prediction:Prodigal:2.6,similar to AA sequence:UniProtKB:D0ZSY9;locus_tag=OIJKMAGN_00391;product=ECF RNA polymerase sigma-E factor
gi_924611173_gb_LIYD01000005.1_	Prodigal:2.6	CDS	453792	453932	.	+	0	ID=OIJKMAGN_00392;inference=ab initio prediction:Prodigal:2.6;locus_tag=OIJKMAGN_00392;product=hypothetical protein
gi_924611173_gb_LIYD01000005.1_	Prodigal:2.6	CDS	453947	454609	.	-	0	ID=OIJKMAGN_00393;eC_number=4.2.99.18;Name=nth;gene=nth;inference=ab initio prediction:Prodigal:2.6,similar to AA sequence:UniProtKB:P0AB83;locus_tag=OIJKMAGN_00393;product=Endonuclease III
gi_924611173_gb_LIYD01000005.1_	Prodigal:2.6	CDS	454637	455092	.	+	0	ID=OIJKMAGN_00394;eC_number=1.11.1.15;Name=bcp_2;gene=bcp_2;inference=ab initio prediction:Prodigal:2.6,similar to AA sequence:UniProtKB:P0AE52;locus_tag=OIJKMAGN_00394;product=Putative peroxiredoxin bcp
gi_924611173_gb_LIYD01000005.1_	Prodigal:2.6	CDS	455151	456380	.	-	0	ID=OIJKMAGN_00395;eC_number=4.1.1.20;Name=lysA;gene=lysA;inference=ab initio prediction:Prodigal:2.6,similar to AA sequence:UniProtKB:Q9KVL7;locus_tag=OIJKMAGN_00395;product=Diaminopimelate decarboxylase
gi_924611173_gb_LIYD01000005.1_	Prodigal:2.6	CDS	456501	456602	.	-	0	ID=OIJKMAGN_00396;inference=ab initio prediction:Prodigal:2.6;locus_tag=OIJKMAGN_00396;product=hypothetical protein
gi_924611173_gb_LIYD01000005.1_	Prodigal:2.6	CDS	456911	458104	.	+	0	ID=OIJKMAGN_00397;eC_number=6.2.1.5;Name=sucC;gene=sucC;inference=ab initio prediction:Prodigal:2.6,similar to AA sequence:UniProtKB:P80886;locus_tag=OIJKMAGN_00397;product=Succinate--CoA ligase [ADP-forming] subunit beta
gi_924611173_gb_LIYD01000005.1_	Prodigal:2.6	CDS	458186	458518	.	-	0	ID=OIJKMAGN_00398;inference=ab initio prediction:Prodigal:2.6;locus_tag=OIJKMAGN_00398;product=hypothetical protein
gi_924611173_gb_LIYD01000005.1_	Prodigal:2.6	CDS	458586	459515	.	-	0	ID=OIJKMAGN_00399;eC_number=2.1.3.2;Name=pyrB;gene=pyrB;inference=ab initio prediction:Prodigal:2.6,similar to AA sequence:UniProtKB:P9WIT7;locus_tag=OIJKMAGN_00399;product=Aspartate carbamoyltransferase
gi_924611173_gb_LIYD01000005.1_	Prodigal:2.6	CDS	459540	460082	.	-	0	ID=OIJKMAGN_00400;Name=pyrR_1;gene=pyrR_1;inference=ab initio prediction:Prodigal:2.6,similar to AA sequence:UniProtKB:F2MMP6;locus_tag=OIJKMAGN_00400;product=Bifunctional protein pyrR
gi_924611173_gb_LIYD01000005.1_	Prodigal:2.6	CDS	460250	460417	.	+	0	ID=OIJKMAGN_00401;inference=ab initio prediction:Prodigal:2.6;locus_tag=OIJKMAGN_00401;product=hypothetical protein
gi_924611173_gb_LIYD01000005.1_	Prodigal:2.6	CDS	460470	460859	.	-	0	ID=OIJKMAGN_00402;inference=ab initio prediction:Prodigal:2.6;locus_tag=OIJKMAGN_00402;product=hypothetical protein
gi_924611173_gb_LIYD01000005.1_	Prodigal:2.6	CDS	461105	461767	.	+	0	ID=OIJKMAGN_00403;eC_number=2.7.6.2;Name=thiN;gene=thiN;inference=ab initio prediction:Prodigal:2.6,similar to AA sequence:UniProtKB:O34664;locus_tag=OIJKMAGN_00403;product=Thiamine pyrophosphokinase
gi_924611173_gb_LIYD01000005.1_	Prodigal:2.6	CDS	461921	464422	.	-	0	ID=OIJKMAGN_00404;inference=ab initio prediction:Prodigal:2.6;locus_tag=OIJKMAGN_00404;product=hypothetical protein
gi_924611173_gb_LIYD01000005.1_	Prodigal:2.6	CDS	464657	466276	.	-	0	ID=OIJKMAGN_00405;eC_number=3.4.11.2;Name=pepN_1;gene=pepN_1;inference=ab initio prediction:Prodigal:2.6,similar to AA sequence:UniProtKB:Q11010;locus_tag=OIJKMAGN_00405;product=Aminopeptidase N
gi_924611173_gb_LIYD01000005.1_	Prodigal:2.6	CDS	466357	467631	.	-	0	ID=OIJKMAGN_00406;eC_number=2.3.1.16;Name=fadI;gene=fadI;inference=ab initio prediction:Prodigal:2.6,similar to AA sequence:UniProtKB:P76503;locus_tag=OIJKMAGN_00406;product=3-ketoacyl-CoA thiolase
gi_924611173_gb_LIYD01000005.1_	Prodigal:2.6	CDS	467777	468109	.	+	0	ID=OIJKMAGN_00407;inference=ab initio prediction:Prodigal:2.6;locus_tag=OIJKMAGN_00407;product=hypothetical protein
gi_924611173_gb_LIYD01000005.1_	Prodigal:2.6	CDS	468174	471935	.	-	0	ID=OIJKMAGN_00408;inference=ab initio prediction:Prodigal:2.6;locus_tag=OIJKMAGN_00408;product=hypothetical protein
gi_924611173_gb_LIYD01000005.1_	Prodigal:2.6	CDS	472177	477564	.	-	0	ID=OIJKMAGN_00409;inference=ab initio prediction:Prodigal:2.6;locus_tag=OIJKMAGN_00409;product=hypothetical protein
gi_924611173_gb_LIYD01000005.1_	Prodigal:2.6	CDS	477816	478934	.	-	0	ID=OIJKMAGN_00410;eC_number=2.7.7.7;Name=dnaN;gene=dnaN;inference=ab initio prediction:Prodigal:2.6,similar to AA sequence:UniProtKB:P0A988;locus_tag=OIJKMAGN_00410;product=DNA polymerase III subunit beta
gi_924611173_gb_LIYD01000005.1_	Prodigal:2.6	CDS	479025	480863	.	-	0	ID=OIJKMAGN_00411;inference=ab initio prediction:Prodigal:2.6;locus_tag=OIJKMAGN_00411;product=hypothetical protein
gi_924611173_gb_LIYD01000005.1_	Prodigal:2.6	CDS	480863	481588	.	-	0	ID=OIJKMAGN_00412;inference=ab initio prediction:Prodigal:2.6;locus_tag=OIJKMAGN_00412;product=hypothetical protein
gi_924611173_gb_LIYD01000005.1_	Prodigal:2.6	CDS	481888	482184	.	-	0	ID=OIJKMAGN_00413;inference=ab initio prediction:Prodigal:2.6;locus_tag=OIJKMAGN_00413;product=hypothetical protein
gi_924611173_gb_LIYD01000005.1_	Prodigal:2.6	CDS	482308	483144	.	-	0	ID=OIJKMAGN_00414;eC_number=2.5.1.63;Name=flA;gene=flA;inference=ab initio prediction:Prodigal:2.6,similar to AA sequence:UniProtKB:Q70GK9;locus_tag=OIJKMAGN_00414;product=5'-fluoro-5'-deoxy-adenosine synthase
gi_924611173_gb_LIYD01000005.1_	Prodigal:2.6	CDS	483247	484194	.	+	0	ID=OIJKMAGN_00415;inference=ab initio prediction:Prodigal:2.6,similar to AA sequence:UniProtKB:P9WIA3;locus_tag=OIJKMAGN_00415;product=PhoH-like protein
gi_924611173_gb_LIYD01000005.1_	Prodigal:2.6	CDS	484377	484808	.	+	0	ID=OIJKMAGN_00416;inference=ab initio prediction:Prodigal:2.6;locus_tag=OIJKMAGN_00416;product=hypothetical protein
gi_924611173_gb_LIYD01000005.1_	Prodigal:2.6	CDS	484843	485790	.	+	0	ID=OIJKMAGN_00417;eC_number=6.3.2.6;Name=purC;gene=purC;inference=ab initio prediction:Prodigal:2.6,similar to AA sequence:UniProtKB:A0R4I0;locus_tag=OIJKMAGN_00417;product=Phosphoribosylaminoimidazole-succinocarboxamide synthase
gi_924611173_gb_LIYD01000005.1_	Prodigal:2.6	CDS	486022	487428	.	-	0	ID=OIJKMAGN_00418;inference=ab initio prediction:Prodigal:2.6;locus_tag=OIJKMAGN_00418;product=hypothetical protein
gi_924611173_gb_LIYD01000005.1_	Prodigal:2.6	CDS	487818	488651	.	-	0	ID=OIJKMAGN_00419;Name=oprF_3;gene=oprF_3;inference=ab initio prediction:Prodigal:2.6,similar to AA sequence:UniProtKB:P13794;locus_tag=OIJKMAGN_00419;product=Outer membrane porin F
gi_924611173_gb_LIYD01000005.1_	Prodigal:2.6	CDS	488710	489720	.	-	0	ID=OIJKMAGN_00420;eC_number=2.4.1.289;Name=wbbL_2;gene=wbbL_2;inference=ab initio prediction:Prodigal:2.6,similar to AA sequence:UniProtKB:P9WMY3;locus_tag=OIJKMAGN_00420;product=N-acetylglucosaminyl-diphospho-decaprenol L-rhamnosyltransferase
gi_924611173_gb_LIYD01000005.1_	Prodigal:2.6	CDS	489717	490169	.	-	0	ID=OIJKMAGN_00421;inference=ab initio prediction:Prodigal:2.6;locus_tag=OIJKMAGN_00421;product=hypothetical protein
gi_924611173_gb_LIYD01000005.1_	Prodigal:2.6	CDS	490214	491218	.	+	0	ID=OIJKMAGN_00422;inference=ab initio prediction:Prodigal:2.6;locus_tag=OIJKMAGN_00422;product=hypothetical protein
gi_924611173_gb_LIYD01000005.1_	Prodigal:2.6	CDS	491215	491586	.	-	0	ID=OIJKMAGN_00423;inference=ab initio prediction:Prodigal:2.6;locus_tag=OIJKMAGN_00423;product=hypothetical protein
gi_924611173_gb_LIYD01000005.1_	Prodigal:2.6	CDS	491588	493126	.	-	0	ID=OIJKMAGN_00424;eC_number=3.5.2.6;Name=ampC;gene=ampC;inference=ab initio prediction:Prodigal:2.6,similar to AA sequence:UniProtKB:P85302;locus_tag=OIJKMAGN_00424;product=Beta-lactamase
gi_924611173_gb_LIYD01000005.1_	Prodigal:2.6	CDS	493162	493857	.	-	0	ID=OIJKMAGN_00425;inference=ab initio prediction:Prodigal:2.6;locus_tag=OIJKMAGN_00425;product=hypothetical protein
gi_924611173_gb_LIYD01000005.1_	Prodigal:2.6	CDS	494197	495585	.	-	0	ID=OIJKMAGN_00426;eC_number=1.8.1.4;Name=lpdC;gene=lpdC;inference=ab initio prediction:Prodigal:2.6,similar to AA sequence:UniProtKB:P9WHH9;locus_tag=OIJKMAGN_00426;product=Dihydrolipoyl dehydrogenase
gi_924611173_gb_LIYD01000005.1_	Prodigal:2.6	CDS	495723	495878	.	+	0	ID=OIJKMAGN_00427;inference=ab initio prediction:Prodigal:2.6;locus_tag=OIJKMAGN_00427;product=hypothetical protein
gi_924611173_gb_LIYD01000005.1_	Prodigal:2.6	CDS	495879	496460	.	-	0	ID=OIJKMAGN_00428;eC_number=2.7.7.-;Name=vbhT;gene=vbhT;inference=ab initio prediction:Prodigal:2.6,similar to AA sequence:UniProtKB:E6Z0R3;locus_tag=OIJKMAGN_00428;product=Adenosine monophosphate-protein transferase VbhT
gi_924611173_gb_LIYD01000005.1_	Prodigal:2.6	CDS	496468	496746	.	-	0	ID=OIJKMAGN_00429;inference=ab initio prediction:Prodigal:2.6;locus_tag=OIJKMAGN_00429;product=hypothetical protein
gi_924611173_gb_LIYD01000005.1_	Prodigal:2.6	CDS	497134	498906	.	-	0	ID=OIJKMAGN_00430;eC_number=3.6.3.-;inference=ab initio prediction:Prodigal:2.6,similar to AA sequence:UniProtKB:Q7A4T3;locus_tag=OIJKMAGN_00430;product=Putative multidrug export ATP-binding/permease protein
gi_924611173_gb_LIYD01000005.1_	Prodigal:2.6	CDS	498915	499649	.	-	0	ID=OIJKMAGN_00431;eC_number=5.4.99.12;Name=truA;gene=truA;inference=ab initio prediction:Prodigal:2.6,similar to AA sequence:UniProtKB:P07649;locus_tag=OIJKMAGN_00431;product=tRNA pseudouridine synthase A
gi_924611173_gb_LIYD01000005.1_	Prodigal:2.6	CDS	499752	500249	.	+	0	ID=OIJKMAGN_00432;inference=ab initio prediction:Prodigal:2.6;locus_tag=OIJKMAGN_00432;product=hypothetical protein
gi_924611173_gb_LIYD01000005.1_	Prodigal:2.6	CDS	500331	500969	.	-	0	ID=OIJKMAGN_00433;inference=ab initio prediction:Prodigal:2.6;locus_tag=OIJKMAGN_00433;product=hypothetical protein
gi_924611173_gb_LIYD01000005.1_	Prodigal:2.6	CDS	501017	501568	.	-	0	ID=OIJKMAGN_00434;inference=ab initio prediction:Prodigal:2.6;locus_tag=OIJKMAGN_00434;product=hypothetical protein
gi_924611173_gb_LIYD01000005.1_	Prodigal:2.6	CDS	501637	503049	.	+	0	ID=OIJKMAGN_00435;eC_number=2.1.1.189;Name=rlmCD;gene=rlmCD;inference=ab initio prediction:Prodigal:2.6,similar to AA sequence:UniProtKB:O31503;locus_tag=OIJKMAGN_00435;product=23S rRNA (uracil-C(5))-methyltransferase RlmCD
gi_924611173_gb_LIYD01000005.1_	Prodigal:2.6	CDS	503058	503603	.	+	0	ID=OIJKMAGN_00436;inference=ab initio prediction:Prodigal:2.6;locus_tag=OIJKMAGN_00436;product=hypothetical protein
gi_924611173_gb_LIYD01000005.1_	Prodigal:2.6	CDS	503578	504360	.	+	0	ID=OIJKMAGN_00437;inference=ab initio prediction:Prodigal:2.6;locus_tag=OIJKMAGN_00437;product=hypothetical protein
gi_924611173_gb_LIYD01000005.1_	Prodigal:2.6	CDS	504527	506701	.	-	0	ID=OIJKMAGN_00438;inference=ab initio prediction:Prodigal:2.6;locus_tag=OIJKMAGN_00438;product=hypothetical protein
gi_924611173_gb_LIYD01000005.1_	Prodigal:2.6	CDS	506814	508160	.	-	0	ID=OIJKMAGN_00439;eC_number=3.6.4.13;Name=rhlE_1;gene=rhlE_1;inference=ab initio prediction:Prodigal:2.6,similar to AA sequence:UniProtKB:P25888;locus_tag=OIJKMAGN_00439;product=ATP-dependent RNA helicase RhlE
gi_924611173_gb_LIYD01000005.1_	Prodigal:2.6	CDS	508326	508580	.	+	0	ID=OIJKMAGN_00440;inference=ab initio prediction:Prodigal:2.6;locus_tag=OIJKMAGN_00440;product=hypothetical protein
gi_924611173_gb_LIYD01000005.1_	Prodigal:2.6	CDS	508659	509507	.	-	0	ID=OIJKMAGN_00441;inference=ab initio prediction:Prodigal:2.6;locus_tag=OIJKMAGN_00441;product=hypothetical protein
gi_924611173_gb_LIYD01000005.1_	Prodigal:2.6	CDS	509642	510520	.	-	0	ID=OIJKMAGN_00442;inference=ab initio prediction:Prodigal:2.6;locus_tag=OIJKMAGN_00442;product=hypothetical protein
gi_924611173_gb_LIYD01000005.1_	Prodigal:2.6	CDS	510546	511889	.	-	0	ID=OIJKMAGN_00443;inference=ab initio prediction:Prodigal:2.6;locus_tag=OIJKMAGN_00443;product=hypothetical protein
gi_924611173_gb_LIYD01000005.1_	Prodigal:2.6	CDS	512053	513399	.	-	0	ID=OIJKMAGN_00444;inference=ab initio prediction:Prodigal:2.6;locus_tag=OIJKMAGN_00444;product=hypothetical protein
gi_924611173_gb_LIYD01000005.1_	Prodigal:2.6	CDS	513538	514227	.	-	0	ID=OIJKMAGN_00445;eC_number=5.4.99.23;Name=rluD_2;gene=rluD_2;inference=ab initio prediction:Prodigal:2.6,similar to AA sequence:UniProtKB:P33643;locus_tag=OIJKMAGN_00445;product=Ribosomal large subunit pseudouridine synthase D
gi_924611173_gb_LIYD01000005.1_	Prodigal:2.6	CDS	514269	514619	.	-	0	ID=OIJKMAGN_00446;inference=ab initio prediction:Prodigal:2.6;locus_tag=OIJKMAGN_00446;product=hypothetical protein
gi_924611173_gb_LIYD01000005.1_	Prodigal:2.6	CDS	514662	515480	.	-	0	ID=OIJKMAGN_00447;eC_number=2.1.2.11;Name=panB;gene=panB;inference=ab initio prediction:Prodigal:2.6,similar to AA sequence:UniProtKB:Q9X712;locus_tag=OIJKMAGN_00447;product=3-methyl-2-oxobutanoate hydroxymethyltransferase
gi_924611173_gb_LIYD01000005.1_	Prodigal:2.6	CDS	515619	516233	.	+	0	ID=OIJKMAGN_00448;inference=ab initio prediction:Prodigal:2.6;locus_tag=OIJKMAGN_00448;product=hypothetical protein
gi_924611173_gb_LIYD01000005.1_	Prodigal:2.6	CDS	516479	517090	.	-	0	ID=OIJKMAGN_00449;inference=ab initio prediction:Prodigal:2.6;locus_tag=OIJKMAGN_00449;product=hypothetical protein
gi_924611173_gb_LIYD01000005.1_	Prodigal:2.6	CDS	517097	517672	.	-	0	ID=OIJKMAGN_00450;eC_number=2.1.1.171;Name=rsmD;gene=rsmD;inference=ab initio prediction:Prodigal:2.6,similar to AA sequence:UniProtKB:P0ADX9;locus_tag=OIJKMAGN_00450;product=Ribosomal RNA small subunit methyltransferase D
gi_924611173_gb_LIYD01000005.1_	Prodigal:2.6	CDS	517669	518469	.	-	0	ID=OIJKMAGN_00451;inference=ab initio prediction:Prodigal:2.6;locus_tag=OIJKMAGN_00451;product=hypothetical protein
gi_924611173_gb_LIYD01000005.1_	Prodigal:2.6	CDS	518546	519280	.	-	0	ID=OIJKMAGN_00452;Name=susC_3;gene=susC_3;inference=ab initio prediction:Prodigal:2.6,similar to AA sequence:UniProtKB:Q8A1G1;locus_tag=OIJKMAGN_00452;product=TonB-dependent receptor SusC
gi_924611173_gb_LIYD01000005.1_	Prodigal:2.6	CDS	519280	519972	.	-	0	ID=OIJKMAGN_00453;Name=susC_4;gene=susC_4;inference=ab initio prediction:Prodigal:2.6,similar to AA sequence:UniProtKB:Q8A1G1;locus_tag=OIJKMAGN_00453;product=TonB-dependent receptor SusC
gi_924611173_gb_LIYD01000005.1_	Prodigal:2.6	CDS	519983	520618	.	-	0	ID=OIJKMAGN_00454;inference=ab initio prediction:Prodigal:2.6;locus_tag=OIJKMAGN_00454;product=hypothetical protein
gi_924611173_gb_LIYD01000005.1_	Prodigal:2.6	CDS	520629	521261	.	-	0	ID=OIJKMAGN_00455;inference=ab initio prediction:Prodigal:2.6;locus_tag=OIJKMAGN_00455;product=hypothetical protein
gi_924611173_gb_LIYD01000005.1_	Prodigal:2.6	CDS	521472	522323	.	-	0	ID=OIJKMAGN_00456;inference=ab initio prediction:Prodigal:2.6;locus_tag=OIJKMAGN_00456;product=hypothetical protein
gi_924611173_gb_LIYD01000005.1_	Prodigal:2.6	CDS	522384	523145	.	-	0	ID=OIJKMAGN_00457;eC_number=3.4.-.-;Name=ykfC;gene=ykfC;inference=ab initio prediction:Prodigal:2.6,similar to AA sequence:UniProtKB:O35010;locus_tag=OIJKMAGN_00457;product=Gamma-D-glutamyl-L-lysine endopeptidase
gi_924611173_gb_LIYD01000005.1_	Prodigal:2.6	CDS	523254	524432	.	-	0	ID=OIJKMAGN_00458;eC_number=2.3.1.9;Name=phaA;gene=phaA;inference=ab initio prediction:Prodigal:2.6,similar to AA sequence:UniProtKB:P14611;locus_tag=OIJKMAGN_00458;product=Acetyl-CoA acetyltransferase
gi_924611173_gb_LIYD01000005.1_	Prodigal:2.6	CDS	524651	525151	.	-	0	ID=OIJKMAGN_00459;inference=ab initio prediction:Prodigal:2.6;locus_tag=OIJKMAGN_00459;product=hypothetical protein
gi_924611173_gb_LIYD01000005.1_	Prodigal:2.6	CDS	525250	526044	.	-	0	ID=OIJKMAGN_00460;inference=ab initio prediction:Prodigal:2.6;locus_tag=OIJKMAGN_00460;product=hypothetical protein
gi_924611173_gb_LIYD01000005.1_	Prodigal:2.6	CDS	526125	526958	.	-	0	ID=OIJKMAGN_00461;eC_number=3.6.1.54;Name=lpxH_1;gene=lpxH_1;inference=ab initio prediction:Prodigal:2.6,protein motif:HAMAP:MF_00575;locus_tag=OIJKMAGN_00461;product=UDP-2%2C3-diacylglucosamine hydrolase
gi_924611173_gb_LIYD01000005.1_	Prodigal:2.6	CDS	527122	528186	.	+	0	ID=OIJKMAGN_00462;eC_number=4.2.3.5;Name=aroC;gene=aroC;inference=ab initio prediction:Prodigal:2.6,similar to AA sequence:UniProtKB:P12008;locus_tag=OIJKMAGN_00462;product=Chorismate synthase
gi_924611173_gb_LIYD01000005.1_	Prodigal:2.6	CDS	528328	529194	.	+	0	ID=OIJKMAGN_00463;Name=hagA;gene=hagA;inference=ab initio prediction:Prodigal:2.6,similar to AA sequence:UniProtKB:P59915;locus_tag=OIJKMAGN_00463;product=Hemagglutinin A
gi_924611173_gb_LIYD01000005.1_	Prodigal:2.6	CDS	529362	530858	.	+	0	ID=OIJKMAGN_00464;inference=ab initio prediction:Prodigal:2.6;locus_tag=OIJKMAGN_00464;product=hypothetical protein
gi_924611173_gb_LIYD01000005.1_	Prodigal:2.6	CDS	530935	531354	.	-	0	ID=OIJKMAGN_00465;eC_number=1.11.1.15;Name=osmC;gene=osmC;inference=ab initio prediction:Prodigal:2.6,similar to AA sequence:UniProtKB:P0C0L2;locus_tag=OIJKMAGN_00465;product=Peroxiredoxin OsmC
gi_924611173_gb_LIYD01000005.1_	Prodigal:2.6	CDS	531475	532503	.	-	0	ID=OIJKMAGN_00466;eC_number=3.1.1.1;Name=nlhH_2;gene=nlhH_2;inference=ab initio prediction:Prodigal:2.6,similar to AA sequence:UniProtKB:P9WK87;locus_tag=OIJKMAGN_00466;product=Carboxylesterase NlhH
gi_924611173_gb_LIYD01000005.1_	Prodigal:2.6	CDS	532641	533612	.	+	0	ID=OIJKMAGN_00467;Name=oxyR_1;gene=oxyR_1;inference=ab initio prediction:Prodigal:2.6,similar to AA sequence:UniProtKB:P0ACQ4;locus_tag=OIJKMAGN_00467;product=Hydrogen peroxide-inducible genes activator
gi_924611173_gb_LIYD01000005.1_	Prodigal:2.6	CDS	533643	535130	.	-	0	ID=OIJKMAGN_00468;inference=ab initio prediction:Prodigal:2.6;locus_tag=OIJKMAGN_00468;product=hypothetical protein
gi_924611173_gb_LIYD01000005.1_	Prodigal:2.6	CDS	535217	535981	.	+	0	ID=OIJKMAGN_00469;eC_number=3.1.4.55;Name=phnP;gene=phnP;inference=ab initio prediction:Prodigal:2.6,similar to AA sequence:UniProtKB:P16692;locus_tag=OIJKMAGN_00469;product=Phosphoribosyl 1%2C2-cyclic phosphate phosphodiesterase
gi_924611173_gb_LIYD01000005.1_	Prodigal:2.6	CDS	535986	536480	.	+	0	ID=OIJKMAGN_00470;inference=ab initio prediction:Prodigal:2.6;locus_tag=OIJKMAGN_00470;product=hypothetical protein
gi_924611173_gb_LIYD01000005.1_	Prodigal:2.6	CDS	536546	537013	.	+	0	ID=OIJKMAGN_00471;inference=ab initio prediction:Prodigal:2.6;locus_tag=OIJKMAGN_00471;product=hypothetical protein
gi_924611173_gb_LIYD01000005.1_	Prodigal:2.6	CDS	537069	537173	.	+	0	ID=OIJKMAGN_00472;inference=ab initio prediction:Prodigal:2.6;locus_tag=OIJKMAGN_00472;product=hypothetical protein
gi_924611173_gb_LIYD01000005.1_	Prodigal:2.6	CDS	537175	538953	.	+	0	ID=OIJKMAGN_00473;Name=sglT_1;gene=sglT_1;inference=ab initio prediction:Prodigal:2.6,similar to AA sequence:UniProtKB:P96169;locus_tag=OIJKMAGN_00473;product=Sodium/glucose cotransporter
gi_924611173_gb_LIYD01000005.1_	Prodigal:2.6	CDS	539031	539888	.	-	0	ID=OIJKMAGN_00474;inference=ab initio prediction:Prodigal:2.6;locus_tag=OIJKMAGN_00474;product=hypothetical protein
gi_924611173_gb_LIYD01000005.1_	Prodigal:2.6	CDS	540019	540483	.	+	0	ID=OIJKMAGN_00475;inference=ab initio prediction:Prodigal:2.6;locus_tag=OIJKMAGN_00475;product=hypothetical protein
gi_924611173_gb_LIYD01000005.1_	Prodigal:2.6	CDS	540487	541770	.	+	0	ID=OIJKMAGN_00476;eC_number=4.1.99.3;Name=phrA;gene=phrA;inference=ab initio prediction:Prodigal:2.6,similar to AA sequence:UniProtKB:Q9KNA8;locus_tag=OIJKMAGN_00476;product=Deoxyribodipyrimidine photo-lyase
gi_924611173_gb_LIYD01000005.1_	Prodigal:2.6	CDS	541857	542513	.	-	0	ID=OIJKMAGN_00477;eC_number=3.1.3.68;Name=yniC;gene=yniC;inference=ab initio prediction:Prodigal:2.6,similar to AA sequence:UniProtKB:P77247;locus_tag=OIJKMAGN_00477;product=2-deoxyglucose-6-phosphate phosphatase
gi_924611173_gb_LIYD01000005.1_	Prodigal:2.6	CDS	542602	543288	.	-	0	ID=OIJKMAGN_00478;eC_number=5.4.2.6;Name=ycjU;gene=ycjU;inference=ab initio prediction:Prodigal:2.6,similar to AA sequence:UniProtKB:P77366;locus_tag=OIJKMAGN_00478;product=Beta-phosphoglucomutase
gi_924611173_gb_LIYD01000005.1_	Prodigal:2.6	CDS	543330	543632	.	-	0	ID=OIJKMAGN_00479;Name=yhjQ;gene=yhjQ;inference=ab initio prediction:Prodigal:2.6,similar to AA sequence:UniProtKB:O07571;locus_tag=OIJKMAGN_00479;product=putative cysteine-rich protein YhjQ
gi_924611173_gb_LIYD01000005.1_	Prodigal:2.6	CDS	543807	544349	.	+	0	ID=OIJKMAGN_00480;Name=rpoE_2;gene=rpoE_2;inference=ab initio prediction:Prodigal:2.6,similar to AA sequence:UniProtKB:D0ZSY9;locus_tag=OIJKMAGN_00480;product=ECF RNA polymerase sigma-E factor
gi_924611173_gb_LIYD01000005.1_	Prodigal:2.6	CDS	544380	544790	.	+	0	ID=OIJKMAGN_00481;inference=ab initio prediction:Prodigal:2.6;locus_tag=OIJKMAGN_00481;product=hypothetical protein
gi_924611173_gb_LIYD01000005.1_	Prodigal:2.6	CDS	544826	545275	.	+	0	ID=OIJKMAGN_00482;inference=ab initio prediction:Prodigal:2.6;locus_tag=OIJKMAGN_00482;product=hypothetical protein
gi_924611173_gb_LIYD01000005.1_	Prodigal:2.6	CDS	545301	546854	.	-	0	ID=OIJKMAGN_00483;eC_number=3.6.4.12;Name=radD_1;gene=radD_1;inference=ab initio prediction:Prodigal:2.6,similar to AA sequence:UniProtKB:P33919;locus_tag=OIJKMAGN_00483;product=Putative DNA repair helicase RadD
gi_924611173_gb_LIYD01000005.1_	Prodigal:2.6	CDS	547134	547853	.	+	0	ID=OIJKMAGN_00484;eC_number=3.1.21.7;Name=nfi_1;gene=nfi_1;inference=ab initio prediction:Prodigal:2.6,similar to AA sequence:UniProtKB:Q9X2H9;locus_tag=OIJKMAGN_00484;product=Endonuclease V
gi_924611173_gb_LIYD01000005.1_	Prodigal:2.6	CDS	547979	550456	.	-	0	ID=OIJKMAGN_00485;eC_number=3.5.1.115;Name=mca;gene=mca;inference=ab initio prediction:Prodigal:2.6,similar to AA sequence:UniProtKB:A0R2W9;locus_tag=OIJKMAGN_00485;product=Mycothiol S-conjugate amidase
gi_924611173_gb_LIYD01000005.1_	Prodigal:2.6	CDS	550468	550998	.	-	0	ID=OIJKMAGN_00486;Name=mscS_1;gene=mscS_1;inference=ab initio prediction:Prodigal:2.6,similar to AA sequence:UniProtKB:P0C0S1;locus_tag=OIJKMAGN_00486;product=Small-conductance mechanosensitive channel
gi_924611173_gb_LIYD01000005.1_	Prodigal:2.6	CDS	551010	551483	.	-	0	ID=OIJKMAGN_00487;Name=maf;gene=maf;inference=ab initio prediction:Prodigal:2.6,similar to AA sequence:UniProtKB:Q02169;locus_tag=OIJKMAGN_00487;product=Septum formation protein Maf
gi_924611173_gb_LIYD01000005.1_	Prodigal:2.6	CDS	551512	552486	.	-	0	ID=OIJKMAGN_00488;eC_number=2.5.1.74;Name=menA_1;gene=menA_1;inference=ab initio prediction:Prodigal:2.6,protein motif:HAMAP:MF_01937;locus_tag=OIJKMAGN_00488;product=1%2C4-dihydroxy-2-naphthoate octaprenyltransferase
gi_924611173_gb_LIYD01000005.1_	Prodigal:2.6	CDS	552561	553088	.	-	0	ID=OIJKMAGN_00489;eC_number=3.1.3.45;Name=kdsC;gene=kdsC;inference=ab initio prediction:Prodigal:2.6,similar to AA sequence:UniProtKB:Q8Z3G5;locus_tag=OIJKMAGN_00489;product=3-deoxy-D-manno-octulosonate 8-phosphate phosphatase KdsC
gi_924611173_gb_LIYD01000005.1_	Prodigal:2.6	CDS	553072	553830	.	-	0	ID=OIJKMAGN_00490;inference=ab initio prediction:Prodigal:2.6;locus_tag=OIJKMAGN_00490;product=hypothetical protein
gi_924611173_gb_LIYD01000005.1_	Prodigal:2.6	CDS	553931	554836	.	+	0	ID=OIJKMAGN_00491;eC_number=3.1.-.-;Name=rbn;gene=rbn;inference=ab initio prediction:Prodigal:2.6,similar to AA sequence:UniProtKB:P0A8V0;locus_tag=OIJKMAGN_00491;product=Ribonuclease BN
gi_924611173_gb_LIYD01000005.1_	Prodigal:2.6	CDS	554981	555625	.	+	0	ID=OIJKMAGN_00492;eC_number=1.4.3.5;Name=pdxH;gene=pdxH;inference=ab initio prediction:Prodigal:2.6,similar to AA sequence:UniProtKB:P0AFI7;locus_tag=OIJKMAGN_00492;product=Pyridoxine/pyridoxamine 5'-phosphate oxidase
gi_924611173_gb_LIYD01000005.1_	Prodigal:2.6	CDS	555769	556290	.	+	0	ID=OIJKMAGN_00493;eC_number=5.4.2.11;Name=gpmA;gene=gpmA;inference=ab initio prediction:Prodigal:2.6,protein motif:HAMAP:MF_01039;locus_tag=OIJKMAGN_00493;product=2%2C3-bisphosphoglycerate-dependent phosphoglycerate mutase
gi_924611173_gb_LIYD01000005.1_	Prodigal:2.6	CDS	556256	558439	.	+	0	ID=OIJKMAGN_00494;eC_number=2.7.4.1;Name=ppk_1;gene=ppk_1;inference=ab initio prediction:Prodigal:2.6,similar to AA sequence:UniProtKB:P0A7B1;locus_tag=OIJKMAGN_00494;product=Polyphosphate kinase
gi_924611173_gb_LIYD01000005.1_	Prodigal:2.6	CDS	558432	559322	.	+	0	ID=OIJKMAGN_00495;eC_number=3.6.1.11;Name=ppx;gene=ppx;inference=ab initio prediction:Prodigal:2.6,similar to AA sequence:UniProtKB:P0AFL8;locus_tag=OIJKMAGN_00495;product=Exopolyphosphatase
gi_924611173_gb_LIYD01000005.1_	Prodigal:2.6	CDS	559433	560515	.	+	0	ID=OIJKMAGN_00496;inference=ab initio prediction:Prodigal:2.6;locus_tag=OIJKMAGN_00496;product=hypothetical protein
gi_924611173_gb_LIYD01000005.1_	Prodigal:2.6	CDS	560519	561694	.	+	0	ID=OIJKMAGN_00497;inference=ab initio prediction:Prodigal:2.6;locus_tag=OIJKMAGN_00497;product=hypothetical protein
gi_924611173_gb_LIYD01000005.1_	Prodigal:2.6	CDS	561695	563122	.	-	0	ID=OIJKMAGN_00498;eC_number=1.1.5.-;Name=yliI_1;gene=yliI_1;inference=ab initio prediction:Prodigal:2.6,similar to AA sequence:UniProtKB:P75804;locus_tag=OIJKMAGN_00498;product=Aldose sugar dehydrogenase YliI
gi_924611173_gb_LIYD01000005.1_	Prodigal:2.6	CDS	563237	563809	.	+	0	ID=OIJKMAGN_00499;inference=ab initio prediction:Prodigal:2.6;locus_tag=OIJKMAGN_00499;product=hypothetical protein
gi_924611173_gb_LIYD01000005.1_	Aragorn:1.2	tRNA	563954	564038	.	+	.	ID=OIJKMAGN_00500;inference=COORDINATES:profile:Aragorn:1.2;locus_tag=OIJKMAGN_00500;product=tRNA-Ser(gct)
gi_924611173_gb_LIYD01000005.1_	Aragorn:1.2	tRNA	564046	564123	.	+	.	ID=OIJKMAGN_00501;inference=COORDINATES:profile:Aragorn:1.2;locus_tag=OIJKMAGN_00501;product=tRNA-Pro(tgg)
gi_924611173_gb_LIYD01000005.1_	Aragorn:1.2	tRNA	564190	564264	.	+	.	ID=OIJKMAGN_00502;inference=COORDINATES:profile:Aragorn:1.2;locus_tag=OIJKMAGN_00502;product=tRNA-Arg(tct)
gi_924611173_gb_LIYD01000005.1_	Prodigal:2.6	CDS	564651	564992	.	+	0	ID=OIJKMAGN_00503;inference=ab initio prediction:Prodigal:2.6;locus_tag=OIJKMAGN_00503;product=hypothetical protein
gi_924611173_gb_LIYD01000005.1_	Prodigal:2.6	CDS	565129	565872	.	+	0	ID=OIJKMAGN_00504;inference=ab initio prediction:Prodigal:2.6;locus_tag=OIJKMAGN_00504;product=hypothetical protein
gi_924611173_gb_LIYD01000005.1_	Prodigal:2.6	CDS	566035	566442	.	-	0	ID=OIJKMAGN_00505;inference=ab initio prediction:Prodigal:2.6;locus_tag=OIJKMAGN_00505;product=hypothetical protein
gi_924611173_gb_LIYD01000005.1_	Prodigal:2.6	CDS	566656	568554	.	+	0	ID=OIJKMAGN_00506;eC_number=3.6.4.-;Name=rho;gene=rho;inference=ab initio prediction:Prodigal:2.6,similar to AA sequence:UniProtKB:P0AG30;locus_tag=OIJKMAGN_00506;product=Transcription termination factor Rho
gi_924611173_gb_LIYD01000005.1_	Prodigal:2.6	CDS	568728	569096	.	-	0	ID=OIJKMAGN_00507;inference=ab initio prediction:Prodigal:2.6;locus_tag=OIJKMAGN_00507;product=hypothetical protein
gi_924611173_gb_LIYD01000005.1_	Prodigal:2.6	CDS	569213	569725	.	+	0	ID=OIJKMAGN_00508;inference=ab initio prediction:Prodigal:2.6;locus_tag=OIJKMAGN_00508;product=hypothetical protein
gi_924611173_gb_LIYD01000005.1_	Prodigal:2.6	CDS	569818	570438	.	+	0	ID=OIJKMAGN_00509;eC_number=2.7.7.87;Name=ywlC;gene=ywlC;inference=ab initio prediction:Prodigal:2.6,similar to AA sequence:UniProtKB:P39153;locus_tag=OIJKMAGN_00509;product=Threonylcarbamoyl-AMP synthase
gi_924611173_gb_LIYD01000005.1_	Prodigal:2.6	CDS	570435	571313	.	-	0	ID=OIJKMAGN_00510;Name=rhaR_1;gene=rhaR_1;inference=ab initio prediction:Prodigal:2.6,similar to AA sequence:UniProtKB:P09378;locus_tag=OIJKMAGN_00510;product=HTH-type transcriptional activator RhaR
gi_924611173_gb_LIYD01000005.1_	Prodigal:2.6	CDS	571453	571812	.	+	0	ID=OIJKMAGN_00511;inference=ab initio prediction:Prodigal:2.6;locus_tag=OIJKMAGN_00511;product=hypothetical protein
gi_924611173_gb_LIYD01000005.1_	Prodigal:2.6	CDS	571859	572980	.	-	0	ID=OIJKMAGN_00512;Name=xsa_1;gene=xsa_1;inference=ab initio prediction:Prodigal:2.6,similar to AA sequence:UniProtKB:P49943;locus_tag=OIJKMAGN_00512;product=Xylosidase/arabinosidase
gi_924611173_gb_LIYD01000005.1_	Prodigal:2.6	CDS	572998	573618	.	-	0	ID=OIJKMAGN_00513;eC_number=3.6.1.-;Name=rppH;gene=rppH;inference=ab initio prediction:Prodigal:2.6,protein motif:HAMAP:MF_00298;locus_tag=OIJKMAGN_00513;product=RNA pyrophosphohydrolase
gi_924611173_gb_LIYD01000005.1_	Prodigal:2.6	CDS	573627	574979	.	-	0	ID=OIJKMAGN_00514;eC_number=1.8.1.14;Name=cdr;gene=cdr;inference=ab initio prediction:Prodigal:2.6,similar to AA sequence:UniProtKB:Q2FIA5;locus_tag=OIJKMAGN_00514;product=Coenzyme A disulfide reductase
gi_924611173_gb_LIYD01000005.1_	Prodigal:2.6	CDS	575082	575561	.	+	0	ID=OIJKMAGN_00515;inference=ab initio prediction:Prodigal:2.6;locus_tag=OIJKMAGN_00515;product=hypothetical protein
gi_924611173_gb_LIYD01000005.1_	Prodigal:2.6	CDS	575613	576296	.	+	0	ID=OIJKMAGN_00516;Name=comM_1;gene=comM_1;inference=ab initio prediction:Prodigal:2.6,similar to AA sequence:UniProtKB:P45049;locus_tag=OIJKMAGN_00516;product=Competence protein ComM
gi_924611173_gb_LIYD01000005.1_	Prodigal:2.6	CDS	576529	577116	.	+	0	ID=OIJKMAGN_00517;inference=ab initio prediction:Prodigal:2.6;locus_tag=OIJKMAGN_00517;product=hypothetical protein
gi_924611173_gb_LIYD01000005.1_	Prodigal:2.6	CDS	577117	577797	.	-	0	ID=OIJKMAGN_00518;inference=ab initio prediction:Prodigal:2.6;locus_tag=OIJKMAGN_00518;product=hypothetical protein
gi_924611173_gb_LIYD01000005.1_	Prodigal:2.6	CDS	578010	578273	.	-	0	ID=OIJKMAGN_00519;inference=ab initio prediction:Prodigal:2.6;locus_tag=OIJKMAGN_00519;product=hypothetical protein
gi_924611173_gb_LIYD01000005.1_	Prodigal:2.6	CDS	578263	578610	.	-	0	ID=OIJKMAGN_00520;inference=ab initio prediction:Prodigal:2.6;locus_tag=OIJKMAGN_00520;product=hypothetical protein
gi_924611173_gb_LIYD01000005.1_	Prodigal:2.6	CDS	578625	578843	.	-	0	ID=OIJKMAGN_00521;inference=ab initio prediction:Prodigal:2.6;locus_tag=OIJKMAGN_00521;product=hypothetical protein
gi_924611173_gb_LIYD01000005.1_	Prodigal:2.6	CDS	579108	579251	.	+	0	ID=OIJKMAGN_00522;inference=ab initio prediction:Prodigal:2.6;locus_tag=OIJKMAGN_00522;product=hypothetical protein
gi_924611173_gb_LIYD01000005.1_	Prodigal:2.6	CDS	579434	579670	.	+	0	ID=OIJKMAGN_00523;inference=ab initio prediction:Prodigal:2.6;locus_tag=OIJKMAGN_00523;product=hypothetical protein
gi_924611173_gb_LIYD01000005.1_	Prodigal:2.6	CDS	579674	579868	.	-	0	ID=OIJKMAGN_00524;inference=ab initio prediction:Prodigal:2.6;locus_tag=OIJKMAGN_00524;product=hypothetical protein
gi_924611173_gb_LIYD01000005.1_	Prodigal:2.6	CDS	579967	580383	.	-	0	ID=OIJKMAGN_00525;Name=rcp1_2;gene=rcp1_2;inference=ab initio prediction:Prodigal:2.6,similar to AA sequence:UniProtKB:Q55169;locus_tag=OIJKMAGN_00525;product=Response regulator rcp1
gi_924611173_gb_LIYD01000005.1_	Prodigal:2.6	CDS	580376	580792	.	-	0	ID=OIJKMAGN_00526;inference=ab initio prediction:Prodigal:2.6;locus_tag=OIJKMAGN_00526;product=hypothetical protein
gi_924611173_gb_LIYD01000005.1_	Prodigal:2.6	CDS	581061	581642	.	-	0	ID=OIJKMAGN_00527;inference=ab initio prediction:Prodigal:2.6;locus_tag=OIJKMAGN_00527;product=hypothetical protein
gi_924611173_gb_LIYD01000005.1_	Prodigal:2.6	CDS	581749	581979	.	+	0	ID=OIJKMAGN_00528;inference=ab initio prediction:Prodigal:2.6;locus_tag=OIJKMAGN_00528;product=hypothetical protein
gi_924611173_gb_LIYD01000005.1_	Prodigal:2.6	CDS	581969	583324	.	-	0	ID=OIJKMAGN_00529;Name=xerD_1;gene=xerD_1;inference=ab initio prediction:Prodigal:2.6,protein motif:HAMAP:MF_01807;locus_tag=OIJKMAGN_00529;product=Tyrosine recombinase XerD
gi_924611173_gb_LIYD01000005.1_	Prodigal:2.6	CDS	583375	584400	.	+	0	ID=OIJKMAGN_00530;Name=comM_2;gene=comM_2;inference=ab initio prediction:Prodigal:2.6,similar to AA sequence:UniProtKB:P45049;locus_tag=OIJKMAGN_00530;product=Competence protein ComM
gi_924611173_gb_LIYD01000005.1_	Prodigal:2.6	CDS	584460	584690	.	+	0	ID=OIJKMAGN_00531;inference=ab initio prediction:Prodigal:2.6;locus_tag=OIJKMAGN_00531;product=hypothetical protein
gi_924611173_gb_LIYD01000005.1_	Prodigal:2.6	CDS	584774	585865	.	-	0	ID=OIJKMAGN_00532;eC_number=3.1.-.-;Name=bsn_1;gene=bsn_1;inference=ab initio prediction:Prodigal:2.6,similar to AA sequence:UniProtKB:Q03091;locus_tag=OIJKMAGN_00532;product=Extracellular ribonuclease
gi_924611173_gb_LIYD01000005.1_	Prodigal:2.6	CDS	585945	587159	.	-	0	ID=OIJKMAGN_00533;eC_number=2.1.1.176;Name=rsmB;gene=rsmB;inference=ab initio prediction:Prodigal:2.6,similar to AA sequence:UniProtKB:P36929;locus_tag=OIJKMAGN_00533;product=Ribosomal RNA small subunit methyltransferase B
gi_924611173_gb_LIYD01000005.1_	Prodigal:2.6	CDS	587243	587755	.	+	0	ID=OIJKMAGN_00534;eC_number=3.5.1.-;Name=ymdB_1;gene=ymdB_1;inference=ab initio prediction:Prodigal:2.6,similar to AA sequence:UniProtKB:P0A8D6;locus_tag=OIJKMAGN_00534;product=O-acetyl-ADP-ribose deacetylase
gi_924611173_gb_LIYD01000005.1_	Prodigal:2.6	CDS	587759	588889	.	+	0	ID=OIJKMAGN_00535;inference=ab initio prediction:Prodigal:2.6;locus_tag=OIJKMAGN_00535;product=hypothetical protein
gi_924611173_gb_LIYD01000005.1_	Prodigal:2.6	CDS	588894	589304	.	-	0	ID=OIJKMAGN_00536;Name=rssB;gene=rssB;inference=ab initio prediction:Prodigal:2.6,protein motif:HAMAP:MF_00958;locus_tag=OIJKMAGN_00536;product=Regulator of RpoS
gi_924611173_gb_LIYD01000005.1_	Prodigal:2.6	CDS	589301	591196	.	-	0	ID=OIJKMAGN_00537;eC_number=2.7.13.3;Name=cph1_2;gene=cph1_2;inference=ab initio prediction:Prodigal:2.6,similar to AA sequence:UniProtKB:Q55168;locus_tag=OIJKMAGN_00537;product=Phytochrome-like protein cph1
gi_924611173_gb_LIYD01000005.1_	Prodigal:2.6	CDS	591381	592277	.	-	0	ID=OIJKMAGN_00538;inference=ab initio prediction:Prodigal:2.6;locus_tag=OIJKMAGN_00538;product=hypothetical protein
gi_924611173_gb_LIYD01000005.1_	Prodigal:2.6	CDS	592457	592972	.	-	0	ID=OIJKMAGN_00539;inference=ab initio prediction:Prodigal:2.6;locus_tag=OIJKMAGN_00539;product=hypothetical protein
gi_924611173_gb_LIYD01000005.1_	Prodigal:2.6	CDS	592978	595173	.	-	0	ID=OIJKMAGN_00540;eC_number=3.4.14.12;Name=ptpA_1;gene=ptpA_1;inference=ab initio prediction:Prodigal:2.6,similar to AA sequence:UniProtKB:Q7MUW6;locus_tag=OIJKMAGN_00540;product=Prolyl tripeptidyl peptidase
gi_924611173_gb_LIYD01000005.1_	Prodigal:2.6	CDS	595287	596516	.	-	0	ID=OIJKMAGN_00541;eC_number=4.4.1.11;Name=mgl;gene=mgl;inference=ab initio prediction:Prodigal:2.6,similar to AA sequence:UniProtKB:Q7MX71;locus_tag=OIJKMAGN_00541;product=L-methionine gamma-lyase
gi_924611173_gb_LIYD01000005.1_	Prodigal:2.6	CDS	596677	597135	.	+	0	ID=OIJKMAGN_00542;Name=lrp;gene=lrp;inference=ab initio prediction:Prodigal:2.6,similar to AA sequence:UniProtKB:P0ACJ0;locus_tag=OIJKMAGN_00542;product=Leucine-responsive regulatory protein
gi_924611173_gb_LIYD01000005.1_	Prodigal:2.6	CDS	597189	598814	.	+	0	ID=OIJKMAGN_00543;eC_number=3.1.1.87;Name=fumD;gene=fumD;inference=ab initio prediction:Prodigal:2.6,similar to AA sequence:UniProtKB:D2D3B6;locus_tag=OIJKMAGN_00543;product=Fumonisin B1 esterase
gi_924611173_gb_LIYD01000005.1_	Prodigal:2.6	CDS	599027	599461	.	+	0	ID=OIJKMAGN_00544;eC_number=4.6.1.1;Name=cyaB_1;gene=cyaB_1;inference=ab initio prediction:Prodigal:2.6,similar to AA sequence:UniProtKB:P40138;locus_tag=OIJKMAGN_00544;product=Adenylate cyclase 2
gi_924611173_gb_LIYD01000005.1_	Prodigal:2.6	CDS	599573	601654	.	+	0	ID=OIJKMAGN_00545;eC_number=3.4.11.2;Name=pepN_2;gene=pepN_2;inference=ab initio prediction:Prodigal:2.6,similar to AA sequence:UniProtKB:Q11010;locus_tag=OIJKMAGN_00545;product=Aminopeptidase N
gi_924611173_gb_LIYD01000005.1_	Prodigal:2.6	CDS	601655	602323	.	-	0	ID=OIJKMAGN_00546;inference=ab initio prediction:Prodigal:2.6;locus_tag=OIJKMAGN_00546;product=hypothetical protein
gi_924611173_gb_LIYD01000005.1_	Prodigal:2.6	CDS	602336	603406	.	-	0	ID=OIJKMAGN_00547;inference=ab initio prediction:Prodigal:2.6;locus_tag=OIJKMAGN_00547;product=hypothetical protein
gi_924611173_gb_LIYD01000005.1_	Prodigal:2.6	CDS	603438	604376	.	-	0	ID=OIJKMAGN_00548;eC_number=4.2.99.20;Name=menH_1;gene=menH_1;inference=ab initio prediction:Prodigal:2.6,protein motif:HAMAP:MF_01660;locus_tag=OIJKMAGN_00548;product=2-succinyl-6-hydroxy-2%2C4-cyclohexadiene-1-carboxylate synthase
gi_924611173_gb_LIYD01000005.1_	Prodigal:2.6	CDS	604482	605612	.	+	0	ID=OIJKMAGN_00549;inference=ab initio prediction:Prodigal:2.6;locus_tag=OIJKMAGN_00549;product=hypothetical protein
gi_924611173_gb_LIYD01000005.1_	Prodigal:2.6	CDS	605705	607165	.	+	0	ID=OIJKMAGN_00550;inference=ab initio prediction:Prodigal:2.6;locus_tag=OIJKMAGN_00550;product=hypothetical protein
gi_924611173_gb_LIYD01000005.1_	Prodigal:2.6	CDS	607442	609802	.	-	0	ID=OIJKMAGN_00551;Name=bamA_1;gene=bamA_1;inference=ab initio prediction:Prodigal:2.6,protein motif:HAMAP:MF_01430;locus_tag=OIJKMAGN_00551;product=Outer membrane protein assembly factor BamA
gi_924611173_gb_LIYD01000005.1_	Prodigal:2.6	CDS	609759	614897	.	-	0	ID=OIJKMAGN_00552;inference=ab initio prediction:Prodigal:2.6;locus_tag=OIJKMAGN_00552;product=hypothetical protein
gi_924611173_gb_LIYD01000005.1_	Prodigal:2.6	CDS	615277	616860	.	+	0	ID=OIJKMAGN_00553;Name=ybiT_1;gene=ybiT_1;inference=ab initio prediction:Prodigal:2.6,similar to AA sequence:UniProtKB:P0A9U3;locus_tag=OIJKMAGN_00553;product=putative ABC transporter ATP-binding protein YbiT
gi_924611173_gb_LIYD01000005.1_	Prodigal:2.6	CDS	617110	617619	.	-	0	ID=OIJKMAGN_00554;inference=ab initio prediction:Prodigal:2.6;locus_tag=OIJKMAGN_00554;product=hypothetical protein
gi_924611173_gb_LIYD01000005.1_	Prodigal:2.6	CDS	617719	618213	.	-	0	ID=OIJKMAGN_00555;inference=ab initio prediction:Prodigal:2.6;locus_tag=OIJKMAGN_00555;product=hypothetical protein
gi_924611173_gb_LIYD01000005.1_	Prodigal:2.6	CDS	618221	619192	.	-	0	ID=OIJKMAGN_00556;eC_number=2.5.-.-;inference=ab initio prediction:Prodigal:2.6,protein motif:HAMAP:MF_00640;locus_tag=OIJKMAGN_00556;product=Deoxyhypusine synthase-like protein
gi_924611173_gb_LIYD01000005.1_	Prodigal:2.6	CDS	619233	620642	.	-	0	ID=OIJKMAGN_00557;eC_number=4.1.1.19;Name=speA;gene=speA;inference=ab initio prediction:Prodigal:2.6,similar to AA sequence:UniProtKB:Q7MK24;locus_tag=OIJKMAGN_00557;product=Biosynthetic arginine decarboxylase
gi_924611173_gb_LIYD01000005.1_	Prodigal:2.6	CDS	620937	622004	.	-	0	ID=OIJKMAGN_00558;eC_number=4.2.3.4;Name=aroB;gene=aroB;inference=ab initio prediction:Prodigal:2.6,similar to AA sequence:UniProtKB:Q9KNV2;locus_tag=OIJKMAGN_00558;product=3-dehydroquinate synthase
gi_924611173_gb_LIYD01000005.1_	Prodigal:2.6	CDS	622095	623267	.	+	0	ID=OIJKMAGN_00559;eC_number=1.5.5.2;Name=putB;gene=putB;inference=ab initio prediction:Prodigal:2.6,similar to AA sequence:UniProtKB:P94390;locus_tag=OIJKMAGN_00559;product=Proline dehydrogenase 2
gi_924611173_gb_LIYD01000005.1_	Prodigal:2.6	CDS	623277	623828	.	+	0	ID=OIJKMAGN_00560;inference=ab initio prediction:Prodigal:2.6;locus_tag=OIJKMAGN_00560;product=hypothetical protein
gi_924611173_gb_LIYD01000005.1_	Prodigal:2.6	CDS	623932	624801	.	+	0	ID=OIJKMAGN_00561;inference=ab initio prediction:Prodigal:2.6,similar to AA sequence:UniProtKB:D5EY13;locus_tag=OIJKMAGN_00561;product=Endo-1%2C4-beta-xylanase/feruloyl esterase
gi_924611173_gb_LIYD01000005.1_	Prodigal:2.6	CDS	624798	625199	.	-	0	ID=OIJKMAGN_00562;inference=ab initio prediction:Prodigal:2.6;locus_tag=OIJKMAGN_00562;product=hypothetical protein
gi_924611173_gb_LIYD01000005.1_	Prodigal:2.6	CDS	625259	626089	.	+	0	ID=OIJKMAGN_00563;Name=axe1-6A;gene=axe1-6A;inference=ab initio prediction:Prodigal:2.6,similar to AA sequence:UniProtKB:D5EXZ4;locus_tag=OIJKMAGN_00563;product=Carbohydrate acetyl esterase/feruloyl esterase
gi_924611173_gb_LIYD01000005.1_	Prodigal:2.6	CDS	626081	626605	.	-	0	ID=OIJKMAGN_00564;Name=dnaJ_2;gene=dnaJ_2;inference=ab initio prediction:Prodigal:2.6,similar to AA sequence:UniProtKB:P08622;locus_tag=OIJKMAGN_00564;product=Chaperone protein DnaJ
gi_924611173_gb_LIYD01000005.1_	Prodigal:2.6	CDS	626716	628221	.	-	0	ID=OIJKMAGN_00565;eC_number=3.2.1.55;inference=ab initio prediction:Prodigal:2.6,similar to AA sequence:UniProtKB:A7LXU0;locus_tag=OIJKMAGN_00565;product=Non-reducing end alpha-L-arabinofuranosidase BoGH43B
gi_924611173_gb_LIYD01000005.1_	Prodigal:2.6	CDS	628287	628946	.	-	0	ID=OIJKMAGN_00566;inference=ab initio prediction:Prodigal:2.6;locus_tag=OIJKMAGN_00566;product=hypothetical protein
gi_924611173_gb_LIYD01000005.1_	Prodigal:2.6	CDS	628995	629597	.	-	0	ID=OIJKMAGN_00567;inference=ab initio prediction:Prodigal:2.6;locus_tag=OIJKMAGN_00567;product=hypothetical protein
gi_924611173_gb_LIYD01000005.1_	Prodigal:2.6	CDS	629704	629976	.	-	0	ID=OIJKMAGN_00568;inference=ab initio prediction:Prodigal:2.6;locus_tag=OIJKMAGN_00568;product=hypothetical protein
gi_924611173_gb_LIYD01000005.1_	Prodigal:2.6	CDS	630236	631048	.	+	0	ID=OIJKMAGN_00569;Name=exsA_1;gene=exsA_1;inference=ab initio prediction:Prodigal:2.6,similar to AA sequence:UniProtKB:P26993;locus_tag=OIJKMAGN_00569;product=Exoenzyme S synthesis regulatory protein ExsA
gi_924611173_gb_LIYD01000005.1_	Prodigal:2.6	CDS	631045	631983	.	-	0	ID=OIJKMAGN_00570;inference=ab initio prediction:Prodigal:2.6;locus_tag=OIJKMAGN_00570;product=hypothetical protein
gi_924611173_gb_LIYD01000005.1_	Prodigal:2.6	CDS	631985	632476	.	-	0	ID=OIJKMAGN_00571;eC_number=2.3.1.-;Name=yncA;gene=yncA;inference=ab initio prediction:Prodigal:2.6,similar to AA sequence:UniProtKB:Q8ZPD3;locus_tag=OIJKMAGN_00571;product=L-methionine sulfoximine/L-methionine sulfone acetyltransferase
gi_924611173_gb_LIYD01000005.1_	Prodigal:2.6	CDS	632479	633279	.	-	0	ID=OIJKMAGN_00572;inference=ab initio prediction:Prodigal:2.6;locus_tag=OIJKMAGN_00572;product=hypothetical protein
gi_924611173_gb_LIYD01000005.1_	Prodigal:2.6	CDS	633373	633885	.	+	0	ID=OIJKMAGN_00573;inference=ab initio prediction:Prodigal:2.6;locus_tag=OIJKMAGN_00573;product=hypothetical protein
gi_924611173_gb_LIYD01000005.1_	Prodigal:2.6	CDS	633932	635329	.	-	0	ID=OIJKMAGN_00574;eC_number=4.2.1.2;Name=fumC;gene=fumC;inference=ab initio prediction:Prodigal:2.6,similar to AA sequence:UniProtKB:P05042;locus_tag=OIJKMAGN_00574;product=Fumarate hydratase class II
gi_924611173_gb_LIYD01000005.1_	Prodigal:2.6	CDS	635548	635712	.	+	0	ID=OIJKMAGN_00575;inference=ab initio prediction:Prodigal:2.6;locus_tag=OIJKMAGN_00575;product=hypothetical protein
gi_924611173_gb_LIYD01000005.1_	Prodigal:2.6	CDS	635785	636402	.	-	0	ID=OIJKMAGN_00576;inference=ab initio prediction:Prodigal:2.6;locus_tag=OIJKMAGN_00576;product=hypothetical protein
gi_924611173_gb_LIYD01000005.1_	Prodigal:2.6	CDS	636567	637052	.	+	0	ID=OIJKMAGN_00577;inference=ab initio prediction:Prodigal:2.6;locus_tag=OIJKMAGN_00577;product=hypothetical protein
gi_924611173_gb_LIYD01000005.1_	Prodigal:2.6	CDS	637205	637639	.	+	0	ID=OIJKMAGN_00578;inference=ab initio prediction:Prodigal:2.6;locus_tag=OIJKMAGN_00578;product=hypothetical protein
gi_924611173_gb_LIYD01000005.1_	Prodigal:2.6	CDS	637826	638035	.	+	0	ID=OIJKMAGN_00579;inference=ab initio prediction:Prodigal:2.6;locus_tag=OIJKMAGN_00579;product=hypothetical protein
gi_924611173_gb_LIYD01000005.1_	Prodigal:2.6	CDS	638072	638614	.	+	0	ID=OIJKMAGN_00580;eC_number=1.-.-.-;inference=ab initio prediction:Prodigal:2.6,similar to AA sequence:UniProtKB:Q9I4D4;locus_tag=OIJKMAGN_00580;product=NAD(P)H-dependent FMN reductase
gi_924611173_gb_LIYD01000005.1_	Prodigal:2.6	CDS	638598	639278	.	+	0	ID=OIJKMAGN_00581;inference=ab initio prediction:Prodigal:2.6;locus_tag=OIJKMAGN_00581;product=hypothetical protein
gi_924611173_gb_LIYD01000005.1_	Prodigal:2.6	CDS	639369	640334	.	+	0	ID=OIJKMAGN_00582;inference=ab initio prediction:Prodigal:2.6;locus_tag=OIJKMAGN_00582;product=hypothetical protein
gi_924611173_gb_LIYD01000005.1_	Prodigal:2.6	CDS	640449	642299	.	+	0	ID=OIJKMAGN_00583;eC_number=5.99.1.3;Name=gyrB_2;gene=gyrB_2;inference=ab initio prediction:Prodigal:2.6,similar to AA sequence:UniProtKB:Q5SHZ4;locus_tag=OIJKMAGN_00583;product=DNA gyrase subunit B
gi_924611173_gb_LIYD01000005.1_	Prodigal:2.6	CDS	642386	645022	.	+	0	ID=OIJKMAGN_00584;eC_number=5.99.1.3;Name=gyrA_1;gene=gyrA_1;inference=ab initio prediction:Prodigal:2.6,similar to AA sequence:UniProtKB:P20831;locus_tag=OIJKMAGN_00584;product=DNA gyrase subunit A
gi_924611173_gb_LIYD01000005.1_	Prodigal:2.6	CDS	645051	645830	.	-	0	ID=OIJKMAGN_00585;inference=ab initio prediction:Prodigal:2.6;locus_tag=OIJKMAGN_00585;product=hypothetical protein
gi_924611173_gb_LIYD01000005.1_	Prodigal:2.6	CDS	645843	646217	.	-	0	ID=OIJKMAGN_00586;inference=ab initio prediction:Prodigal:2.6;locus_tag=OIJKMAGN_00586;product=hypothetical protein
gi_924611173_gb_LIYD01000005.1_	Prodigal:2.6	CDS	646214	646801	.	-	0	ID=OIJKMAGN_00587;inference=ab initio prediction:Prodigal:2.6;locus_tag=OIJKMAGN_00587;product=hypothetical protein
gi_924611173_gb_LIYD01000005.1_	Prodigal:2.6	CDS	646808	647026	.	-	0	ID=OIJKMAGN_00588;inference=ab initio prediction:Prodigal:2.6;locus_tag=OIJKMAGN_00588;product=hypothetical protein
gi_924611173_gb_LIYD01000005.1_	Prodigal:2.6	CDS	647013	647828	.	-	0	ID=OIJKMAGN_00589;eC_number=4.2.1.126;Name=murQ;gene=murQ;inference=ab initio prediction:Prodigal:2.6,similar to AA sequence:UniProtKB:P76535;locus_tag=OIJKMAGN_00589;product=N-acetylmuramic acid 6-phosphate etherase
gi_924611173_gb_LIYD01000005.1_	Prodigal:2.6	CDS	647847	648740	.	-	0	ID=OIJKMAGN_00590;inference=ab initio prediction:Prodigal:2.6;locus_tag=OIJKMAGN_00590;product=hypothetical protein
gi_924611173_gb_LIYD01000005.1_	Prodigal:2.6	CDS	648745	649476	.	-	0	ID=OIJKMAGN_00591;eC_number=2.1.1.156;inference=ab initio prediction:Prodigal:2.6,similar to AA sequence:UniProtKB:Q9KJ22;locus_tag=OIJKMAGN_00591;product=Glycine/sarcosine N-methyltransferase
gi_924611173_gb_LIYD01000005.1_	Prodigal:2.6	CDS	649535	650692	.	+	0	ID=OIJKMAGN_00592;eC_number=2.1.1.173;Name=rlmL;gene=rlmL;inference=ab initio prediction:Prodigal:2.6,similar to AA sequence:UniProtKB:Q9K0V4;locus_tag=OIJKMAGN_00592;product=Ribosomal RNA large subunit methyltransferase L
gi_924611173_gb_LIYD01000005.1_	Prodigal:2.6	CDS	650702	650935	.	+	0	ID=OIJKMAGN_00593;inference=ab initio prediction:Prodigal:2.6;locus_tag=OIJKMAGN_00593;product=hypothetical protein
gi_924611173_gb_LIYD01000005.1_	Prodigal:2.6	CDS	651010	651492	.	-	0	ID=OIJKMAGN_00594;inference=ab initio prediction:Prodigal:2.6;locus_tag=OIJKMAGN_00594;product=hypothetical protein
gi_924611173_gb_LIYD01000005.1_	Prodigal:2.6	CDS	651495	651851	.	-	0	ID=OIJKMAGN_00595;inference=ab initio prediction:Prodigal:2.6;locus_tag=OIJKMAGN_00595;product=hypothetical protein
gi_924611173_gb_LIYD01000005.1_	Prodigal:2.6	CDS	651997	652614	.	+	0	ID=OIJKMAGN_00596;inference=ab initio prediction:Prodigal:2.6;locus_tag=OIJKMAGN_00596;product=hypothetical protein
gi_924611173_gb_LIYD01000005.1_	Prodigal:2.6	CDS	652721	653335	.	+	0	ID=OIJKMAGN_00597;inference=ab initio prediction:Prodigal:2.6;locus_tag=OIJKMAGN_00597;product=hypothetical protein
gi_924611173_gb_LIYD01000005.1_	Prodigal:2.6	CDS	653388	654605	.	-	0	ID=OIJKMAGN_00598;inference=ab initio prediction:Prodigal:2.6;locus_tag=OIJKMAGN_00598;product=hypothetical protein
gi_924611173_gb_LIYD01000005.1_	Prodigal:2.6	CDS	654704	655414	.	-	0	ID=OIJKMAGN_00599;eC_number=3.1.3.16;Name=stp;gene=stp;inference=ab initio prediction:Prodigal:2.6,similar to AA sequence:UniProtKB:Q8Y678;locus_tag=OIJKMAGN_00599;product=Serine/threonine phosphatase stp
gi_924611173_gb_LIYD01000005.1_	Prodigal:2.6	CDS	655411	655632	.	-	0	ID=OIJKMAGN_00600;inference=ab initio prediction:Prodigal:2.6;locus_tag=OIJKMAGN_00600;product=hypothetical protein
gi_924611173_gb_LIYD01000005.1_	Prodigal:2.6	CDS	655649	655825	.	+	0	ID=OIJKMAGN_00601;inference=ab initio prediction:Prodigal:2.6;locus_tag=OIJKMAGN_00601;product=hypothetical protein
gi_924611173_gb_LIYD01000005.1_	Prodigal:2.6	CDS	655984	656733	.	-	0	ID=OIJKMAGN_00602;eC_number=2.7.11.1;Name=stkP;gene=stkP;inference=ab initio prediction:Prodigal:2.6,similar to AA sequence:UniProtKB:Q8KY50;locus_tag=OIJKMAGN_00602;product=Serine/threonine-protein kinase StkP
gi_924611173_gb_LIYD01000005.1_	Prodigal:2.6	CDS	656746	657939	.	-	0	ID=OIJKMAGN_00603;eC_number=1.4.1.1;Name=ald2;gene=ald2;inference=ab initio prediction:Prodigal:2.6,similar to AA sequence:UniProtKB:Q99TF4;locus_tag=OIJKMAGN_00603;product=Alanine dehydrogenase 2
gi_924611173_gb_LIYD01000005.1_	Prodigal:2.6	CDS	657990	658397	.	-	0	ID=OIJKMAGN_00604;Name=tsaE;gene=tsaE;inference=ab initio prediction:Prodigal:2.6,similar to AA sequence:UniProtKB:O05515;locus_tag=OIJKMAGN_00604;product=tRNA threonylcarbamoyladenosine biosynthesis protein TsaE
gi_924611173_gb_LIYD01000005.1_	Prodigal:2.6	CDS	658498	660051	.	-	0	ID=OIJKMAGN_00605;Name=srrA;gene=srrA;inference=ab initio prediction:Prodigal:2.6,similar to AA sequence:UniProtKB:Q5HFT0;locus_tag=OIJKMAGN_00605;product=Transcriptional regulatory protein SrrA
gi_924611173_gb_LIYD01000005.1_	Prodigal:2.6	CDS	660156	660545	.	+	0	ID=OIJKMAGN_00606;inference=ab initio prediction:Prodigal:2.6;locus_tag=OIJKMAGN_00606;product=hypothetical protein
gi_924611173_gb_LIYD01000005.1_	Prodigal:2.6	CDS	660546	661553	.	-	0	ID=OIJKMAGN_00607;Name=ycf3_2;gene=ycf3_2;inference=ab initio prediction:Prodigal:2.6,protein motif:HAMAP:MF_00439;locus_tag=OIJKMAGN_00607;product=Photosystem I assembly protein Ycf3
gi_924611173_gb_LIYD01000005.1_	Prodigal:2.6	CDS	661644	662171	.	-	0	ID=OIJKMAGN_00608;inference=ab initio prediction:Prodigal:2.6;locus_tag=OIJKMAGN_00608;product=hypothetical protein
gi_924611173_gb_LIYD01000005.1_	Prodigal:2.6	CDS	662393	664744	.	+	0	ID=OIJKMAGN_00609;eC_number=3.6.4.12;Name=pcrA;gene=pcrA;inference=ab initio prediction:Prodigal:2.6,similar to AA sequence:UniProtKB:O34580;locus_tag=OIJKMAGN_00609;product=ATP-dependent DNA helicase PcrA
gi_924611173_gb_LIYD01000005.1_	Prodigal:2.6	CDS	664834	665319	.	+	0	ID=OIJKMAGN_00610;inference=ab initio prediction:Prodigal:2.6;locus_tag=OIJKMAGN_00610;product=hypothetical protein
gi_924611173_gb_LIYD01000005.1_	Prodigal:2.6	CDS	665398	667635	.	-	0	ID=OIJKMAGN_00611;inference=ab initio prediction:Prodigal:2.6;locus_tag=OIJKMAGN_00611;product=hypothetical protein
gi_924611173_gb_LIYD01000005.1_	Prodigal:2.6	CDS	667696	669990	.	+	0	ID=OIJKMAGN_00612;inference=ab initio prediction:Prodigal:2.6;locus_tag=OIJKMAGN_00612;product=hypothetical protein
gi_924611173_gb_LIYD01000005.1_	Prodigal:2.6	CDS	670493	671545	.	+	0	ID=OIJKMAGN_00613;eC_number=1.1.1.2;Name=adhc1_1;gene=adhc1_1;inference=ab initio prediction:Prodigal:2.6,similar to AA sequence:UniProtKB:P0CH36;locus_tag=OIJKMAGN_00613;product=NADP-dependent alcohol dehydrogenase C 1
gi_924611173_gb_LIYD01000005.1_	Prodigal:2.6	CDS	671730	672197	.	+	0	ID=OIJKMAGN_00614;eC_number=1.3.99.16;Name=iorA;gene=iorA;inference=ab initio prediction:Prodigal:2.6,similar to AA sequence:UniProtKB:Q51697;locus_tag=OIJKMAGN_00614;product=Isoquinoline 1-oxidoreductase subunit alpha
gi_924611173_gb_LIYD01000005.1_	Prodigal:2.6	CDS	672204	672827	.	+	0	ID=OIJKMAGN_00615;inference=ab initio prediction:Prodigal:2.6;locus_tag=OIJKMAGN_00615;product=hypothetical protein
gi_924611173_gb_LIYD01000005.1_	Prodigal:2.6	CDS	672847	675006	.	+	0	ID=OIJKMAGN_00616;eC_number=1.3.99.16;Name=iorB;gene=iorB;inference=ab initio prediction:Prodigal:2.6,similar to AA sequence:UniProtKB:Q51698;locus_tag=OIJKMAGN_00616;product=Isoquinoline 1-oxidoreductase subunit beta
gi_924611173_gb_LIYD01000005.1_	Prodigal:2.6	CDS	675069	676181	.	+	0	ID=OIJKMAGN_00617;eC_number=1.17.1.4;Name=pucA;gene=pucA;inference=ab initio prediction:Prodigal:2.6,similar to AA sequence:UniProtKB:O32147;locus_tag=OIJKMAGN_00617;product=putative xanthine dehydrogenase subunit A
gi_924611173_gb_LIYD01000005.1_	Prodigal:2.6	CDS	676183	677163	.	+	0	ID=OIJKMAGN_00618;eC_number=4.1.99.22;Name=moaA1;gene=moaA1;inference=ab initio prediction:Prodigal:2.6,similar to AA sequence:UniProtKB:P9WJS3;locus_tag=OIJKMAGN_00618;product=GTP 3'%2C8-cyclase 1
gi_924611173_gb_LIYD01000005.1_	Prodigal:2.6	CDS	677160	677747	.	+	0	ID=OIJKMAGN_00619;eC_number=2.7.7.76;Name=mocA;gene=mocA;inference=ab initio prediction:Prodigal:2.6,similar to AA sequence:UniProtKB:Q46810;locus_tag=OIJKMAGN_00619;product=Molybdenum cofactor cytidylyltransferase
gi_924611173_gb_LIYD01000005.1_	Prodigal:2.6	CDS	677744	678922	.	+	0	ID=OIJKMAGN_00620;eC_number=2.10.1.1;Name=moeA;gene=moeA;inference=ab initio prediction:Prodigal:2.6,similar to AA sequence:UniProtKB:P12281;locus_tag=OIJKMAGN_00620;product=Molybdopterin molybdenumtransferase
gi_924611173_gb_LIYD01000005.1_	Prodigal:2.6	CDS	678938	679672	.	+	0	ID=OIJKMAGN_00621;inference=ab initio prediction:Prodigal:2.6;locus_tag=OIJKMAGN_00621;product=hypothetical protein
gi_924611173_gb_LIYD01000005.1_	Prodigal:2.6	CDS	679675	680172	.	+	0	ID=OIJKMAGN_00622;inference=ab initio prediction:Prodigal:2.6;locus_tag=OIJKMAGN_00622;product=hypothetical protein
gi_924611173_gb_LIYD01000005.1_	Prodigal:2.6	CDS	680169	680396	.	+	0	ID=OIJKMAGN_00623;Name=moaD;gene=moaD;inference=ab initio prediction:Prodigal:2.6,similar to AA sequence:UniProtKB:Q7A441;locus_tag=OIJKMAGN_00623;product=Molybdopterin synthase sulfur carrier subunit
gi_924611173_gb_LIYD01000005.1_	Prodigal:2.6	CDS	680359	681510	.	+	0	ID=OIJKMAGN_00624;Name=moeZ_1;gene=moeZ_1;inference=ab initio prediction:Prodigal:2.6,similar to AA sequence:UniProtKB:P9WMN7;locus_tag=OIJKMAGN_00624;product=putative adenylyltransferase/sulfurtransferase MoeZ
gi_924611173_gb_LIYD01000005.1_	Prodigal:2.6	CDS	681494	681934	.	+	0	ID=OIJKMAGN_00625;eC_number=2.8.1.12;Name=moaE;gene=moaE;inference=ab initio prediction:Prodigal:2.6,similar to AA sequence:UniProtKB:O67928;locus_tag=OIJKMAGN_00625;product=Molybdopterin synthase catalytic subunit
gi_924611173_gb_LIYD01000005.1_	Prodigal:2.6	CDS	681936	682841	.	+	0	ID=OIJKMAGN_00626;eC_number=4.6.1.17;Name=moaC2;gene=moaC2;inference=ab initio prediction:Prodigal:2.6,similar to AA sequence:UniProtKB:P9WJR7;locus_tag=OIJKMAGN_00626;product=Cyclic pyranopterin monophosphate synthase 2
gi_924611173_gb_LIYD01000005.1_	Prodigal:2.6	CDS	682838	683974	.	-	0	ID=OIJKMAGN_00627;eC_number=2.8.1.7;Name=iscS_2;gene=iscS_2;inference=ab initio prediction:Prodigal:2.6,similar to AA sequence:UniProtKB:P0A6B9;locus_tag=OIJKMAGN_00627;product=Cysteine desulfurase IscS
gi_924611173_gb_LIYD01000005.1_	Prodigal:2.6	CDS	684008	686569	.	-	0	ID=OIJKMAGN_00628;Name=btuB_1;gene=btuB_1;inference=ab initio prediction:Prodigal:2.6,protein motif:HAMAP:MF_01531;locus_tag=OIJKMAGN_00628;product=Vitamin B12 transporter BtuB
gi_924611173_gb_LIYD01000005.1_	Prodigal:2.6	CDS	686633	687556	.	-	0	ID=OIJKMAGN_00629;eC_number=2.1.1.-;Name=adaA_1;gene=adaA_1;inference=ab initio prediction:Prodigal:2.6,similar to AA sequence:UniProtKB:P19219;locus_tag=OIJKMAGN_00629;product=Bifunctional transcriptional activator/DNA repair enzyme AdaA
gi_924611173_gb_LIYD01000005.1_	Prodigal:2.6	CDS	687782	688768	.	+	0	ID=OIJKMAGN_00630;eC_number=1.1.1.-;Name=yhdN_1;gene=yhdN_1;inference=ab initio prediction:Prodigal:2.6,similar to AA sequence:UniProtKB:P80874;locus_tag=OIJKMAGN_00630;product=General stress protein 69
gi_924611173_gb_LIYD01000005.1_	Prodigal:2.6	CDS	688990	689994	.	-	0	ID=OIJKMAGN_00631;eC_number=2.3.1.41;inference=ab initio prediction:Prodigal:2.6,similar to AA sequence:UniProtKB:Q7TXK8;locus_tag=OIJKMAGN_00631;product=Phenolphthiocerol synthesis polyketide synthase type I Pks15/1
gi_924611173_gb_LIYD01000005.1_	Prodigal:2.6	CDS	690056	691468	.	-	0	ID=OIJKMAGN_00632;eC_number=1.2.1.83;Name=ald_1;gene=ald_1;inference=ab initio prediction:Prodigal:2.6,similar to AA sequence:UniProtKB:H8ZPX2;locus_tag=OIJKMAGN_00632;product=3-succinoylsemialdehyde-pyridine dehydrogenase
gi_924611173_gb_LIYD01000005.1_	Prodigal:2.6	CDS	691570	692460	.	-	0	ID=OIJKMAGN_00633;Name=chbR_1;gene=chbR_1;inference=ab initio prediction:Prodigal:2.6,similar to AA sequence:UniProtKB:P17410;locus_tag=OIJKMAGN_00633;product=HTH-type transcriptional regulator ChbR
gi_924611173_gb_LIYD01000005.1_	Prodigal:2.6	CDS	692482	693522	.	-	0	ID=OIJKMAGN_00634;eC_number=1.1.1.-;Name=adhA;gene=adhA;inference=ab initio prediction:Prodigal:2.6,similar to AA sequence:UniProtKB:C0SPA5;locus_tag=OIJKMAGN_00634;product=putative formaldehyde dehydrogenase AdhA
gi_924611173_gb_LIYD01000005.1_	Prodigal:2.6	CDS	693844	694731	.	+	0	ID=OIJKMAGN_00635;eC_number=1.7.-.-;Name=azoB_1;gene=azoB_1;inference=ab initio prediction:Prodigal:2.6,similar to AA sequence:UniProtKB:Q8KU07;locus_tag=OIJKMAGN_00635;product=NAD(P)H azoreductase
gi_924611173_gb_LIYD01000005.1_	Prodigal:2.6	CDS	694846	695856	.	+	0	ID=OIJKMAGN_00636;eC_number=1.1.1.-;Name=yhdN_2;gene=yhdN_2;inference=ab initio prediction:Prodigal:2.6,similar to AA sequence:UniProtKB:P80874;locus_tag=OIJKMAGN_00636;product=General stress protein 69
gi_924611173_gb_LIYD01000005.1_	Aragorn:1.2	tRNA	696248	696322	.	-	.	ID=OIJKMAGN_00637;inference=COORDINATES:profile:Aragorn:1.2;locus_tag=OIJKMAGN_00637;product=tRNA-Arg(acg)
gi_924611173_gb_LIYD01000005.1_	Prodigal:2.6	CDS	696426	696938	.	+	0	ID=OIJKMAGN_00638;eC_number=2.4.2.7;Name=apt;gene=apt;inference=ab initio prediction:Prodigal:2.6,similar to AA sequence:UniProtKB:P69503;locus_tag=OIJKMAGN_00638;product=Adenine phosphoribosyltransferase
gi_924611173_gb_LIYD01000005.1_	Prodigal:2.6	CDS	696935	697075	.	-	0	ID=OIJKMAGN_00639;inference=ab initio prediction:Prodigal:2.6;locus_tag=OIJKMAGN_00639;product=hypothetical protein
gi_924611173_gb_LIYD01000005.1_	Prodigal:2.6	CDS	697153	699057	.	-	0	ID=OIJKMAGN_00640;inference=ab initio prediction:Prodigal:2.6;locus_tag=OIJKMAGN_00640;product=hypothetical protein
gi_924611173_gb_LIYD01000005.1_	Prodigal:2.6	CDS	699145	701235	.	-	0	ID=OIJKMAGN_00641;Name=blaR1;gene=blaR1;inference=ab initio prediction:Prodigal:2.6,similar to AA sequence:UniProtKB:P12287;locus_tag=OIJKMAGN_00641;product=Regulatory protein BlaR1
gi_924611173_gb_LIYD01000005.1_	Prodigal:2.6	CDS	701237	701596	.	-	0	ID=OIJKMAGN_00642;Name=mecI;gene=mecI;inference=ab initio prediction:Prodigal:2.6,similar to AA sequence:UniProtKB:P68261;locus_tag=OIJKMAGN_00642;product=Methicillin resistance regulatory protein MecI
gi_924611173_gb_LIYD01000005.1_	Prodigal:2.6	CDS	701829	702428	.	+	0	ID=OIJKMAGN_00643;inference=ab initio prediction:Prodigal:2.6;locus_tag=OIJKMAGN_00643;product=hypothetical protein
gi_924611173_gb_LIYD01000005.1_	Prodigal:2.6	CDS	702519	704921	.	-	0	ID=OIJKMAGN_00644;eC_number=1.2.4.4;inference=ab initio prediction:Prodigal:2.6,similar to AA sequence:UniProtKB:Q5SLR3;locus_tag=OIJKMAGN_00644;product=2-oxoisovalerate dehydrogenase subunit beta
gi_924611173_gb_LIYD01000005.1_	Prodigal:2.6	CDS	705195	708026	.	-	0	ID=OIJKMAGN_00645;inference=ab initio prediction:Prodigal:2.6;locus_tag=OIJKMAGN_00645;product=hypothetical protein
gi_924611173_gb_LIYD01000005.1_	Prodigal:2.6	CDS	708157	708882	.	-	0	ID=OIJKMAGN_00646;eC_number=3.2.2.-;Name=log;gene=log;inference=ab initio prediction:Prodigal:2.6,similar to AA sequence:UniProtKB:O05306;locus_tag=OIJKMAGN_00646;product=Cytokinin riboside 5'-monophosphate phosphoribohydrolase
gi_924611173_gb_LIYD01000005.1_	Prodigal:2.6	CDS	708970	711798	.	-	0	ID=OIJKMAGN_00647;Name=uvrA_2;gene=uvrA_2;inference=ab initio prediction:Prodigal:2.6,similar to AA sequence:UniProtKB:P63383;locus_tag=OIJKMAGN_00647;product=UvrABC system protein A
gi_924611173_gb_LIYD01000005.1_	Prodigal:2.6	CDS	711935	712942	.	+	0	ID=OIJKMAGN_00648;inference=ab initio prediction:Prodigal:2.6;locus_tag=OIJKMAGN_00648;product=hypothetical protein
gi_924611173_gb_LIYD01000005.1_	Prodigal:2.6	CDS	713291	713536	.	+	0	ID=OIJKMAGN_00649;inference=ab initio prediction:Prodigal:2.6;locus_tag=OIJKMAGN_00649;product=hypothetical protein
gi_924611173_gb_LIYD01000005.1_	Prodigal:2.6	CDS	713692	714213	.	+	0	ID=OIJKMAGN_00650;eC_number=3.4.19.-;Name=pgdS;gene=pgdS;inference=ab initio prediction:Prodigal:2.6,similar to AA sequence:UniProtKB:P96740;locus_tag=OIJKMAGN_00650;product=Gamma-DL-glutamyl hydrolase
gi_924611173_gb_LIYD01000005.1_	Prodigal:2.6	CDS	714366	715958	.	-	0	ID=OIJKMAGN_00651;inference=ab initio prediction:Prodigal:2.6;locus_tag=OIJKMAGN_00651;product=hypothetical protein
gi_924611173_gb_LIYD01000005.1_	Prodigal:2.6	CDS	716133	716441	.	+	0	ID=OIJKMAGN_00652;inference=ab initio prediction:Prodigal:2.6,similar to AA sequence:UniProtKB:P52232;locus_tag=OIJKMAGN_00652;product=Thioredoxin-like protein
gi_924611173_gb_LIYD01000005.1_	Prodigal:2.6	CDS	716489	717559	.	-	0	ID=OIJKMAGN_00653;eC_number=3.5.3.12;Name=aguA;gene=aguA;inference=ab initio prediction:Prodigal:2.6,similar to AA sequence:UniProtKB:Q837U5;locus_tag=OIJKMAGN_00653;product=Putative agmatine deiminase
gi_924611173_gb_LIYD01000005.1_	Prodigal:2.6	CDS	717668	718543	.	-	0	ID=OIJKMAGN_00654;eC_number=3.5.1.77;inference=ab initio prediction:Prodigal:2.6,similar to AA sequence:UniProtKB:P60327;locus_tag=OIJKMAGN_00654;product=N-carbamoyl-D-amino acid hydrolase
gi_924611173_gb_LIYD01000005.1_	Prodigal:2.6	CDS	718782	719522	.	+	0	ID=OIJKMAGN_00655;inference=ab initio prediction:Prodigal:2.6;locus_tag=OIJKMAGN_00655;product=hypothetical protein
gi_924611173_gb_LIYD01000005.1_	Prodigal:2.6	CDS	719586	720233	.	+	0	ID=OIJKMAGN_00656;inference=ab initio prediction:Prodigal:2.6;locus_tag=OIJKMAGN_00656;product=hypothetical protein
gi_924611173_gb_LIYD01000005.1_	Prodigal:2.6	CDS	720223	721002	.	+	0	ID=OIJKMAGN_00657;eC_number=2.7.13.3;Name=uhpB;gene=uhpB;inference=ab initio prediction:Prodigal:2.6,similar to AA sequence:UniProtKB:P09835;locus_tag=OIJKMAGN_00657;product=Signal transduction histidine-protein kinase/phosphatase UhpB
gi_924611173_gb_LIYD01000005.1_	Prodigal:2.6	CDS	721002	721661	.	+	0	ID=OIJKMAGN_00658;Name=uhpA;gene=uhpA;inference=ab initio prediction:Prodigal:2.6,similar to AA sequence:UniProtKB:P0AGA6;locus_tag=OIJKMAGN_00658;product=Transcriptional regulatory protein UhpA
gi_924611173_gb_LIYD01000005.1_	Prodigal:2.6	CDS	721656	722546	.	-	0	ID=OIJKMAGN_00659;inference=ab initio prediction:Prodigal:2.6;locus_tag=OIJKMAGN_00659;product=hypothetical protein
gi_924611173_gb_LIYD01000005.1_	Prodigal:2.6	CDS	722733	724355	.	+	0	ID=OIJKMAGN_00660;eC_number=1.2.1.9;Name=gapN;gene=gapN;inference=ab initio prediction:Prodigal:2.6,similar to AA sequence:UniProtKB:Q59931;locus_tag=OIJKMAGN_00660;product=NADP-dependent glyceraldehyde-3-phosphate dehydrogenase
gi_924611173_gb_LIYD01000005.1_	Prodigal:2.6	CDS	724489	725160	.	-	0	ID=OIJKMAGN_00661;Name=ompW;gene=ompW;inference=ab initio prediction:Prodigal:2.6,similar to AA sequence:UniProtKB:P0A915;locus_tag=OIJKMAGN_00661;product=Outer membrane protein W
gi_924611173_gb_LIYD01000005.1_	Prodigal:2.6	CDS	725260	725439	.	-	0	ID=OIJKMAGN_00662;inference=ab initio prediction:Prodigal:2.6;locus_tag=OIJKMAGN_00662;product=hypothetical protein
gi_924611173_gb_LIYD01000005.1_	Prodigal:2.6	CDS	725596	725988	.	+	0	ID=OIJKMAGN_00663;eC_number=3.1.2.-;inference=ab initio prediction:Prodigal:2.6,similar to AA sequence:UniProtKB:P44886;locus_tag=OIJKMAGN_00663;product=putative acyl-CoA thioester hydrolase
gi_924611173_gb_LIYD01000005.1_	Prodigal:2.6	CDS	726044	727285	.	-	0	ID=OIJKMAGN_00664;Name=ybdG;gene=ybdG;inference=ab initio prediction:Prodigal:2.6,similar to AA sequence:UniProtKB:P0AAT4;locus_tag=OIJKMAGN_00664;product=Miniconductance mechanosensitive channel YbdG
gi_924611173_gb_LIYD01000005.1_	Prodigal:2.6	CDS	727286	727573	.	-	0	ID=OIJKMAGN_00665;inference=ab initio prediction:Prodigal:2.6;locus_tag=OIJKMAGN_00665;product=hypothetical protein
gi_924611173_gb_LIYD01000005.1_	Prodigal:2.6	CDS	727674	728723	.	+	0	ID=OIJKMAGN_00666;inference=ab initio prediction:Prodigal:2.6;locus_tag=OIJKMAGN_00666;product=hypothetical protein
gi_924611173_gb_LIYD01000005.1_	Prodigal:2.6	CDS	728751	728933	.	+	0	ID=OIJKMAGN_00667;inference=ab initio prediction:Prodigal:2.6;locus_tag=OIJKMAGN_00667;product=hypothetical protein
gi_924611173_gb_LIYD01000005.1_	Prodigal:2.6	CDS	728920	729477	.	+	0	ID=OIJKMAGN_00668;inference=ab initio prediction:Prodigal:2.6;locus_tag=OIJKMAGN_00668;product=hypothetical protein
gi_924611173_gb_LIYD01000005.1_	Prodigal:2.6	CDS	729538	730182	.	-	0	ID=OIJKMAGN_00669;eC_number=3.1.1.1;Name=estB;gene=estB;inference=ab initio prediction:Prodigal:2.6,similar to AA sequence:UniProtKB:Q53547;locus_tag=OIJKMAGN_00669;product=Carboxylesterase 2
gi_924611173_gb_LIYD01000005.1_	Prodigal:2.6	CDS	730182	730520	.	-	0	ID=OIJKMAGN_00670;inference=ab initio prediction:Prodigal:2.6;locus_tag=OIJKMAGN_00670;product=hypothetical protein
gi_924611173_gb_LIYD01000005.1_	Prodigal:2.6	CDS	730521	730982	.	-	0	ID=OIJKMAGN_00671;inference=ab initio prediction:Prodigal:2.6;locus_tag=OIJKMAGN_00671;product=hypothetical protein
gi_924611173_gb_LIYD01000005.1_	Prodigal:2.6	CDS	730984	732240	.	-	0	ID=OIJKMAGN_00672;eC_number=3.5.2.3;Name=pyrC;gene=pyrC;inference=ab initio prediction:Prodigal:2.6,similar to AA sequence:UniProtKB:O66990;locus_tag=OIJKMAGN_00672;product=Dihydroorotase
gi_924611173_gb_LIYD01000005.1_	Prodigal:2.6	CDS	732237	734162	.	-	0	ID=OIJKMAGN_00673;inference=ab initio prediction:Prodigal:2.6;locus_tag=OIJKMAGN_00673;product=hypothetical protein
gi_924611173_gb_LIYD01000005.1_	Prodigal:2.6	CDS	734217	735386	.	+	0	ID=OIJKMAGN_00674;eC_number=3.1.1.31;Name=pgl_1;gene=pgl_1;inference=ab initio prediction:Prodigal:2.6,similar to AA sequence:UniProtKB:O34499;locus_tag=OIJKMAGN_00674;product=6-phosphogluconolactonase
gi_924611173_gb_LIYD01000005.1_	Prodigal:2.6	CDS	735431	736408	.	-	0	ID=OIJKMAGN_00675;inference=ab initio prediction:Prodigal:2.6;locus_tag=OIJKMAGN_00675;product=hypothetical protein
gi_924611173_gb_LIYD01000005.1_	Prodigal:2.6	CDS	736549	737010	.	-	0	ID=OIJKMAGN_00676;eC_number=3.2.1.73;Name=bglA_1;gene=bglA_1;inference=ab initio prediction:Prodigal:2.6,similar to AA sequence:UniProtKB:P45798;locus_tag=OIJKMAGN_00676;product=Beta-glucanase
gi_924611173_gb_LIYD01000005.1_	Prodigal:2.6	CDS	737039	737317	.	-	0	ID=OIJKMAGN_00677;eC_number=3.2.1.39;Name=glcA_1;gene=glcA_1;inference=ab initio prediction:Prodigal:2.6,similar to AA sequence:UniProtKB:P23903;locus_tag=OIJKMAGN_00677;product=Glucan endo-1%2C3-beta-glucosidase A1
gi_924611173_gb_LIYD01000005.1_	Prodigal:2.6	CDS	737324	739624	.	-	0	ID=OIJKMAGN_00678;eC_number=3.2.1.21;inference=ab initio prediction:Prodigal:2.6,similar to AA sequence:UniProtKB:A7LXU3;locus_tag=OIJKMAGN_00678;product=Beta-glucosidase BoGH3B
gi_924611173_gb_LIYD01000005.1_	Prodigal:2.6	CDS	739725	741362	.	-	0	ID=OIJKMAGN_00679;eC_number=3.2.1.73;Name=bglA_2;gene=bglA_2;inference=ab initio prediction:Prodigal:2.6,similar to AA sequence:UniProtKB:P45798;locus_tag=OIJKMAGN_00679;product=Beta-glucanase
gi_924611173_gb_LIYD01000005.1_	Prodigal:2.6	CDS	741368	742915	.	-	0	ID=OIJKMAGN_00680;inference=ab initio prediction:Prodigal:2.6;locus_tag=OIJKMAGN_00680;product=hypothetical protein
gi_924611173_gb_LIYD01000005.1_	Prodigal:2.6	CDS	742928	744400	.	-	0	ID=OIJKMAGN_00681;inference=ab initio prediction:Prodigal:2.6,similar to AA sequence:UniProtKB:A7LXT5;locus_tag=OIJKMAGN_00681;product=SusD-like protein
gi_924611173_gb_LIYD01000005.1_	Prodigal:2.6	CDS	744407	747463	.	-	0	ID=OIJKMAGN_00682;Name=susC_5;gene=susC_5;inference=ab initio prediction:Prodigal:2.6,similar to AA sequence:UniProtKB:Q8A1G1;locus_tag=OIJKMAGN_00682;product=TonB-dependent receptor SusC
gi_924611173_gb_LIYD01000005.1_	Prodigal:2.6	CDS	747712	750483	.	-	0	ID=OIJKMAGN_00683;inference=ab initio prediction:Prodigal:2.6;locus_tag=OIJKMAGN_00683;product=hypothetical protein
gi_924611173_gb_LIYD01000005.1_	Prodigal:2.6	CDS	750619	752166	.	-	0	ID=OIJKMAGN_00684;inference=ab initio prediction:Prodigal:2.6;locus_tag=OIJKMAGN_00684;product=hypothetical protein
gi_924611173_gb_LIYD01000005.1_	Prodigal:2.6	CDS	752707	753234	.	+	0	ID=OIJKMAGN_00685;inference=ab initio prediction:Prodigal:2.6;locus_tag=OIJKMAGN_00685;product=hypothetical protein
gi_924611173_gb_LIYD01000005.1_	Prodigal:2.6	CDS	753277	753552	.	-	0	ID=OIJKMAGN_00686;Name=clpS;gene=clpS;inference=ab initio prediction:Prodigal:2.6,similar to AA sequence:UniProtKB:P0A8Q6;locus_tag=OIJKMAGN_00686;product=ATP-dependent Clp protease adapter protein ClpS
gi_924611173_gb_LIYD01000005.1_	Prodigal:2.6	CDS	753571	754404	.	-	0	ID=OIJKMAGN_00687;eC_number=2.1.1.-;Name=prmA;gene=prmA;inference=ab initio prediction:Prodigal:2.6,similar to AA sequence:UniProtKB:Q84BQ9;locus_tag=OIJKMAGN_00687;product=Ribosomal protein L11 methyltransferase
gi_924611173_gb_LIYD01000005.1_	Prodigal:2.6	CDS	754556	755776	.	+	0	ID=OIJKMAGN_00688;inference=ab initio prediction:Prodigal:2.6;locus_tag=OIJKMAGN_00688;product=hypothetical protein
gi_924611173_gb_LIYD01000005.1_	Prodigal:2.6	CDS	755847	756956	.	+	0	ID=OIJKMAGN_00689;inference=ab initio prediction:Prodigal:2.6;locus_tag=OIJKMAGN_00689;product=hypothetical protein
gi_924611173_gb_LIYD01000005.1_	Prodigal:2.6	CDS	756904	759276	.	+	0	ID=OIJKMAGN_00690;inference=ab initio prediction:Prodigal:2.6;locus_tag=OIJKMAGN_00690;product=hypothetical protein
gi_924611173_gb_LIYD01000005.1_	Prodigal:2.6	CDS	759325	760815	.	+	0	ID=OIJKMAGN_00691;eC_number=2.8.1.7;Name=csd;gene=csd;inference=ab initio prediction:Prodigal:2.6,similar to AA sequence:UniProtKB:P99177;locus_tag=OIJKMAGN_00691;product=putative cysteine desulfurase
gi_924611173_gb_LIYD01000005.1_	Prodigal:2.6	CDS	760810	761697	.	-	0	ID=OIJKMAGN_00692;eC_number=2.3.1.241;Name=lpxL;gene=lpxL;inference=ab initio prediction:Prodigal:2.6,similar to AA sequence:UniProtKB:P0ACV0;locus_tag=OIJKMAGN_00692;product=Lipid A biosynthesis lauroyltransferase
gi_924611173_gb_LIYD01000005.1_	Prodigal:2.6	CDS	761794	762447	.	+	0	ID=OIJKMAGN_00693;eC_number=3.4.21.105;Name=gluP_1;gene=gluP_1;inference=ab initio prediction:Prodigal:2.6,similar to AA sequence:UniProtKB:P54493;locus_tag=OIJKMAGN_00693;product=Rhomboid protease GluP
gi_924611173_gb_LIYD01000005.1_	Prodigal:2.6	CDS	762499	763185	.	+	0	ID=OIJKMAGN_00694;inference=ab initio prediction:Prodigal:2.6,similar to AA sequence:UniProtKB:Q44642;locus_tag=OIJKMAGN_00694;product=26 kDa periplasmic immunogenic protein
gi_924611173_gb_LIYD01000005.1_	Prodigal:2.6	CDS	763430	764188	.	+	0	ID=OIJKMAGN_00695;Name=degU;gene=degU;inference=ab initio prediction:Prodigal:2.6,similar to AA sequence:UniProtKB:P13800;locus_tag=OIJKMAGN_00695;product=Transcriptional regulatory protein DegU
gi_924611173_gb_LIYD01000005.1_	Prodigal:2.6	CDS	764376	764657	.	-	0	ID=OIJKMAGN_00696;inference=ab initio prediction:Prodigal:2.6;locus_tag=OIJKMAGN_00696;product=hypothetical protein
gi_924611173_gb_LIYD01000005.1_	Prodigal:2.6	CDS	764845	766089	.	+	0	ID=OIJKMAGN_00697;inference=ab initio prediction:Prodigal:2.6;locus_tag=OIJKMAGN_00697;product=hypothetical protein
gi_924611173_gb_LIYD01000005.1_	Prodigal:2.6	CDS	766113	767132	.	+	0	ID=OIJKMAGN_00698;eC_number=2.3.1.191;Name=lpxD_1;gene=lpxD_1;inference=ab initio prediction:Prodigal:2.6,similar to AA sequence:UniProtKB:P21645;locus_tag=OIJKMAGN_00698;product=UDP-3-O-(3-hydroxymyristoyl)glucosamine N-acyltransferase
gi_924611173_gb_LIYD01000005.1_	Prodigal:2.6	CDS	767150	768541	.	+	0	ID=OIJKMAGN_00699;eC_number=3.5.1.108;Name=lpxC;gene=lpxC;inference=ab initio prediction:Prodigal:2.6,similar to AA sequence:UniProtKB:P47205;locus_tag=OIJKMAGN_00699;product=UDP-3-O-acyl-N-acetylglucosamine deacetylase
gi_924611173_gb_LIYD01000005.1_	Prodigal:2.6	CDS	768564	769352	.	+	0	ID=OIJKMAGN_00700;eC_number=2.3.1.129;Name=lpxA;gene=lpxA;inference=ab initio prediction:Prodigal:2.6,similar to AA sequence:UniProtKB:P0A722;locus_tag=OIJKMAGN_00700;product=Acyl-[acyl-carrier-protein]--UDP-N-acetylglucosamine O-acyltransferase
gi_924611173_gb_LIYD01000005.1_	Prodigal:2.6	CDS	769519	770085	.	+	0	ID=OIJKMAGN_00701;Name=efp;gene=efp;inference=ab initio prediction:Prodigal:2.6,similar to AA sequence:UniProtKB:P9WNM3;locus_tag=OIJKMAGN_00701;product=Elongation factor P
gi_924611173_gb_LIYD01000005.1_	Prodigal:2.6	CDS	770168	771097	.	+	0	ID=OIJKMAGN_00702;eC_number=2.3.1.-;Name=lpxD_2;gene=lpxD_2;inference=ab initio prediction:Prodigal:2.6,similar to AA sequence:UniProtKB:P0CD76;locus_tag=OIJKMAGN_00702;product=UDP-3-O-acylglucosamine N-acyltransferase
gi_924611173_gb_LIYD01000005.1_	Prodigal:2.6	CDS	771099	771461	.	+	0	ID=OIJKMAGN_00703;inference=ab initio prediction:Prodigal:2.6;locus_tag=OIJKMAGN_00703;product=hypothetical protein
gi_924611173_gb_LIYD01000005.1_	Prodigal:2.6	CDS	771579	772451	.	+	0	ID=OIJKMAGN_00704;eC_number=6.2.1.5;Name=sucD;gene=sucD;inference=ab initio prediction:Prodigal:2.6,similar to AA sequence:UniProtKB:P80865;locus_tag=OIJKMAGN_00704;product=Succinate--CoA ligase [ADP-forming] subunit alpha
gi_924611173_gb_LIYD01000005.1_	Prodigal:2.6	CDS	772753	773424	.	-	0	ID=OIJKMAGN_00705;inference=ab initio prediction:Prodigal:2.6;locus_tag=OIJKMAGN_00705;product=hypothetical protein
gi_924611173_gb_LIYD01000005.1_	Prodigal:2.6	CDS	773501	774592	.	+	0	ID=OIJKMAGN_00706;eC_number=3.4.11.-;Name=ysdC;gene=ysdC;inference=ab initio prediction:Prodigal:2.6,similar to AA sequence:UniProtKB:P94521;locus_tag=OIJKMAGN_00706;product=Putative aminopeptidase YsdC
gi_924611173_gb_LIYD01000005.1_	Prodigal:2.6	CDS	774766	776010	.	+	0	ID=OIJKMAGN_00707;eC_number=2.6.1.13;Name=rocD2;gene=rocD2;inference=ab initio prediction:Prodigal:2.6,similar to AA sequence:UniProtKB:P60298;locus_tag=OIJKMAGN_00707;product=Ornithine aminotransferase 2
gi_924611173_gb_LIYD01000005.1_	Prodigal:2.6	CDS	776048	776524	.	+	0	ID=OIJKMAGN_00708;inference=ab initio prediction:Prodigal:2.6;locus_tag=OIJKMAGN_00708;product=hypothetical protein
gi_924611173_gb_LIYD01000005.1_	Prodigal:2.6	CDS	776747	777646	.	+	0	ID=OIJKMAGN_00709;inference=ab initio prediction:Prodigal:2.6;locus_tag=OIJKMAGN_00709;product=hypothetical protein
gi_924611173_gb_LIYD01000005.1_	Prodigal:2.6	CDS	777706	778119	.	-	0	ID=OIJKMAGN_00710;inference=ab initio prediction:Prodigal:2.6;locus_tag=OIJKMAGN_00710;product=hypothetical protein
gi_924611173_gb_LIYD01000005.1_	Prodigal:2.6	CDS	778154	780322	.	-	0	ID=OIJKMAGN_00711;eC_number=3.1.-.-;Name=mutS2;gene=mutS2;inference=ab initio prediction:Prodigal:2.6,similar to AA sequence:UniProtKB:P65496;locus_tag=OIJKMAGN_00711;product=Endonuclease MutS2
gi_924611173_gb_LIYD01000005.1_	Prodigal:2.6	CDS	780600	781265	.	+	0	ID=OIJKMAGN_00712;eC_number=3.2.2.27;Name=ung;gene=ung;inference=ab initio prediction:Prodigal:2.6,similar to AA sequence:UniProtKB:P39615;locus_tag=OIJKMAGN_00712;product=Uracil-DNA glycosylase
gi_924611173_gb_LIYD01000005.1_	Prodigal:2.6	CDS	781467	783941	.	-	0	ID=OIJKMAGN_00713;eC_number=3.2.1.37;Name=xyl3A;gene=xyl3A;inference=ab initio prediction:Prodigal:2.6,similar to AA sequence:UniProtKB:D5EY15;locus_tag=OIJKMAGN_00713;product=Xylan 1%2C4-beta-xylosidase
gi_924611173_gb_LIYD01000005.1_	Prodigal:2.6	CDS	784124	785533	.	+	0	ID=OIJKMAGN_00714;eC_number=1.8.1.4;inference=ab initio prediction:Prodigal:2.6,similar to AA sequence:UniProtKB:P18925;locus_tag=OIJKMAGN_00714;product=Dihydrolipoyl dehydrogenase
gi_924611173_gb_LIYD01000005.1_	Prodigal:2.6	CDS	785626	785841	.	+	0	ID=OIJKMAGN_00715;inference=ab initio prediction:Prodigal:2.6;locus_tag=OIJKMAGN_00715;product=hypothetical protein
gi_924611173_gb_LIYD01000005.1_	Prodigal:2.6	CDS	785823	786152	.	+	0	ID=OIJKMAGN_00716;inference=ab initio prediction:Prodigal:2.6;locus_tag=OIJKMAGN_00716;product=hypothetical protein
gi_924611173_gb_LIYD01000005.1_	Prodigal:2.6	CDS	786159	787460	.	+	0	ID=OIJKMAGN_00717;eC_number=2.6.1.85;Name=pabB;gene=pabB;inference=ab initio prediction:Prodigal:2.6,similar to AA sequence:UniProtKB:P28820;locus_tag=OIJKMAGN_00717;product=Aminodeoxychorismate synthase component 1
gi_924611173_gb_LIYD01000005.1_	Prodigal:2.6	CDS	787485	788801	.	+	0	ID=OIJKMAGN_00718;eC_number=6.3.4.19;Name=tilS;gene=tilS;inference=ab initio prediction:Prodigal:2.6,similar to AA sequence:UniProtKB:O67728;locus_tag=OIJKMAGN_00718;product=tRNA(Ile)-lysidine synthase
gi_924611173_gb_LIYD01000005.1_	Prodigal:2.6	CDS	788798	790870	.	+	0	ID=OIJKMAGN_00719;eC_number=1.8.1.8;Name=dsbD;gene=dsbD;inference=ab initio prediction:Prodigal:2.6,similar to AA sequence:UniProtKB:Q9JYM0;locus_tag=OIJKMAGN_00719;product=Thiol:disulfide interchange protein DsbD
gi_924611173_gb_LIYD01000005.1_	Prodigal:2.6	CDS	791047	791325	.	+	0	ID=OIJKMAGN_00720;inference=ab initio prediction:Prodigal:2.6;locus_tag=OIJKMAGN_00720;product=hypothetical protein
gi_924611173_gb_LIYD01000005.1_	Prodigal:2.6	CDS	791492	792424	.	-	0	ID=OIJKMAGN_00721;inference=ab initio prediction:Prodigal:2.6;locus_tag=OIJKMAGN_00721;product=hypothetical protein
gi_924611173_gb_LIYD01000005.1_	Prodigal:2.6	CDS	792446	793291	.	-	0	ID=OIJKMAGN_00722;inference=ab initio prediction:Prodigal:2.6;locus_tag=OIJKMAGN_00722;product=hypothetical protein
gi_924611173_gb_LIYD01000005.1_	Prodigal:2.6	CDS	793450	794952	.	-	0	ID=OIJKMAGN_00723;eC_number=2.8.3.-;Name=cat1_1;gene=cat1_1;inference=ab initio prediction:Prodigal:2.6,similar to AA sequence:UniProtKB:P38946;locus_tag=OIJKMAGN_00723;product=Succinyl-CoA:coenzyme A transferase
gi_924611173_gb_LIYD01000005.1_	Prodigal:2.6	CDS	795088	795891	.	+	0	ID=OIJKMAGN_00724;Name=rhaS_1;gene=rhaS_1;inference=ab initio prediction:Prodigal:2.6,similar to AA sequence:UniProtKB:P09377;locus_tag=OIJKMAGN_00724;product=HTH-type transcriptional activator RhaS
gi_924611173_gb_LIYD01000005.1_	Prodigal:2.6	CDS	795974	796843	.	-	0	ID=OIJKMAGN_00725;eC_number=2.4.2.3;Name=udp;gene=udp;inference=ab initio prediction:Prodigal:2.6,similar to AA sequence:UniProtKB:P12758;locus_tag=OIJKMAGN_00725;product=Uridine phosphorylase
gi_924611173_gb_LIYD01000005.1_	Prodigal:2.6	CDS	796846	797199	.	-	0	ID=OIJKMAGN_00726;inference=ab initio prediction:Prodigal:2.6;locus_tag=OIJKMAGN_00726;product=hypothetical protein
gi_924611173_gb_LIYD01000005.1_	Prodigal:2.6	CDS	797331	798281	.	-	0	ID=OIJKMAGN_00727;inference=ab initio prediction:Prodigal:2.6;locus_tag=OIJKMAGN_00727;product=hypothetical protein
gi_924611173_gb_LIYD01000005.1_	Prodigal:2.6	CDS	798519	800213	.	+	0	ID=OIJKMAGN_00728;eC_number=3.1.4.4;Name=pld;gene=pld;inference=ab initio prediction:Prodigal:2.6,similar to AA sequence:UniProtKB:Q8KRU5;locus_tag=OIJKMAGN_00728;product=Phospholipase D
gi_924611173_gb_LIYD01000005.1_	Prodigal:2.6	CDS	800285	801535	.	-	0	ID=OIJKMAGN_00729;eC_number=3.4.-.-;Name=bepA_1;gene=bepA_1;inference=ab initio prediction:Prodigal:2.6,protein motif:HAMAP:MF_00997;locus_tag=OIJKMAGN_00729;product=Beta-barrel assembly-enhancing protease
gi_924611173_gb_LIYD01000005.1_	Prodigal:2.6	CDS	801535	802848	.	-	0	ID=OIJKMAGN_00730;eC_number=3.4.24.-;Name=ftsH_2;gene=ftsH_2;inference=ab initio prediction:Prodigal:2.6,similar to AA sequence:UniProtKB:P71408;locus_tag=OIJKMAGN_00730;product=ATP-dependent zinc metalloprotease FtsH
gi_924611173_gb_LIYD01000005.1_	Prodigal:2.6	CDS	803031	803909	.	+	0	ID=OIJKMAGN_00731;inference=ab initio prediction:Prodigal:2.6;locus_tag=OIJKMAGN_00731;product=hypothetical protein
gi_924611173_gb_LIYD01000005.1_	Prodigal:2.6	CDS	804043	804192	.	+	0	ID=OIJKMAGN_00732;inference=ab initio prediction:Prodigal:2.6;locus_tag=OIJKMAGN_00732;product=hypothetical protein
gi_924611173_gb_LIYD01000005.1_	Prodigal:2.6	CDS	804189	804773	.	-	0	ID=OIJKMAGN_00733;inference=ab initio prediction:Prodigal:2.6;locus_tag=OIJKMAGN_00733;product=hypothetical protein
gi_924611173_gb_LIYD01000005.1_	Prodigal:2.6	CDS	804888	805571	.	+	0	ID=OIJKMAGN_00734;inference=ab initio prediction:Prodigal:2.6;locus_tag=OIJKMAGN_00734;product=hypothetical protein
gi_924611173_gb_LIYD01000005.1_	Prodigal:2.6	CDS	805787	806122	.	-	0	ID=OIJKMAGN_00735;inference=ab initio prediction:Prodigal:2.6;locus_tag=OIJKMAGN_00735;product=hypothetical protein
gi_924611173_gb_LIYD01000005.1_	Prodigal:2.6	CDS	806191	807639	.	-	0	ID=OIJKMAGN_00736;inference=ab initio prediction:Prodigal:2.6;locus_tag=OIJKMAGN_00736;product=hypothetical protein
gi_924611173_gb_LIYD01000005.1_	Prodigal:2.6	CDS	807796	809772	.	+	0	ID=OIJKMAGN_00737;eC_number=1.2.4.4;Name=bfmBAB_1;gene=bfmBAB_1;inference=ab initio prediction:Prodigal:2.6,similar to AA sequence:UniProtKB:P37941;locus_tag=OIJKMAGN_00737;product=2-oxoisovalerate dehydrogenase subunit beta
gi_924611173_gb_LIYD01000005.1_	Prodigal:2.6	CDS	810041	810874	.	+	0	ID=OIJKMAGN_00738;eC_number=1.13.11.29;Name=ygiD;gene=ygiD;inference=ab initio prediction:Prodigal:2.6,similar to AA sequence:UniProtKB:P24197;locus_tag=OIJKMAGN_00738;product=4%2C5-DOPA dioxygenase extradiol
gi_924611173_gb_LIYD01000005.1_	Prodigal:2.6	CDS	811044	811283	.	+	0	ID=OIJKMAGN_00739;inference=ab initio prediction:Prodigal:2.6;locus_tag=OIJKMAGN_00739;product=hypothetical protein
gi_924611173_gb_LIYD01000005.1_	Prodigal:2.6	CDS	811288	813588	.	-	0	ID=OIJKMAGN_00740;eC_number=1.3.99.-;Name=mmgC_1;gene=mmgC_1;inference=ab initio prediction:Prodigal:2.6,similar to AA sequence:UniProtKB:P45857;locus_tag=OIJKMAGN_00740;product=Acyl-CoA dehydrogenase
gi_924611173_gb_LIYD01000005.1_	Prodigal:2.6	CDS	813854	815773	.	+	0	ID=OIJKMAGN_00741;eC_number=1.1.1.205;Name=guaB_1;gene=guaB_1;inference=ab initio prediction:Prodigal:2.6,protein motif:HAMAP:MF_01964;locus_tag=OIJKMAGN_00741;product=Inosine-5'-monophosphate dehydrogenase
gi_924611173_gb_LIYD01000005.1_	Prodigal:2.6	CDS	815776	816378	.	+	0	ID=OIJKMAGN_00742;eC_number=2.7.7.7;Name=polC_1;gene=polC_1;inference=ab initio prediction:Prodigal:2.6,similar to AA sequence:UniProtKB:P63982;locus_tag=OIJKMAGN_00742;product=DNA polymerase III PolC-type
gi_924611173_gb_LIYD01000005.1_	Prodigal:2.6	CDS	816381	817010	.	-	0	ID=OIJKMAGN_00743;inference=ab initio prediction:Prodigal:2.6;locus_tag=OIJKMAGN_00743;product=hypothetical protein
gi_924611173_gb_LIYD01000005.1_	Prodigal:2.6	CDS	817007	818050	.	-	0	ID=OIJKMAGN_00744;eC_number=5.1.1.-;inference=ab initio prediction:Prodigal:2.6,similar to AA sequence:UniProtKB:B0TZW0;locus_tag=OIJKMAGN_00744;product=L-amino acid-D/L-Glu epimerase
gi_924611173_gb_LIYD01000005.1_	Prodigal:2.6	CDS	818128	818802	.	-	0	ID=OIJKMAGN_00745;eC_number=3.1.2.6;Name=gloB;gene=gloB;inference=ab initio prediction:Prodigal:2.6,protein motif:HAMAP:MF_01374;locus_tag=OIJKMAGN_00745;product=Hydroxyacylglutathione hydrolase
gi_924611173_gb_LIYD01000005.1_	Prodigal:2.6	CDS	818883	819785	.	-	0	ID=OIJKMAGN_00746;eC_number=2.5.1.74;Name=menA_2;gene=menA_2;inference=ab initio prediction:Prodigal:2.6,similar to AA sequence:UniProtKB:P32166;locus_tag=OIJKMAGN_00746;product=1%2C4-dihydroxy-2-naphthoate octaprenyltransferase
gi_924611173_gb_LIYD01000005.1_	Prodigal:2.6	CDS	819830	821323	.	-	0	ID=OIJKMAGN_00747;inference=ab initio prediction:Prodigal:2.6;locus_tag=OIJKMAGN_00747;product=hypothetical protein
gi_924611173_gb_LIYD01000005.1_	Prodigal:2.6	CDS	821313	821873	.	-	0	ID=OIJKMAGN_00748;inference=ab initio prediction:Prodigal:2.6;locus_tag=OIJKMAGN_00748;product=hypothetical protein
gi_924611173_gb_LIYD01000005.1_	Prodigal:2.6	CDS	821932	822774	.	-	0	ID=OIJKMAGN_00749;eC_number=4.1.3.36;Name=menB_1;gene=menB_1;inference=ab initio prediction:Prodigal:2.6,similar to AA sequence:UniProtKB:P9WNP5;locus_tag=OIJKMAGN_00749;product=1%2C4-dihydroxy-2-naphthoyl-CoA synthase
gi_924611173_gb_LIYD01000005.1_	Prodigal:2.6	CDS	822977	824170	.	+	0	ID=OIJKMAGN_00750;Name=pbpE_1;gene=pbpE_1;inference=ab initio prediction:Prodigal:2.6,similar to AA sequence:UniProtKB:P32959;locus_tag=OIJKMAGN_00750;product=Penicillin-binding protein 4*
gi_924611173_gb_LIYD01000005.1_	Prodigal:2.6	CDS	824419	825066	.	+	0	ID=OIJKMAGN_00751;eC_number=2.1.1.295;inference=ab initio prediction:Prodigal:2.6,similar to AA sequence:UniProtKB:P74388;locus_tag=OIJKMAGN_00751;product=2-methyl-6-phytyl-1%2C4-hydroquinone methyltransferase
gi_924611173_gb_LIYD01000005.1_	Prodigal:2.6	CDS	825102	825620	.	-	0	ID=OIJKMAGN_00752;inference=ab initio prediction:Prodigal:2.6;locus_tag=OIJKMAGN_00752;product=hypothetical protein
gi_924611173_gb_LIYD01000005.1_	Prodigal:2.6	CDS	825621	828194	.	-	0	ID=OIJKMAGN_00753;eC_number=4.1.1.31;Name=ppc;gene=ppc;inference=ab initio prediction:Prodigal:2.6,similar to AA sequence:UniProtKB:Q59757;locus_tag=OIJKMAGN_00753;product=Phosphoenolpyruvate carboxylase
gi_924611173_gb_LIYD01000005.1_	Prodigal:2.6	CDS	828275	828754	.	-	0	ID=OIJKMAGN_00754;Name=asnC_1;gene=asnC_1;inference=ab initio prediction:Prodigal:2.6,similar to AA sequence:UniProtKB:P0ACI6;locus_tag=OIJKMAGN_00754;product=Regulatory protein AsnC
gi_924611173_gb_LIYD01000005.1_	Prodigal:2.6	CDS	828836	830002	.	-	0	ID=OIJKMAGN_00755;inference=ab initio prediction:Prodigal:2.6;locus_tag=OIJKMAGN_00755;product=hypothetical protein
gi_924611173_gb_LIYD01000005.1_	Prodigal:2.6	CDS	830258	830740	.	+	0	ID=OIJKMAGN_00756;inference=ab initio prediction:Prodigal:2.6;locus_tag=OIJKMAGN_00756;product=hypothetical protein
gi_924611173_gb_LIYD01000005.1_	Prodigal:2.6	CDS	831008	831670	.	+	0	ID=OIJKMAGN_00757;eC_number=2.5.1.16;Name=speE_1;gene=speE_1;inference=ab initio prediction:Prodigal:2.6,protein motif:HAMAP:MF_00198;locus_tag=OIJKMAGN_00757;product=Polyamine aminopropyltransferase
gi_924611173_gb_LIYD01000005.1_	Prodigal:2.6	CDS	831670	832386	.	+	0	ID=OIJKMAGN_00758;inference=ab initio prediction:Prodigal:2.6;locus_tag=OIJKMAGN_00758;product=hypothetical protein
gi_924611173_gb_LIYD01000005.1_	Prodigal:2.6	CDS	832613	833497	.	+	0	ID=OIJKMAGN_00759;eC_number=3.2.1.73;Name=bglA_3;gene=bglA_3;inference=ab initio prediction:Prodigal:2.6,similar to AA sequence:UniProtKB:P45798;locus_tag=OIJKMAGN_00759;product=Beta-glucanase
gi_924611173_gb_LIYD01000005.1_	Prodigal:2.6	CDS	833907	834254	.	-	0	ID=OIJKMAGN_00760;inference=ab initio prediction:Prodigal:2.6;locus_tag=OIJKMAGN_00760;product=hypothetical protein
gi_924611173_gb_LIYD01000005.1_	Prodigal:2.6	CDS	834655	836754	.	+	0	ID=OIJKMAGN_00761;eC_number=3.6.4.12;Name=recG;gene=recG;inference=ab initio prediction:Prodigal:2.6,similar to AA sequence:UniProtKB:P24230;locus_tag=OIJKMAGN_00761;product=ATP-dependent DNA helicase RecG
gi_924611173_gb_LIYD01000005.1_	Prodigal:2.6	CDS	836886	837653	.	+	0	ID=OIJKMAGN_00762;inference=ab initio prediction:Prodigal:2.6;locus_tag=OIJKMAGN_00762;product=hypothetical protein
gi_924611173_gb_LIYD01000005.1_	Prodigal:2.6	CDS	837743	838534	.	+	0	ID=OIJKMAGN_00763;eC_number=1.1.1.-;Name=lvr_1;gene=lvr_1;inference=ab initio prediction:Prodigal:2.6,similar to AA sequence:UniProtKB:Q9LBG2;locus_tag=OIJKMAGN_00763;product=Levodione reductase
gi_924611173_gb_LIYD01000005.1_	Prodigal:2.6	CDS	838653	839048	.	+	0	ID=OIJKMAGN_00764;inference=ab initio prediction:Prodigal:2.6;locus_tag=OIJKMAGN_00764;product=hypothetical protein
gi_924611173_gb_LIYD01000005.1_	Prodigal:2.6	CDS	839207	839374	.	+	0	ID=OIJKMAGN_00765;inference=ab initio prediction:Prodigal:2.6;locus_tag=OIJKMAGN_00765;product=hypothetical protein
gi_924611173_gb_LIYD01000005.1_	Prodigal:2.6	CDS	839376	840479	.	-	0	ID=OIJKMAGN_00766;eC_number=3.5.1.46;Name=nylB'_1;gene=nylB'_1;inference=ab initio prediction:Prodigal:2.6,similar to AA sequence:UniProtKB:P07062;locus_tag=OIJKMAGN_00766;product=6-aminohexanoate-dimer hydrolase
gi_924611173_gb_LIYD01000005.1_	Prodigal:2.6	CDS	840688	841431	.	+	0	ID=OIJKMAGN_00767;inference=ab initio prediction:Prodigal:2.6;locus_tag=OIJKMAGN_00767;product=hypothetical protein
gi_924611173_gb_LIYD01000005.1_	Prodigal:2.6	CDS	841513	841857	.	-	0	ID=OIJKMAGN_00768;inference=ab initio prediction:Prodigal:2.6;locus_tag=OIJKMAGN_00768;product=hypothetical protein
gi_924611173_gb_LIYD01000005.1_	Prodigal:2.6	CDS	841878	842075	.	-	0	ID=OIJKMAGN_00769;inference=ab initio prediction:Prodigal:2.6;locus_tag=OIJKMAGN_00769;product=hypothetical protein
gi_924611173_gb_LIYD01000005.1_	Prodigal:2.6	CDS	842253	842495	.	+	0	ID=OIJKMAGN_00770;Name=parD1;gene=parD1;inference=ab initio prediction:Prodigal:2.6,similar to AA sequence:UniProtKB:P9WIJ7;locus_tag=OIJKMAGN_00770;product=Antitoxin ParD1
gi_924611173_gb_LIYD01000005.1_	Prodigal:2.6	CDS	842492	842722	.	+	0	ID=OIJKMAGN_00771;Name=parE1;gene=parE1;inference=ab initio prediction:Prodigal:2.6,similar to AA sequence:UniProtKB:Q9A9T8;locus_tag=OIJKMAGN_00771;product=Toxin ParE1
gi_924611173_gb_LIYD01000005.1_	Prodigal:2.6	CDS	842971	844215	.	+	0	ID=OIJKMAGN_00772;Name=xerD_2;gene=xerD_2;inference=ab initio prediction:Prodigal:2.6,similar to AA sequence:UniProtKB:P0A0P0;locus_tag=OIJKMAGN_00772;product=Tyrosine recombinase XerD
gi_924611173_gb_LIYD01000005.1_	Prodigal:2.6	CDS	844315	844635	.	+	0	ID=OIJKMAGN_00773;inference=ab initio prediction:Prodigal:2.6;locus_tag=OIJKMAGN_00773;product=hypothetical protein
gi_924611173_gb_LIYD01000005.1_	Prodigal:2.6	CDS	845299	845691	.	+	0	ID=OIJKMAGN_00774;Name=ssb_1;gene=ssb_1;inference=ab initio prediction:Prodigal:2.6,similar to AA sequence:UniProtKB:Q9RY51;locus_tag=OIJKMAGN_00774;product=Single-stranded DNA-binding protein
gi_924611173_gb_LIYD01000005.1_	Prodigal:2.6	CDS	845736	846809	.	+	0	ID=OIJKMAGN_00775;inference=ab initio prediction:Prodigal:2.6;locus_tag=OIJKMAGN_00775;product=hypothetical protein
gi_924611173_gb_LIYD01000005.1_	Prodigal:2.6	CDS	846864	847475	.	+	0	ID=OIJKMAGN_00776;inference=ab initio prediction:Prodigal:2.6;locus_tag=OIJKMAGN_00776;product=hypothetical protein
gi_924611173_gb_LIYD01000005.1_	Prodigal:2.6	CDS	847495	847713	.	+	0	ID=OIJKMAGN_00777;inference=ab initio prediction:Prodigal:2.6;locus_tag=OIJKMAGN_00777;product=hypothetical protein
gi_924611173_gb_LIYD01000005.1_	Prodigal:2.6	CDS	847826	848884	.	+	0	ID=OIJKMAGN_00778;inference=ab initio prediction:Prodigal:2.6;locus_tag=OIJKMAGN_00778;product=hypothetical protein
gi_924611173_gb_LIYD01000005.1_	Prodigal:2.6	CDS	848897	849622	.	+	0	ID=OIJKMAGN_00779;inference=ab initio prediction:Prodigal:2.6;locus_tag=OIJKMAGN_00779;product=hypothetical protein
gi_924611173_gb_LIYD01000005.1_	Prodigal:2.6	CDS	849622	850428	.	+	0	ID=OIJKMAGN_00780;inference=ab initio prediction:Prodigal:2.6;locus_tag=OIJKMAGN_00780;product=hypothetical protein
gi_924611173_gb_LIYD01000005.1_	Prodigal:2.6	CDS	850768	851760	.	+	0	ID=OIJKMAGN_00781;inference=ab initio prediction:Prodigal:2.6;locus_tag=OIJKMAGN_00781;product=hypothetical protein
gi_924611173_gb_LIYD01000005.1_	Prodigal:2.6	CDS	851925	853919	.	+	0	ID=OIJKMAGN_00782;inference=ab initio prediction:Prodigal:2.6;locus_tag=OIJKMAGN_00782;product=hypothetical protein
gi_924611173_gb_LIYD01000005.1_	Prodigal:2.6	CDS	853927	854322	.	-	0	ID=OIJKMAGN_00783;inference=ab initio prediction:Prodigal:2.6;locus_tag=OIJKMAGN_00783;product=hypothetical protein
gi_924611173_gb_LIYD01000005.1_	Prodigal:2.6	CDS	854597	854902	.	-	0	ID=OIJKMAGN_00784;inference=ab initio prediction:Prodigal:2.6;locus_tag=OIJKMAGN_00784;product=hypothetical protein
gi_924611173_gb_LIYD01000005.1_	Prodigal:2.6	CDS	854877	855188	.	-	0	ID=OIJKMAGN_00785;inference=ab initio prediction:Prodigal:2.6;locus_tag=OIJKMAGN_00785;product=hypothetical protein
gi_924611173_gb_LIYD01000005.1_	Prodigal:2.6	CDS	855419	855778	.	+	0	ID=OIJKMAGN_00786;inference=ab initio prediction:Prodigal:2.6;locus_tag=OIJKMAGN_00786;product=hypothetical protein
gi_924611173_gb_LIYD01000005.1_	Prodigal:2.6	CDS	855789	856673	.	+	0	ID=OIJKMAGN_00787;eC_number=1.6.5.2;Name=qorB_1;gene=qorB_1;inference=ab initio prediction:Prodigal:2.6,similar to AA sequence:UniProtKB:P39315;locus_tag=OIJKMAGN_00787;product=Quinone oxidoreductase 2
gi_924611173_gb_LIYD01000005.1_	Prodigal:2.6	CDS	856673	857104	.	+	0	ID=OIJKMAGN_00788;inference=ab initio prediction:Prodigal:2.6;locus_tag=OIJKMAGN_00788;product=hypothetical protein
gi_924611173_gb_LIYD01000005.1_	Prodigal:2.6	CDS	857106	857573	.	+	0	ID=OIJKMAGN_00789;Name=slyA_1;gene=slyA_1;inference=ab initio prediction:Prodigal:2.6,similar to AA sequence:UniProtKB:P69989;locus_tag=OIJKMAGN_00789;product=Transcriptional regulator SlyA
gi_924611173_gb_LIYD01000005.1_	Prodigal:2.6	CDS	857596	858003	.	-	0	ID=OIJKMAGN_00790;inference=ab initio prediction:Prodigal:2.6;locus_tag=OIJKMAGN_00790;product=hypothetical protein
gi_924611173_gb_LIYD01000005.1_	Prodigal:2.6	CDS	858058	858618	.	-	0	ID=OIJKMAGN_00791;inference=ab initio prediction:Prodigal:2.6;locus_tag=OIJKMAGN_00791;product=hypothetical protein
gi_924611173_gb_LIYD01000005.1_	Prodigal:2.6	CDS	858639	859538	.	-	0	ID=OIJKMAGN_00792;inference=ab initio prediction:Prodigal:2.6;locus_tag=OIJKMAGN_00792;product=hypothetical protein
gi_924611173_gb_LIYD01000005.1_	Prodigal:2.6	CDS	859563	860888	.	-	0	ID=OIJKMAGN_00793;inference=ab initio prediction:Prodigal:2.6;locus_tag=OIJKMAGN_00793;product=hypothetical protein
gi_924611173_gb_LIYD01000005.1_	Prodigal:2.6	CDS	860875	861141	.	-	0	ID=OIJKMAGN_00794;inference=ab initio prediction:Prodigal:2.6;locus_tag=OIJKMAGN_00794;product=hypothetical protein
gi_924611173_gb_LIYD01000005.1_	Prodigal:2.6	CDS	861173	861613	.	-	0	ID=OIJKMAGN_00795;inference=ab initio prediction:Prodigal:2.6;locus_tag=OIJKMAGN_00795;product=hypothetical protein
gi_924611173_gb_LIYD01000005.1_	Prodigal:2.6	CDS	861625	862248	.	-	0	ID=OIJKMAGN_00796;inference=ab initio prediction:Prodigal:2.6;locus_tag=OIJKMAGN_00796;product=hypothetical protein
gi_924611173_gb_LIYD01000005.1_	Prodigal:2.6	CDS	862271	863266	.	-	0	ID=OIJKMAGN_00797;inference=ab initio prediction:Prodigal:2.6;locus_tag=OIJKMAGN_00797;product=hypothetical protein
gi_924611173_gb_LIYD01000005.1_	Prodigal:2.6	CDS	863270	863890	.	-	0	ID=OIJKMAGN_00798;inference=ab initio prediction:Prodigal:2.6;locus_tag=OIJKMAGN_00798;product=hypothetical protein
gi_924611173_gb_LIYD01000005.1_	Prodigal:2.6	CDS	863930	864523	.	-	0	ID=OIJKMAGN_00799;inference=ab initio prediction:Prodigal:2.6;locus_tag=OIJKMAGN_00799;product=hypothetical protein
gi_924611173_gb_LIYD01000005.1_	Prodigal:2.6	CDS	864520	866193	.	-	0	ID=OIJKMAGN_00800;Name=ltrA_1;gene=ltrA_1;inference=ab initio prediction:Prodigal:2.6,similar to AA sequence:UniProtKB:P0A3U0;locus_tag=OIJKMAGN_00800;product=Group II intron-encoded protein LtrA
gi_924611173_gb_LIYD01000005.1_	Prodigal:2.6	CDS	866773	868815	.	-	0	ID=OIJKMAGN_00801;inference=ab initio prediction:Prodigal:2.6;locus_tag=OIJKMAGN_00801;product=hypothetical protein
gi_924611173_gb_LIYD01000005.1_	Prodigal:2.6	CDS	868812	869105	.	-	0	ID=OIJKMAGN_00802;inference=ab initio prediction:Prodigal:2.6;locus_tag=OIJKMAGN_00802;product=hypothetical protein
gi_924611173_gb_LIYD01000005.1_	Prodigal:2.6	CDS	869153	869458	.	-	0	ID=OIJKMAGN_00803;inference=ab initio prediction:Prodigal:2.6;locus_tag=OIJKMAGN_00803;product=hypothetical protein
gi_924611173_gb_LIYD01000005.1_	Prodigal:2.6	CDS	869692	870924	.	+	0	ID=OIJKMAGN_00804;inference=ab initio prediction:Prodigal:2.6;locus_tag=OIJKMAGN_00804;product=hypothetical protein
gi_924611173_gb_LIYD01000005.1_	Prodigal:2.6	CDS	870926	871330	.	+	0	ID=OIJKMAGN_00805;inference=ab initio prediction:Prodigal:2.6;locus_tag=OIJKMAGN_00805;product=hypothetical protein
gi_924611173_gb_LIYD01000005.1_	Prodigal:2.6	CDS	871338	871922	.	+	0	ID=OIJKMAGN_00806;inference=ab initio prediction:Prodigal:2.6;locus_tag=OIJKMAGN_00806;product=hypothetical protein
gi_924611173_gb_LIYD01000005.1_	Prodigal:2.6	CDS	871922	872806	.	+	0	ID=OIJKMAGN_00807;inference=ab initio prediction:Prodigal:2.6;locus_tag=OIJKMAGN_00807;product=hypothetical protein
gi_924611173_gb_LIYD01000005.1_	Prodigal:2.6	CDS	872808	873416	.	+	0	ID=OIJKMAGN_00808;inference=ab initio prediction:Prodigal:2.6;locus_tag=OIJKMAGN_00808;product=hypothetical protein
gi_924611173_gb_LIYD01000005.1_	Prodigal:2.6	CDS	873447	874082	.	-	0	ID=OIJKMAGN_00809;inference=ab initio prediction:Prodigal:2.6;locus_tag=OIJKMAGN_00809;product=hypothetical protein
gi_924611173_gb_LIYD01000005.1_	Prodigal:2.6	CDS	874094	874531	.	-	0	ID=OIJKMAGN_00810;inference=ab initio prediction:Prodigal:2.6;locus_tag=OIJKMAGN_00810;product=hypothetical protein
gi_924611173_gb_LIYD01000005.1_	Prodigal:2.6	CDS	874536	875303	.	-	0	ID=OIJKMAGN_00811;inference=ab initio prediction:Prodigal:2.6,protein motif:HAMAP:MF_02040;locus_tag=OIJKMAGN_00811;product=Iron-sulfur cluster carrier protein
gi_924611173_gb_LIYD01000005.1_	Prodigal:2.6	CDS	876065	876496	.	+	0	ID=OIJKMAGN_00812;inference=ab initio prediction:Prodigal:2.6;locus_tag=OIJKMAGN_00812;product=hypothetical protein
gi_924611173_gb_LIYD01000005.1_	Prodigal:2.6	CDS	876591	877874	.	+	0	ID=OIJKMAGN_00813;inference=ab initio prediction:Prodigal:2.6;locus_tag=OIJKMAGN_00813;product=hypothetical protein
gi_924611173_gb_LIYD01000005.1_	Prodigal:2.6	CDS	877974	878888	.	-	0	ID=OIJKMAGN_00814;Name=araC_1;gene=araC_1;inference=ab initio prediction:Prodigal:2.6,similar to AA sequence:UniProtKB:P0A9E0;locus_tag=OIJKMAGN_00814;product=Arabinose operon regulatory protein
gi_924611173_gb_LIYD01000005.1_	Prodigal:2.6	CDS	878897	879730	.	-	0	ID=OIJKMAGN_00815;eC_number=1.-.-.-;inference=ab initio prediction:Prodigal:2.6,similar to AA sequence:UniProtKB:Q7A3L9;locus_tag=OIJKMAGN_00815;product=putative oxidoreductase
gi_924611173_gb_LIYD01000005.1_	Prodigal:2.6	CDS	879990	880355	.	-	0	ID=OIJKMAGN_00816;inference=ab initio prediction:Prodigal:2.6;locus_tag=OIJKMAGN_00816;product=hypothetical protein
gi_924611173_gb_LIYD01000005.1_	Prodigal:2.6	CDS	880826	882823	.	+	0	ID=OIJKMAGN_00817;inference=ab initio prediction:Prodigal:2.6;locus_tag=OIJKMAGN_00817;product=hypothetical protein
gi_924611173_gb_LIYD01000005.1_	Prodigal:2.6	CDS	882935	883957	.	+	0	ID=OIJKMAGN_00818;eC_number=1.3.1.103;inference=ab initio prediction:Prodigal:2.6,similar to AA sequence:UniProtKB:Q59I44;locus_tag=OIJKMAGN_00818;product=2-haloacrylate reductase
gi_924611173_gb_LIYD01000005.1_	Prodigal:2.6	CDS	884204	884371	.	+	0	ID=OIJKMAGN_00819;eC_number=1.2.1.-;Name=acr1_1;gene=acr1_1;inference=ab initio prediction:Prodigal:2.6,similar to AA sequence:UniProtKB:Q6F7B8;locus_tag=OIJKMAGN_00819;product=Fatty acyl-CoA reductase
gi_924611173_gb_LIYD01000005.1_	Prodigal:2.6	CDS	884483	884953	.	+	0	ID=OIJKMAGN_00820;eC_number=1.-.-.-;inference=ab initio prediction:Prodigal:2.6,similar to AA sequence:UniProtKB:Q7A3L9;locus_tag=OIJKMAGN_00820;product=putative oxidoreductase
gi_924611173_gb_LIYD01000005.1_	Prodigal:2.6	CDS	884982	886397	.	+	0	ID=OIJKMAGN_00821;eC_number=1.2.1.79;Name=gabD1_1;gene=gabD1_1;inference=ab initio prediction:Prodigal:2.6,similar to AA sequence:UniProtKB:P9WNX9;locus_tag=OIJKMAGN_00821;product=Succinate-semialdehyde dehydrogenase [NADP(+)] 1
gi_924611173_gb_LIYD01000005.1_	Prodigal:2.6	CDS	886478	887494	.	+	0	ID=OIJKMAGN_00822;eC_number=1.1.1.-;Name=yhdN_3;gene=yhdN_3;inference=ab initio prediction:Prodigal:2.6,similar to AA sequence:UniProtKB:P80874;locus_tag=OIJKMAGN_00822;product=General stress protein 69
gi_924611173_gb_LIYD01000005.1_	Prodigal:2.6	CDS	887559	888473	.	+	0	ID=OIJKMAGN_00823;Name=rhaS_2;gene=rhaS_2;inference=ab initio prediction:Prodigal:2.6,similar to AA sequence:UniProtKB:P09377;locus_tag=OIJKMAGN_00823;product=HTH-type transcriptional activator RhaS
gi_924611173_gb_LIYD01000005.1_	Prodigal:2.6	CDS	888843	889955	.	+	0	ID=OIJKMAGN_00824;eC_number=1.1.1.90;Name=xylB_1;gene=xylB_1;inference=ab initio prediction:Prodigal:2.6,similar to AA sequence:UniProtKB:P39849;locus_tag=OIJKMAGN_00824;product=Aryl-alcohol dehydrogenase
gi_924611173_gb_LIYD01000005.1_	Prodigal:2.6	CDS	890186	891250	.	+	0	ID=OIJKMAGN_00825;eC_number=1.-.-.-;inference=ab initio prediction:Prodigal:2.6,similar to AA sequence:UniProtKB:P0DN73;locus_tag=OIJKMAGN_00825;product=putative oxidoreductase
gi_924611173_gb_LIYD01000005.1_	Prodigal:2.6	CDS	891277	891981	.	+	0	ID=OIJKMAGN_00826;eC_number=1.1.1.385;Name=bacC_2;gene=bacC_2;inference=ab initio prediction:Prodigal:2.6,similar to AA sequence:UniProtKB:Q8KWT4;locus_tag=OIJKMAGN_00826;product=Dihydroanticapsin 7-dehydrogenase
gi_924611173_gb_LIYD01000005.1_	Prodigal:2.6	CDS	892112	892780	.	+	0	ID=OIJKMAGN_00827;Name=mdaB_1;gene=mdaB_1;inference=ab initio prediction:Prodigal:2.6,similar to AA sequence:UniProtKB:P0AEY7;locus_tag=OIJKMAGN_00827;product=Modulator of drug activity B
gi_924611173_gb_LIYD01000005.1_	Prodigal:2.6	CDS	893014	893589	.	+	0	ID=OIJKMAGN_00828;inference=ab initio prediction:Prodigal:2.6;locus_tag=OIJKMAGN_00828;product=hypothetical protein
gi_924611173_gb_LIYD01000005.1_	Prodigal:2.6	CDS	893821	895029	.	+	0	ID=OIJKMAGN_00829;inference=ab initio prediction:Prodigal:2.6;locus_tag=OIJKMAGN_00829;product=hypothetical protein
gi_924611173_gb_LIYD01000005.1_	Prodigal:2.6	CDS	895571	896008	.	-	0	ID=OIJKMAGN_00830;inference=ab initio prediction:Prodigal:2.6;locus_tag=OIJKMAGN_00830;product=hypothetical protein
gi_924611173_gb_LIYD01000005.1_	Prodigal:2.6	CDS	896173	896919	.	+	0	ID=OIJKMAGN_00831;inference=ab initio prediction:Prodigal:2.6;locus_tag=OIJKMAGN_00831;product=hypothetical protein
gi_924611173_gb_LIYD01000005.1_	Prodigal:2.6	CDS	897010	897435	.	-	0	ID=OIJKMAGN_00832;inference=ab initio prediction:Prodigal:2.6;locus_tag=OIJKMAGN_00832;product=hypothetical protein
gi_924611173_gb_LIYD01000005.1_	Prodigal:2.6	CDS	897535	898098	.	-	0	ID=OIJKMAGN_00833;inference=ab initio prediction:Prodigal:2.6;locus_tag=OIJKMAGN_00833;product=hypothetical protein
gi_924611173_gb_LIYD01000005.1_	Prodigal:2.6	CDS	898217	898984	.	-	0	ID=OIJKMAGN_00834;inference=ab initio prediction:Prodigal:2.6;locus_tag=OIJKMAGN_00834;product=hypothetical protein
gi_924611173_gb_LIYD01000005.1_	Prodigal:2.6	CDS	899269	899655	.	-	0	ID=OIJKMAGN_00835;inference=ab initio prediction:Prodigal:2.6;locus_tag=OIJKMAGN_00835;product=hypothetical protein
gi_924611173_gb_LIYD01000005.1_	Prodigal:2.6	CDS	899844	900566	.	-	0	ID=OIJKMAGN_00836;Name=lytR_1;gene=lytR_1;inference=ab initio prediction:Prodigal:2.6,similar to AA sequence:UniProtKB:P60611;locus_tag=OIJKMAGN_00836;product=Sensory transduction protein LytR
gi_924611173_gb_LIYD01000005.1_	Prodigal:2.6	CDS	900603	901610	.	-	0	ID=OIJKMAGN_00837;eC_number=2.7.13.3;Name=yehU_1;gene=yehU_1;inference=ab initio prediction:Prodigal:2.6,similar to AA sequence:UniProtKB:P0AD14;locus_tag=OIJKMAGN_00837;product=Sensor histidine kinase YehU
gi_924611173_gb_LIYD01000005.1_	Prodigal:2.6	CDS	901832	903220	.	+	0	ID=OIJKMAGN_00838;inference=ab initio prediction:Prodigal:2.6;locus_tag=OIJKMAGN_00838;product=hypothetical protein
gi_924611173_gb_LIYD01000005.1_	Prodigal:2.6	CDS	903238	904353	.	+	0	ID=OIJKMAGN_00839;Name=aaeA;gene=aaeA;inference=ab initio prediction:Prodigal:2.6,protein motif:HAMAP:MF_01544;locus_tag=OIJKMAGN_00839;product=p-hydroxybenzoic acid efflux pump subunit AaeA
gi_924611173_gb_LIYD01000005.1_	Prodigal:2.6	CDS	904360	905595	.	+	0	ID=OIJKMAGN_00840;eC_number=3.6.3.-;Name=macB_1;gene=macB_1;inference=ab initio prediction:Prodigal:2.6,similar to AA sequence:UniProtKB:Q5MK06;locus_tag=OIJKMAGN_00840;product=Macrolide export ATP-binding/permease protein MacB
gi_924611173_gb_LIYD01000005.1_	Prodigal:2.6	CDS	905600	906301	.	+	0	ID=OIJKMAGN_00841;eC_number=3.6.3.-;Name=lolD_1;gene=lolD_1;inference=ab initio prediction:Prodigal:2.6,similar to AA sequence:UniProtKB:O66646;locus_tag=OIJKMAGN_00841;product=Lipoprotein-releasing system ATP-binding protein LolD
gi_924611173_gb_LIYD01000005.1_	Prodigal:2.6	CDS	906793	909165	.	+	0	ID=OIJKMAGN_00842;inference=ab initio prediction:Prodigal:2.6;locus_tag=OIJKMAGN_00842;product=hypothetical protein
gi_924611173_gb_LIYD01000005.1_	Prodigal:2.6	CDS	909183	910004	.	+	0	ID=OIJKMAGN_00843;inference=ab initio prediction:Prodigal:2.6;locus_tag=OIJKMAGN_00843;product=hypothetical protein
gi_924611173_gb_LIYD01000005.1_	Prodigal:2.6	CDS	910199	911026	.	+	0	ID=OIJKMAGN_00844;inference=ab initio prediction:Prodigal:2.6;locus_tag=OIJKMAGN_00844;product=hypothetical protein
gi_924611173_gb_LIYD01000005.1_	Prodigal:2.6	CDS	911032	911661	.	-	0	ID=OIJKMAGN_00845;inference=ab initio prediction:Prodigal:2.6;locus_tag=OIJKMAGN_00845;product=hypothetical protein
gi_924611173_gb_LIYD01000005.1_	Prodigal:2.6	CDS	911648	912085	.	-	0	ID=OIJKMAGN_00846;inference=ab initio prediction:Prodigal:2.6;locus_tag=OIJKMAGN_00846;product=hypothetical protein
gi_924611173_gb_LIYD01000005.1_	Prodigal:2.6	CDS	912266	913879	.	+	0	ID=OIJKMAGN_00847;inference=ab initio prediction:Prodigal:2.6;locus_tag=OIJKMAGN_00847;product=hypothetical protein
gi_924611173_gb_LIYD01000005.1_	Prodigal:2.6	CDS	914206	915228	.	-	0	ID=OIJKMAGN_00848;inference=ab initio prediction:Prodigal:2.6;locus_tag=OIJKMAGN_00848;product=hypothetical protein
gi_924611173_gb_LIYD01000005.1_	Prodigal:2.6	CDS	915241	915468	.	-	0	ID=OIJKMAGN_00849;inference=ab initio prediction:Prodigal:2.6;locus_tag=OIJKMAGN_00849;product=hypothetical protein
gi_924611173_gb_LIYD01000005.1_	Prodigal:2.6	CDS	915425	915571	.	-	0	ID=OIJKMAGN_00850;inference=ab initio prediction:Prodigal:2.6;locus_tag=OIJKMAGN_00850;product=hypothetical protein
gi_924611173_gb_LIYD01000005.1_	Prodigal:2.6	CDS	915606	916640	.	-	0	ID=OIJKMAGN_00851;eC_number=1.1.1.301;inference=ab initio prediction:Prodigal:2.6,similar to AA sequence:UniProtKB:Q8KQL2;locus_tag=OIJKMAGN_00851;product=D-arabitol-phosphate dehydrogenase
gi_924611173_gb_LIYD01000005.1_	Prodigal:2.6	CDS	916696	917025	.	-	0	ID=OIJKMAGN_00852;inference=ab initio prediction:Prodigal:2.6;locus_tag=OIJKMAGN_00852;product=hypothetical protein
gi_924611173_gb_LIYD01000005.1_	Prodigal:2.6	CDS	916971	917693	.	-	0	ID=OIJKMAGN_00853;eC_number=1.1.1.1;inference=ab initio prediction:Prodigal:2.6,similar to AA sequence:UniProtKB:P42328;locus_tag=OIJKMAGN_00853;product=Alcohol dehydrogenase
gi_924611173_gb_LIYD01000005.1_	Prodigal:2.6	CDS	917844	919253	.	+	0	ID=OIJKMAGN_00854;Name=norG;gene=norG;inference=ab initio prediction:Prodigal:2.6,similar to AA sequence:UniProtKB:Q2G1P1;locus_tag=OIJKMAGN_00854;product=HTH-type transcriptional regulator NorG
gi_924611173_gb_LIYD01000005.1_	Prodigal:2.6	CDS	919578	920213	.	-	0	ID=OIJKMAGN_00855;inference=ab initio prediction:Prodigal:2.6;locus_tag=OIJKMAGN_00855;product=hypothetical protein
gi_924611173_gb_LIYD01000005.1_	Prodigal:2.6	CDS	920203	922296	.	-	0	ID=OIJKMAGN_00856;eC_number=5.99.1.2;Name=topB_1;gene=topB_1;inference=ab initio prediction:Prodigal:2.6,similar to AA sequence:UniProtKB:P14294;locus_tag=OIJKMAGN_00856;product=DNA topoisomerase 3
gi_924611173_gb_LIYD01000005.1_	Prodigal:2.6	CDS	922303	923763	.	-	0	ID=OIJKMAGN_00857;inference=ab initio prediction:Prodigal:2.6;locus_tag=OIJKMAGN_00857;product=hypothetical protein
gi_924611173_gb_LIYD01000005.1_	Prodigal:2.6	CDS	923849	924157	.	-	0	ID=OIJKMAGN_00858;inference=ab initio prediction:Prodigal:2.6;locus_tag=OIJKMAGN_00858;product=hypothetical protein
gi_924611173_gb_LIYD01000005.1_	Prodigal:2.6	CDS	924170	924523	.	-	0	ID=OIJKMAGN_00859;inference=ab initio prediction:Prodigal:2.6;locus_tag=OIJKMAGN_00859;product=hypothetical protein
gi_924611173_gb_LIYD01000005.1_	Prodigal:2.6	CDS	924773	925618	.	-	0	ID=OIJKMAGN_00860;inference=ab initio prediction:Prodigal:2.6;locus_tag=OIJKMAGN_00860;product=hypothetical protein
gi_924611173_gb_LIYD01000005.1_	Prodigal:2.6	CDS	926074	927765	.	-	0	ID=OIJKMAGN_00861;Name=ettA_2;gene=ettA_2;inference=ab initio prediction:Prodigal:2.6,similar to AA sequence:UniProtKB:P45127;locus_tag=OIJKMAGN_00861;product=Energy-dependent translational throttle protein EttA
gi_924611173_gb_LIYD01000005.1_	Prodigal:2.6	CDS	927818	928207	.	-	0	ID=OIJKMAGN_00862;inference=ab initio prediction:Prodigal:2.6;locus_tag=OIJKMAGN_00862;product=hypothetical protein
gi_924611173_gb_LIYD01000005.1_	Prodigal:2.6	CDS	928251	928430	.	-	0	ID=OIJKMAGN_00863;inference=ab initio prediction:Prodigal:2.6;locus_tag=OIJKMAGN_00863;product=hypothetical protein
gi_924611173_gb_LIYD01000005.1_	Prodigal:2.6	CDS	928487	929323	.	-	0	ID=OIJKMAGN_00864;Name=cvfB;gene=cvfB;inference=ab initio prediction:Prodigal:2.6,similar to AA sequence:UniProtKB:Q7A5Q1;locus_tag=OIJKMAGN_00864;product=Conserved virulence factor B
gi_924611173_gb_LIYD01000005.1_	Prodigal:2.6	CDS	929422	930849	.	+	0	ID=OIJKMAGN_00865;eC_number=3.4.21.105;Name=gluP_2;gene=gluP_2;inference=ab initio prediction:Prodigal:2.6,similar to AA sequence:UniProtKB:P54493;locus_tag=OIJKMAGN_00865;product=Rhomboid protease GluP
gi_924611173_gb_LIYD01000005.1_	Prodigal:2.6	CDS	930850	932538	.	-	0	ID=OIJKMAGN_00866;eC_number=2.2.1.9;Name=menD;gene=menD;inference=ab initio prediction:Prodigal:2.6,similar to AA sequence:UniProtKB:Q71YZ2;locus_tag=OIJKMAGN_00866;product=2-succinyl-5-enolpyruvyl-6-hydroxy-3-cyclohexene-1-carboxylate synthase
gi_924611173_gb_LIYD01000005.1_	Prodigal:2.6	CDS	932608	933204	.	-	0	ID=OIJKMAGN_00867;Name=bsaA;gene=bsaA;inference=ab initio prediction:Prodigal:2.6,similar to AA sequence:UniProtKB:P99097;locus_tag=OIJKMAGN_00867;product=Glutathione peroxidase BsaA
gi_924611173_gb_LIYD01000005.1_	Prodigal:2.6	CDS	933233	936397	.	-	0	ID=OIJKMAGN_00868;Name=ccsA;gene=ccsA;inference=ab initio prediction:Prodigal:2.6,similar to AA sequence:UniProtKB:P72978;locus_tag=OIJKMAGN_00868;product=Cytochrome c biogenesis protein CcsA
gi_924611173_gb_LIYD01000005.1_	Prodigal:2.6	CDS	936578	938497	.	+	0	ID=OIJKMAGN_00869;inference=ab initio prediction:Prodigal:2.6;locus_tag=OIJKMAGN_00869;product=hypothetical protein
gi_924611173_gb_LIYD01000005.1_	Prodigal:2.6	CDS	938873	939307	.	+	0	ID=OIJKMAGN_00870;inference=ab initio prediction:Prodigal:2.6;locus_tag=OIJKMAGN_00870;product=hypothetical protein
gi_924611173_gb_LIYD01000005.1_	Prodigal:2.6	CDS	939319	939972	.	+	0	ID=OIJKMAGN_00871;inference=ab initio prediction:Prodigal:2.6;locus_tag=OIJKMAGN_00871;product=hypothetical protein
gi_924611173_gb_LIYD01000005.1_	Prodigal:2.6	CDS	940225	941490	.	+	0	ID=OIJKMAGN_00872;inference=ab initio prediction:Prodigal:2.6;locus_tag=OIJKMAGN_00872;product=hypothetical protein
gi_924611173_gb_LIYD01000005.1_	Prodigal:2.6	CDS	941600	941995	.	+	0	ID=OIJKMAGN_00873;inference=ab initio prediction:Prodigal:2.6;locus_tag=OIJKMAGN_00873;product=hypothetical protein
gi_924611173_gb_LIYD01000005.1_	Prodigal:2.6	CDS	942291	943715	.	+	0	ID=OIJKMAGN_00874;eC_number=4.3.1.17;Name=sdaA;gene=sdaA;inference=ab initio prediction:Prodigal:2.6,similar to AA sequence:UniProtKB:P16095;locus_tag=OIJKMAGN_00874;product=L-serine dehydratase 1
gi_924611173_gb_LIYD01000005.1_	Prodigal:2.6	CDS	943858	944163	.	+	0	ID=OIJKMAGN_00875;inference=ab initio prediction:Prodigal:2.6;locus_tag=OIJKMAGN_00875;product=hypothetical protein
gi_924611173_gb_LIYD01000005.1_	Prodigal:2.6	CDS	944167	945249	.	+	0	ID=OIJKMAGN_00876;inference=ab initio prediction:Prodigal:2.6;locus_tag=OIJKMAGN_00876;product=hypothetical protein
gi_924611173_gb_LIYD01000005.1_	Prodigal:2.6	CDS	945363	946613	.	+	0	ID=OIJKMAGN_00877;Name=nhaK_2;gene=nhaK_2;inference=ab initio prediction:Prodigal:2.6,similar to AA sequence:UniProtKB:O32212;locus_tag=OIJKMAGN_00877;product=Sodium%2C potassium%2C lithium and rubidium/H(+) antiporter
gi_924611173_gb_LIYD01000005.1_	Prodigal:2.6	CDS	946779	947864	.	+	0	ID=OIJKMAGN_00878;eC_number=2.7.7.7;Name=dnaX_1;gene=dnaX_1;inference=ab initio prediction:Prodigal:2.6,similar to AA sequence:UniProtKB:P06710;locus_tag=OIJKMAGN_00878;product=DNA polymerase III subunit tau
gi_924611173_gb_LIYD01000005.1_	Prodigal:2.6	CDS	948095	948523	.	+	0	ID=OIJKMAGN_00879;inference=ab initio prediction:Prodigal:2.6;locus_tag=OIJKMAGN_00879;product=hypothetical protein
gi_924611173_gb_LIYD01000005.1_	Prodigal:2.6	CDS	948620	950386	.	+	0	ID=OIJKMAGN_00880;Name=ynaI;gene=ynaI;inference=ab initio prediction:Prodigal:2.6,similar to AA sequence:UniProtKB:P0AEB5;locus_tag=OIJKMAGN_00880;product=Low conductance mechanosensitive channel YnaI
gi_924611173_gb_LIYD01000005.1_	Prodigal:2.6	CDS	950455	951759	.	-	0	ID=OIJKMAGN_00881;eC_number=3.4.-.-;Name=bepA_2;gene=bepA_2;inference=ab initio prediction:Prodigal:2.6,protein motif:HAMAP:MF_00997;locus_tag=OIJKMAGN_00881;product=Beta-barrel assembly-enhancing protease
gi_924611173_gb_LIYD01000005.1_	Prodigal:2.6	CDS	951777	954353	.	-	0	ID=OIJKMAGN_00882;eC_number=5.99.1.3;Name=gyrA_2;gene=gyrA_2;inference=ab initio prediction:Prodigal:2.6,similar to AA sequence:UniProtKB:Q2G2Q0;locus_tag=OIJKMAGN_00882;product=DNA gyrase subunit A
gi_924611173_gb_LIYD01000005.1_	Prodigal:2.6	CDS	954626	957178	.	+	0	ID=OIJKMAGN_00883;Name=clpC;gene=clpC;inference=ab initio prediction:Prodigal:2.6,similar to AA sequence:UniProtKB:P37571;locus_tag=OIJKMAGN_00883;product=Negative regulator of genetic competence ClpC/MecB
gi_924611173_gb_LIYD01000005.1_	Prodigal:2.6	CDS	957362	958315	.	+	0	ID=OIJKMAGN_00884;inference=ab initio prediction:Prodigal:2.6;locus_tag=OIJKMAGN_00884;product=hypothetical protein
gi_924611173_gb_LIYD01000005.1_	Prodigal:2.6	CDS	958706	960925	.	+	0	ID=OIJKMAGN_00885;eC_number=1.1.1.42;Name=icd;gene=icd;inference=ab initio prediction:Prodigal:2.6,similar to AA sequence:UniProtKB:P16100;locus_tag=OIJKMAGN_00885;product=Isocitrate dehydrogenase [NADP]
gi_924611173_gb_LIYD01000005.1_	Prodigal:2.6	CDS	960993	961421	.	+	0	ID=OIJKMAGN_00886;inference=ab initio prediction:Prodigal:2.6;locus_tag=OIJKMAGN_00886;product=hypothetical protein
gi_924611173_gb_LIYD01000005.1_	Prodigal:2.6	CDS	961656	962390	.	+	0	ID=OIJKMAGN_00887;inference=ab initio prediction:Prodigal:2.6;locus_tag=OIJKMAGN_00887;product=hypothetical protein
gi_924611173_gb_LIYD01000005.1_	Prodigal:2.6	CDS	962464	963558	.	-	0	ID=OIJKMAGN_00888;Name=ychF;gene=ychF;inference=ab initio prediction:Prodigal:2.6,similar to AA sequence:UniProtKB:P0ABU2;locus_tag=OIJKMAGN_00888;product=Ribosome-binding ATPase YchF
gi_924611173_gb_LIYD01000005.1_	Prodigal:2.6	CDS	963772	964287	.	+	0	ID=OIJKMAGN_00889;inference=ab initio prediction:Prodigal:2.6;locus_tag=OIJKMAGN_00889;product=hypothetical protein
gi_924611173_gb_LIYD01000005.1_	Prodigal:2.6	CDS	964431	965282	.	-	0	ID=OIJKMAGN_00890;inference=ab initio prediction:Prodigal:2.6;locus_tag=OIJKMAGN_00890;product=hypothetical protein
gi_924611173_gb_LIYD01000005.1_	Prodigal:2.6	CDS	965297	965725	.	-	0	ID=OIJKMAGN_00891;inference=ab initio prediction:Prodigal:2.6;locus_tag=OIJKMAGN_00891;product=hypothetical protein
gi_924611173_gb_LIYD01000005.1_	Prodigal:2.6	CDS	965865	966215	.	-	0	ID=OIJKMAGN_00892;Name=fdx;gene=fdx;inference=ab initio prediction:Prodigal:2.6,similar to AA sequence:UniProtKB:P00208;locus_tag=OIJKMAGN_00892;product=Ferredoxin
gi_924611173_gb_LIYD01000005.1_	Prodigal:2.6	CDS	966288	967346	.	+	0	ID=OIJKMAGN_00893;inference=ab initio prediction:Prodigal:2.6;locus_tag=OIJKMAGN_00893;product=hypothetical protein
gi_924611173_gb_LIYD01000005.1_	Prodigal:2.6	CDS	967429	968505	.	+	0	ID=OIJKMAGN_00894;eC_number=2.6.1.52;Name=serC;gene=serC;inference=ab initio prediction:Prodigal:2.6,similar to AA sequence:UniProtKB:P80862;locus_tag=OIJKMAGN_00894;product=Phosphoserine aminotransferase
gi_924611173_gb_LIYD01000005.1_	Prodigal:2.6	CDS	968708	969673	.	+	0	ID=OIJKMAGN_00895;eC_number=1.1.1.81;inference=ab initio prediction:Prodigal:2.6,similar to AA sequence:UniProtKB:Q9X1C1;locus_tag=OIJKMAGN_00895;product=Hydroxypyruvate reductase
gi_924611173_gb_LIYD01000005.1_	Prodigal:2.6	CDS	969771	971174	.	-	0	ID=OIJKMAGN_00896;eC_number=1.6.99.3;Name=ndh;gene=ndh;inference=ab initio prediction:Prodigal:2.6,similar to AA sequence:UniProtKB:P00393;locus_tag=OIJKMAGN_00896;product=NADH dehydrogenase
gi_924611173_gb_LIYD01000005.1_	Prodigal:2.6	CDS	971339	972331	.	+	0	ID=OIJKMAGN_00897;Name=yhjD;gene=yhjD;inference=ab initio prediction:Prodigal:2.6,similar to AA sequence:UniProtKB:P37642;locus_tag=OIJKMAGN_00897;product=Inner membrane protein YhjD
gi_924611173_gb_LIYD01000005.1_	Prodigal:2.6	CDS	972356	972853	.	-	0	ID=OIJKMAGN_00898;eC_number=2.3.1.-;inference=ab initio prediction:Prodigal:2.6,similar to AA sequence:UniProtKB:P9WQG5;locus_tag=OIJKMAGN_00898;product=putative N-acetyltransferase
gi_924611173_gb_LIYD01000005.1_	Prodigal:2.6	CDS	973002	974276	.	+	0	ID=OIJKMAGN_00899;inference=ab initio prediction:Prodigal:2.6;locus_tag=OIJKMAGN_00899;product=hypothetical protein
gi_924611173_gb_LIYD01000005.1_	Prodigal:2.6	CDS	974368	975060	.	-	0	ID=OIJKMAGN_00900;inference=ab initio prediction:Prodigal:2.6;locus_tag=OIJKMAGN_00900;product=hypothetical protein
gi_924611173_gb_LIYD01000005.1_	Prodigal:2.6	CDS	975210	975758	.	+	0	ID=OIJKMAGN_00901;eC_number=3.2.-.-;Name=yraA_1;gene=yraA_1;inference=ab initio prediction:Prodigal:2.6,similar to AA sequence:UniProtKB:O06006;locus_tag=OIJKMAGN_00901;product=Putative cysteine protease YraA
gi_924611173_gb_LIYD01000005.1_	Prodigal:2.6	CDS	975849	976619	.	+	0	ID=OIJKMAGN_00902;eC_number=3.1.1.45;Name=clcD;gene=clcD;inference=ab initio prediction:Prodigal:2.6,similar to AA sequence:UniProtKB:P0A115;locus_tag=OIJKMAGN_00902;product=Carboxymethylenebutenolidase
gi_924611173_gb_LIYD01000005.1_	Prodigal:2.6	CDS	976689	977510	.	+	0	ID=OIJKMAGN_00903;inference=ab initio prediction:Prodigal:2.6;locus_tag=OIJKMAGN_00903;product=hypothetical protein
gi_924611173_gb_LIYD01000005.1_	Prodigal:2.6	CDS	977532	978344	.	+	0	ID=OIJKMAGN_00904;inference=ab initio prediction:Prodigal:2.6;locus_tag=OIJKMAGN_00904;product=hypothetical protein
gi_924611173_gb_LIYD01000005.1_	Prodigal:2.6	CDS	978407	979435	.	+	0	ID=OIJKMAGN_00905;eC_number=3.4.11.10;inference=ab initio prediction:Prodigal:2.6,similar to AA sequence:UniProtKB:Q01693;locus_tag=OIJKMAGN_00905;product=Bacterial leucyl aminopeptidase
gi_924611173_gb_LIYD01000005.1_	Prodigal:2.6	CDS	979489	979920	.	-	0	ID=OIJKMAGN_00906;inference=ab initio prediction:Prodigal:2.6;locus_tag=OIJKMAGN_00906;product=hypothetical protein
gi_924611173_gb_LIYD01000005.1_	Prodigal:2.6	CDS	979987	981126	.	-	0	ID=OIJKMAGN_00907;eC_number=2.4.1.-;Name=bshA_1;gene=bshA_1;inference=ab initio prediction:Prodigal:2.6,similar to AA sequence:UniProtKB:Q81ST7;locus_tag=OIJKMAGN_00907;product=N-acetyl-alpha-D-glucosaminyl L-malate synthase
gi_924611173_gb_LIYD01000005.1_	Prodigal:2.6	CDS	981218	981676	.	-	0	ID=OIJKMAGN_00908;inference=ab initio prediction:Prodigal:2.6;locus_tag=OIJKMAGN_00908;product=hypothetical protein
gi_924611173_gb_LIYD01000005.1_	Prodigal:2.6	CDS	981755	984655	.	-	0	ID=OIJKMAGN_00909;eC_number=3.2.1.52;Name=nagZ;gene=nagZ;inference=ab initio prediction:Prodigal:2.6,similar to AA sequence:UniProtKB:P40406;locus_tag=OIJKMAGN_00909;product=Beta-hexosaminidase
gi_924611173_gb_LIYD01000005.1_	Prodigal:2.6	CDS	984813	985295	.	-	0	ID=OIJKMAGN_00910;inference=ab initio prediction:Prodigal:2.6;locus_tag=OIJKMAGN_00910;product=hypothetical protein
gi_924611173_gb_LIYD01000005.1_	Prodigal:2.6	CDS	985298	985909	.	-	0	ID=OIJKMAGN_00911;inference=ab initio prediction:Prodigal:2.6;locus_tag=OIJKMAGN_00911;product=hypothetical protein
gi_924611173_gb_LIYD01000005.1_	Prodigal:2.6	CDS	985922	986716	.	-	0	ID=OIJKMAGN_00912;Name=glpC;gene=glpC;inference=ab initio prediction:Prodigal:2.6,similar to AA sequence:UniProtKB:P0A996;locus_tag=OIJKMAGN_00912;product=Anaerobic glycerol-3-phosphate dehydrogenase subunit C
gi_924611173_gb_LIYD01000005.1_	Prodigal:2.6	CDS	986726	987178	.	-	0	ID=OIJKMAGN_00913;inference=ab initio prediction:Prodigal:2.6;locus_tag=OIJKMAGN_00913;product=hypothetical protein
gi_924611173_gb_LIYD01000005.1_	Prodigal:2.6	CDS	987199	988530	.	-	0	ID=OIJKMAGN_00914;inference=ab initio prediction:Prodigal:2.6;locus_tag=OIJKMAGN_00914;product=hypothetical protein
gi_924611173_gb_LIYD01000005.1_	Prodigal:2.6	CDS	988558	989511	.	-	0	ID=OIJKMAGN_00915;inference=ab initio prediction:Prodigal:2.6;locus_tag=OIJKMAGN_00915;product=hypothetical protein
gi_924611173_gb_LIYD01000005.1_	Prodigal:2.6	CDS	989578	990723	.	-	0	ID=OIJKMAGN_00916;eC_number=3.5.1.28;Name=amiA;gene=amiA;inference=ab initio prediction:Prodigal:2.6,similar to AA sequence:UniProtKB:P36548;locus_tag=OIJKMAGN_00916;product=N-acetylmuramoyl-L-alanine amidase AmiA
gi_924611173_gb_LIYD01000005.1_	Prodigal:2.6	CDS	990785	993565	.	+	0	ID=OIJKMAGN_00917;Name=lptD_1;gene=lptD_1;inference=ab initio prediction:Prodigal:2.6,similar to AA sequence:UniProtKB:Q9I5U2;locus_tag=OIJKMAGN_00917;product=LPS-assembly protein LptD
gi_924611173_gb_LIYD01000005.1_	Prodigal:2.6	CDS	993590	993967	.	+	0	ID=OIJKMAGN_00918;eC_number=3.5.99.10;Name=yabJ;gene=yabJ;inference=ab initio prediction:Prodigal:2.6,similar to AA sequence:UniProtKB:P37552;locus_tag=OIJKMAGN_00918;product=2-iminobutanoate/2-iminopropanoate deaminase
gi_924611173_gb_LIYD01000005.1_	Prodigal:2.6	CDS	994069	994917	.	-	0	ID=OIJKMAGN_00919;inference=ab initio prediction:Prodigal:2.6;locus_tag=OIJKMAGN_00919;product=hypothetical protein
gi_924611173_gb_LIYD01000005.1_	Prodigal:2.6	CDS	995037	996038	.	-	0	ID=OIJKMAGN_00920;eC_number=1.2.1.12;Name=gapA;gene=gapA;inference=ab initio prediction:Prodigal:2.6,similar to AA sequence:UniProtKB:P0A9B2;locus_tag=OIJKMAGN_00920;product=Glyceraldehyde-3-phosphate dehydrogenase A
gi_924611173_gb_LIYD01000005.1_	Prodigal:2.6	CDS	996083	997069	.	-	0	ID=OIJKMAGN_00921;eC_number=2.7.1.11;Name=pfkA;gene=pfkA;inference=ab initio prediction:Prodigal:2.6,similar to AA sequence:UniProtKB:P21777;locus_tag=OIJKMAGN_00921;product=ATP-dependent 6-phosphofructokinase 1
gi_924611173_gb_LIYD01000005.1_	Prodigal:2.6	CDS	997278	1001801	.	-	0	ID=OIJKMAGN_00922;inference=ab initio prediction:Prodigal:2.6;locus_tag=OIJKMAGN_00922;product=hypothetical protein
gi_924611173_gb_LIYD01000005.1_	Prodigal:2.6	CDS	1001889	1002923	.	+	0	ID=OIJKMAGN_00923;eC_number=2.3.1.234;Name=tsaD;gene=tsaD;inference=ab initio prediction:Prodigal:2.6,similar to AA sequence:UniProtKB:P05852;locus_tag=OIJKMAGN_00923;product=tRNA N6-adenosine threonylcarbamoyltransferase
gi_924611173_gb_LIYD01000005.1_	Prodigal:2.6	CDS	1002923	1003627	.	+	0	ID=OIJKMAGN_00924;eC_number=2.1.1.193;Name=rsmE;gene=rsmE;inference=ab initio prediction:Prodigal:2.6,similar to AA sequence:UniProtKB:P44627;locus_tag=OIJKMAGN_00924;product=Ribosomal RNA small subunit methyltransferase E
gi_924611173_gb_LIYD01000005.1_	Prodigal:2.6	CDS	1003910	1004383	.	+	0	ID=OIJKMAGN_00925;inference=ab initio prediction:Prodigal:2.6;locus_tag=OIJKMAGN_00925;product=hypothetical protein
gi_924611173_gb_LIYD01000005.1_	Prodigal:2.6	CDS	1004575	1005882	.	+	0	ID=OIJKMAGN_00926;eC_number=3.6.4.13;Name=rhlE_2;gene=rhlE_2;inference=ab initio prediction:Prodigal:2.6,similar to AA sequence:UniProtKB:P25888;locus_tag=OIJKMAGN_00926;product=ATP-dependent RNA helicase RhlE
gi_924611173_gb_LIYD01000005.1_	Prodigal:2.6	CDS	1005889	1006170	.	+	0	ID=OIJKMAGN_00927;inference=ab initio prediction:Prodigal:2.6;locus_tag=OIJKMAGN_00927;product=hypothetical protein
gi_924611173_gb_LIYD01000005.1_	Prodigal:2.6	CDS	1006386	1006700	.	+	0	ID=OIJKMAGN_00928;inference=ab initio prediction:Prodigal:2.6;locus_tag=OIJKMAGN_00928;product=hypothetical protein
gi_924611173_gb_LIYD01000005.1_	Prodigal:2.6	CDS	1006705	1007535	.	+	0	ID=OIJKMAGN_00929;inference=ab initio prediction:Prodigal:2.6;locus_tag=OIJKMAGN_00929;product=hypothetical protein
gi_924611173_gb_LIYD01000005.1_	Prodigal:2.6	CDS	1007543	1007782	.	-	0	ID=OIJKMAGN_00930;inference=ab initio prediction:Prodigal:2.6;locus_tag=OIJKMAGN_00930;product=hypothetical protein
gi_924611173_gb_LIYD01000005.1_	Prodigal:2.6	CDS	1007858	1008352	.	-	0	ID=OIJKMAGN_00931;inference=ab initio prediction:Prodigal:2.6;locus_tag=OIJKMAGN_00931;product=hypothetical protein
gi_924611173_gb_LIYD01000005.1_	Prodigal:2.6	CDS	1008364	1008624	.	-	0	ID=OIJKMAGN_00932;inference=ab initio prediction:Prodigal:2.6;locus_tag=OIJKMAGN_00932;product=hypothetical protein
gi_924611173_gb_LIYD01000005.1_	Prodigal:2.6	CDS	1008709	1009083	.	-	0	ID=OIJKMAGN_00933;inference=ab initio prediction:Prodigal:2.6;locus_tag=OIJKMAGN_00933;product=hypothetical protein
gi_924611173_gb_LIYD01000005.1_	Prodigal:2.6	CDS	1009190	1009381	.	+	0	ID=OIJKMAGN_00934;inference=ab initio prediction:Prodigal:2.6;locus_tag=OIJKMAGN_00934;product=hypothetical protein
gi_924611173_gb_LIYD01000005.1_	Prodigal:2.6	CDS	1009807	1009953	.	-	0	ID=OIJKMAGN_00935;inference=ab initio prediction:Prodigal:2.6;locus_tag=OIJKMAGN_00935;product=hypothetical protein
gi_924611173_gb_LIYD01000005.1_	Prodigal:2.6	CDS	1010372	1011151	.	-	0	ID=OIJKMAGN_00936;inference=ab initio prediction:Prodigal:2.6;locus_tag=OIJKMAGN_00936;product=hypothetical protein
gi_924611173_gb_LIYD01000005.1_	Prodigal:2.6	CDS	1011253	1013211	.	-	0	ID=OIJKMAGN_00937;Name=ltaS2;gene=ltaS2;inference=ab initio prediction:Prodigal:2.6,similar to AA sequence:UniProtKB:O34952;locus_tag=OIJKMAGN_00937;product=Lipoteichoic acid synthase 2
gi_924611173_gb_LIYD01000005.1_	Prodigal:2.6	CDS	1013292	1015703	.	-	0	ID=OIJKMAGN_00938;inference=ab initio prediction:Prodigal:2.6;locus_tag=OIJKMAGN_00938;product=hypothetical protein
gi_924611173_gb_LIYD01000005.1_	Prodigal:2.6	CDS	1015763	1017058	.	-	0	ID=OIJKMAGN_00939;eC_number=2.7.13.3;Name=yedV;gene=yedV;inference=ab initio prediction:Prodigal:2.6,similar to AA sequence:UniProtKB:P76339;locus_tag=OIJKMAGN_00939;product=putative sensor-like histidine kinase YedV
gi_924611173_gb_LIYD01000005.1_	Prodigal:2.6	CDS	1017027	1017704	.	-	0	ID=OIJKMAGN_00940;Name=qseB;gene=qseB;inference=ab initio prediction:Prodigal:2.6,similar to AA sequence:UniProtKB:Q8XBS3;locus_tag=OIJKMAGN_00940;product=Transcriptional regulatory protein QseB
gi_924611173_gb_LIYD01000005.1_	Prodigal:2.6	CDS	1018324	1019160	.	+	0	ID=OIJKMAGN_00941;inference=ab initio prediction:Prodigal:2.6;locus_tag=OIJKMAGN_00941;product=hypothetical protein
gi_924611173_gb_LIYD01000005.1_	Prodigal:2.6	CDS	1019164	1021386	.	+	0	ID=OIJKMAGN_00942;Name=copA_1;gene=copA_1;inference=ab initio prediction:Prodigal:2.6,similar to AA sequence:UniProtKB:P12374;locus_tag=OIJKMAGN_00942;product=Copper resistance protein A
gi_924611173_gb_LIYD01000005.1_	Prodigal:2.6	CDS	1021530	1021760	.	+	0	ID=OIJKMAGN_00943;inference=ab initio prediction:Prodigal:2.6;locus_tag=OIJKMAGN_00943;product=hypothetical protein
gi_924611173_gb_LIYD01000005.1_	Prodigal:2.6	CDS	1022114	1022704	.	-	0	ID=OIJKMAGN_00944;Name=mdaB_2;gene=mdaB_2;inference=ab initio prediction:Prodigal:2.6,similar to AA sequence:UniProtKB:P0AEY7;locus_tag=OIJKMAGN_00944;product=Modulator of drug activity B
gi_924611173_gb_LIYD01000005.1_	Prodigal:2.6	CDS	1022735	1023868	.	-	0	ID=OIJKMAGN_00945;eC_number=1.1.1.-;Name=yhdN_4;gene=yhdN_4;inference=ab initio prediction:Prodigal:2.6,similar to AA sequence:UniProtKB:P80874;locus_tag=OIJKMAGN_00945;product=General stress protein 69
gi_924611173_gb_LIYD01000005.1_	Prodigal:2.6	CDS	1023990	1024856	.	-	0	ID=OIJKMAGN_00946;Name=chbR_2;gene=chbR_2;inference=ab initio prediction:Prodigal:2.6,similar to AA sequence:UniProtKB:P17410;locus_tag=OIJKMAGN_00946;product=HTH-type transcriptional regulator ChbR
gi_924611173_gb_LIYD01000005.1_	Prodigal:2.6	CDS	1024973	1025152	.	-	0	ID=OIJKMAGN_00947;inference=ab initio prediction:Prodigal:2.6;locus_tag=OIJKMAGN_00947;product=hypothetical protein
gi_924611173_gb_LIYD01000005.1_	Prodigal:2.6	CDS	1025597	1026607	.	+	0	ID=OIJKMAGN_00948;eC_number=1.14.19.-;Name=desA3_1;gene=desA3_1;inference=ab initio prediction:Prodigal:2.6,similar to AA sequence:UniProtKB:P9WNZ3;locus_tag=OIJKMAGN_00948;product=NADPH-dependent stearoyl-CoA 9-desaturase
gi_924611173_gb_LIYD01000005.1_	Prodigal:2.6	CDS	1026624	1027856	.	+	0	ID=OIJKMAGN_00949;Name=nhaP_1;gene=nhaP_1;inference=ab initio prediction:Prodigal:2.6,similar to AA sequence:UniProtKB:G3XD29;locus_tag=OIJKMAGN_00949;product=Na(+)/H(+) antiporter NhaP
gi_924611173_gb_LIYD01000005.1_	Prodigal:2.6	CDS	1027878	1028165	.	-	0	ID=OIJKMAGN_00950;inference=ab initio prediction:Prodigal:2.6;locus_tag=OIJKMAGN_00950;product=hypothetical protein
gi_924611173_gb_LIYD01000005.1_	Prodigal:2.6	CDS	1028599	1029225	.	-	0	ID=OIJKMAGN_00951;inference=ab initio prediction:Prodigal:2.6;locus_tag=OIJKMAGN_00951;product=hypothetical protein
gi_924611173_gb_LIYD01000005.1_	Prodigal:2.6	CDS	1029382	1031583	.	+	0	ID=OIJKMAGN_00952;inference=ab initio prediction:Prodigal:2.6;locus_tag=OIJKMAGN_00952;product=hypothetical protein
gi_924611173_gb_LIYD01000005.1_	Prodigal:2.6	CDS	1031658	1033271	.	-	0	ID=OIJKMAGN_00953;eC_number=2.7.13.3;Name=cph1_3;gene=cph1_3;inference=ab initio prediction:Prodigal:2.6,similar to AA sequence:UniProtKB:Q55168;locus_tag=OIJKMAGN_00953;product=Phytochrome-like protein cph1
gi_924611173_gb_LIYD01000005.1_	Prodigal:2.6	CDS	1033274	1034290	.	-	0	ID=OIJKMAGN_00954;eC_number=3.1.3.3;Name=rsbX;gene=rsbX;inference=ab initio prediction:Prodigal:2.6,similar to AA sequence:UniProtKB:P17906;locus_tag=OIJKMAGN_00954;product=Phosphoserine phosphatase RsbX
gi_924611173_gb_LIYD01000005.1_	Prodigal:2.6	CDS	1034283	1034696	.	-	0	ID=OIJKMAGN_00955;eC_number=2.7.11.1;Name=rsbT;gene=rsbT;inference=ab initio prediction:Prodigal:2.6,similar to AA sequence:UniProtKB:P42411;locus_tag=OIJKMAGN_00955;product=Serine/threonine-protein kinase RsbT
gi_924611173_gb_LIYD01000005.1_	Prodigal:2.6	CDS	1034677	1035075	.	-	0	ID=OIJKMAGN_00956;Name=rsbS;gene=rsbS;inference=ab initio prediction:Prodigal:2.6,similar to AA sequence:UniProtKB:P42410;locus_tag=OIJKMAGN_00956;product=RsbT antagonist protein RsbS
gi_924611173_gb_LIYD01000005.1_	Prodigal:2.6	CDS	1035080	1035934	.	-	0	ID=OIJKMAGN_00957;Name=rsbRA;gene=rsbRA;inference=ab initio prediction:Prodigal:2.6,similar to AA sequence:UniProtKB:P42409;locus_tag=OIJKMAGN_00957;product=RsbT co-antagonist protein RsbRA
gi_924611173_gb_LIYD01000005.1_	Prodigal:2.6	CDS	1036531	1037532	.	-	0	ID=OIJKMAGN_00958;eC_number=2.3.1.239;Name=pikAII_1;gene=pikAII_1;inference=ab initio prediction:Prodigal:2.6,similar to AA sequence:UniProtKB:Q9ZGI4;locus_tag=OIJKMAGN_00958;product=Narbonolide/10-deoxymethynolide synthase PikA2%2C modules 3 and 4
gi_924611173_gb_LIYD01000005.1_	Prodigal:2.6	CDS	1037541	1038332	.	-	0	ID=OIJKMAGN_00959;eC_number=1.1.1.56;Name=rbtD;gene=rbtD;inference=ab initio prediction:Prodigal:2.6,similar to AA sequence:UniProtKB:P00335;locus_tag=OIJKMAGN_00959;product=Ribitol 2-dehydrogenase
gi_924611173_gb_LIYD01000005.1_	Prodigal:2.6	CDS	1038380	1039108	.	-	0	ID=OIJKMAGN_00960;eC_number=1.1.1.276;Name=sdh_1;gene=sdh_1;inference=ab initio prediction:Prodigal:2.6,similar to AA sequence:UniProtKB:Q9KWN1;locus_tag=OIJKMAGN_00960;product=Serine 3-dehydrogenase
gi_924611173_gb_LIYD01000005.1_	Prodigal:2.6	CDS	1039147	1040238	.	-	0	ID=OIJKMAGN_00961;eC_number=1.-.-.-;Name=nemA_4;gene=nemA_4;inference=ab initio prediction:Prodigal:2.6,similar to AA sequence:UniProtKB:P77258;locus_tag=OIJKMAGN_00961;product=N-ethylmaleimide reductase
gi_924611173_gb_LIYD01000005.1_	Prodigal:2.6	CDS	1040299	1040889	.	-	0	ID=OIJKMAGN_00962;Name=acrR;gene=acrR;inference=ab initio prediction:Prodigal:2.6,similar to AA sequence:UniProtKB:P0ACS9;locus_tag=OIJKMAGN_00962;product=HTH-type transcriptional regulator AcrR
gi_924611173_gb_LIYD01000005.1_	Prodigal:2.6	CDS	1041158	1041904	.	-	0	ID=OIJKMAGN_00963;inference=ab initio prediction:Prodigal:2.6,similar to AA sequence:UniProtKB:Q45619;locus_tag=OIJKMAGN_00963;product=Insertion sequence IS5376 putative ATP-binding protein
gi_924611173_gb_LIYD01000005.1_	Prodigal:2.6	CDS	1041931	1043451	.	-	0	ID=OIJKMAGN_00964;inference=ab initio prediction:Prodigal:2.6;locus_tag=OIJKMAGN_00964;product=hypothetical protein
gi_924611173_gb_LIYD01000005.1_	Prodigal:2.6	CDS	1043641	1044318	.	-	0	ID=OIJKMAGN_00965;inference=ab initio prediction:Prodigal:2.6;locus_tag=OIJKMAGN_00965;product=hypothetical protein
gi_924611173_gb_LIYD01000005.1_	Prodigal:2.6	CDS	1044396	1045232	.	-	0	ID=OIJKMAGN_00966;Name=chbR_3;gene=chbR_3;inference=ab initio prediction:Prodigal:2.6,similar to AA sequence:UniProtKB:P17410;locus_tag=OIJKMAGN_00966;product=HTH-type transcriptional regulator ChbR
gi_924611173_gb_LIYD01000005.1_	Prodigal:2.6	CDS	1045291	1045998	.	-	0	ID=OIJKMAGN_00967;inference=ab initio prediction:Prodigal:2.6;locus_tag=OIJKMAGN_00967;product=hypothetical protein
gi_924611173_gb_LIYD01000005.1_	Prodigal:2.6	CDS	1046317	1047990	.	+	0	ID=OIJKMAGN_00968;inference=ab initio prediction:Prodigal:2.6;locus_tag=OIJKMAGN_00968;product=hypothetical protein
gi_924611173_gb_LIYD01000005.1_	Prodigal:2.6	CDS	1048076	1048543	.	+	0	ID=OIJKMAGN_00969;inference=ab initio prediction:Prodigal:2.6;locus_tag=OIJKMAGN_00969;product=hypothetical protein
gi_924611173_gb_LIYD01000005.1_	Prodigal:2.6	CDS	1048540	1049064	.	+	0	ID=OIJKMAGN_00970;inference=ab initio prediction:Prodigal:2.6;locus_tag=OIJKMAGN_00970;product=hypothetical protein
gi_924611173_gb_LIYD01000005.1_	Prodigal:2.6	CDS	1049374	1049643	.	+	0	ID=OIJKMAGN_00971;inference=ab initio prediction:Prodigal:2.6;locus_tag=OIJKMAGN_00971;product=hypothetical protein
gi_924611173_gb_LIYD01000005.1_	Prodigal:2.6	CDS	1049908	1051389	.	+	0	ID=OIJKMAGN_00972;inference=ab initio prediction:Prodigal:2.6;locus_tag=OIJKMAGN_00972;product=hypothetical protein
gi_924611173_gb_LIYD01000005.1_	Prodigal:2.6	CDS	1051595	1052656	.	-	0	ID=OIJKMAGN_00973;inference=ab initio prediction:Prodigal:2.6;locus_tag=OIJKMAGN_00973;product=hypothetical protein
gi_924611173_gb_LIYD01000005.1_	Prodigal:2.6	CDS	1052738	1053484	.	-	0	ID=OIJKMAGN_00974;inference=ab initio prediction:Prodigal:2.6;locus_tag=OIJKMAGN_00974;product=hypothetical protein
gi_924611173_gb_LIYD01000005.1_	Prodigal:2.6	CDS	1053672	1054094	.	-	0	ID=OIJKMAGN_00975;inference=ab initio prediction:Prodigal:2.6;locus_tag=OIJKMAGN_00975;product=hypothetical protein
gi_924611173_gb_LIYD01000005.1_	Prodigal:2.6	CDS	1054713	1057727	.	+	0	ID=OIJKMAGN_00976;Name=susC_6;gene=susC_6;inference=ab initio prediction:Prodigal:2.6,similar to AA sequence:UniProtKB:Q8A1G1;locus_tag=OIJKMAGN_00976;product=TonB-dependent receptor SusC
gi_924611173_gb_LIYD01000005.1_	Prodigal:2.6	CDS	1057738	1059126	.	+	0	ID=OIJKMAGN_00977;inference=ab initio prediction:Prodigal:2.6,similar to AA sequence:UniProtKB:A7LXT5;locus_tag=OIJKMAGN_00977;product=SusD-like protein
gi_924611173_gb_LIYD01000005.1_	Prodigal:2.6	CDS	1059128	1060372	.	+	0	ID=OIJKMAGN_00978;inference=ab initio prediction:Prodigal:2.6;locus_tag=OIJKMAGN_00978;product=hypothetical protein
gi_924611173_gb_LIYD01000005.1_	Prodigal:2.6	CDS	1060654	1061043	.	+	0	ID=OIJKMAGN_00979;inference=ab initio prediction:Prodigal:2.6;locus_tag=OIJKMAGN_00979;product=hypothetical protein
gi_924611173_gb_LIYD01000005.1_	Prodigal:2.6	CDS	1061297	1062457	.	+	0	ID=OIJKMAGN_00980;Name=uvrC_1;gene=uvrC_1;inference=ab initio prediction:Prodigal:2.6,similar to AA sequence:UniProtKB:Q5KWH6;locus_tag=OIJKMAGN_00980;product=UvrABC system protein C
gi_924611173_gb_LIYD01000005.1_	Prodigal:2.6	CDS	1062444	1063061	.	+	0	ID=OIJKMAGN_00981;inference=ab initio prediction:Prodigal:2.6;locus_tag=OIJKMAGN_00981;product=hypothetical protein
gi_924611173_gb_LIYD01000005.1_	Prodigal:2.6	CDS	1063170	1063589	.	+	0	ID=OIJKMAGN_00982;Name=rcp1_3;gene=rcp1_3;inference=ab initio prediction:Prodigal:2.6,similar to AA sequence:UniProtKB:Q55169;locus_tag=OIJKMAGN_00982;product=Response regulator rcp1
gi_924611173_gb_LIYD01000005.1_	Prodigal:2.6	CDS	1063623	1064102	.	-	0	ID=OIJKMAGN_00983;inference=ab initio prediction:Prodigal:2.6;locus_tag=OIJKMAGN_00983;product=hypothetical protein
gi_924611173_gb_LIYD01000005.1_	Prodigal:2.6	CDS	1064122	1064520	.	-	0	ID=OIJKMAGN_00984;inference=ab initio prediction:Prodigal:2.6;locus_tag=OIJKMAGN_00984;product=hypothetical protein
gi_924611173_gb_LIYD01000005.1_	Prodigal:2.6	CDS	1064623	1067301	.	+	0	ID=OIJKMAGN_00985;Name=ligD_2;gene=ligD_2;inference=ab initio prediction:Prodigal:2.6,similar to AA sequence:UniProtKB:Q9I1X7;locus_tag=OIJKMAGN_00985;product=Multifunctional non-homologous end joining protein LigD
gi_924611173_gb_LIYD01000005.1_	Prodigal:2.6	CDS	1067303	1067719	.	+	0	ID=OIJKMAGN_00986;inference=ab initio prediction:Prodigal:2.6;locus_tag=OIJKMAGN_00986;product=hypothetical protein
gi_924611173_gb_LIYD01000005.1_	Prodigal:2.6	CDS	1067721	1067903	.	+	0	ID=OIJKMAGN_00987;inference=ab initio prediction:Prodigal:2.6;locus_tag=OIJKMAGN_00987;product=hypothetical protein
gi_924611173_gb_LIYD01000005.1_	Prodigal:2.6	CDS	1067949	1069376	.	-	0	ID=OIJKMAGN_00988;Name=hsrA;gene=hsrA;inference=ab initio prediction:Prodigal:2.6,similar to AA sequence:UniProtKB:P31474;locus_tag=OIJKMAGN_00988;product=putative transport protein HsrA
gi_924611173_gb_LIYD01000005.1_	Prodigal:2.6	CDS	1069424	1069609	.	-	0	ID=OIJKMAGN_00989;inference=ab initio prediction:Prodigal:2.6;locus_tag=OIJKMAGN_00989;product=hypothetical protein
gi_924611173_gb_LIYD01000005.1_	Prodigal:2.6	CDS	1069874	1071043	.	+	0	ID=OIJKMAGN_00990;eC_number=1.1.1.1;inference=ab initio prediction:Prodigal:2.6,similar to AA sequence:UniProtKB:O07737;locus_tag=OIJKMAGN_00990;product=putative zinc-binding alcohol dehydrogenase
gi_924611173_gb_LIYD01000005.1_	Prodigal:2.6	CDS	1071094	1071888	.	+	0	ID=OIJKMAGN_00991;eC_number=1.1.1.100;Name=fabG_1;gene=fabG_1;inference=ab initio prediction:Prodigal:2.6,similar to AA sequence:UniProtKB:P50941;locus_tag=OIJKMAGN_00991;product=3-oxoacyl-[acyl-carrier-protein] reductase FabG
gi_924611173_gb_LIYD01000005.1_	Prodigal:2.6	CDS	1071958	1072515	.	+	0	ID=OIJKMAGN_00992;inference=ab initio prediction:Prodigal:2.6;locus_tag=OIJKMAGN_00992;product=hypothetical protein
gi_924611173_gb_LIYD01000005.1_	Prodigal:2.6	CDS	1072589	1073071	.	+	0	ID=OIJKMAGN_00993;eC_number=2.7.1.-;Name=ankX_1;gene=ankX_1;inference=ab initio prediction:Prodigal:2.6,similar to AA sequence:UniProtKB:Q5ZXN6;locus_tag=OIJKMAGN_00993;product=Phosphocholine transferase AnkX
gi_924611173_gb_LIYD01000005.1_	Prodigal:2.6	CDS	1073099	1075264	.	+	0	ID=OIJKMAGN_00994;eC_number=1.11.1.6;Name=katE;gene=katE;inference=ab initio prediction:Prodigal:2.6,similar to AA sequence:UniProtKB:P21179;locus_tag=OIJKMAGN_00994;product=Catalase HPII
gi_924611173_gb_LIYD01000005.1_	Prodigal:2.6	CDS	1075286	1075768	.	+	0	ID=OIJKMAGN_00995;inference=ab initio prediction:Prodigal:2.6;locus_tag=OIJKMAGN_00995;product=hypothetical protein
gi_924611173_gb_LIYD01000005.1_	Prodigal:2.6	CDS	1075770	1076498	.	-	0	ID=OIJKMAGN_00996;inference=ab initio prediction:Prodigal:2.6;locus_tag=OIJKMAGN_00996;product=hypothetical protein
gi_924611173_gb_LIYD01000005.1_	Prodigal:2.6	CDS	1076509	1078734	.	-	0	ID=OIJKMAGN_00997;inference=ab initio prediction:Prodigal:2.6;locus_tag=OIJKMAGN_00997;product=hypothetical protein
gi_924611173_gb_LIYD01000005.1_	Prodigal:2.6	CDS	1078749	1079498	.	-	0	ID=OIJKMAGN_00998;eC_number=1.-.-.-;inference=ab initio prediction:Prodigal:2.6,similar to AA sequence:UniProtKB:Q7A3L9;locus_tag=OIJKMAGN_00998;product=putative oxidoreductase
gi_924611173_gb_LIYD01000005.1_	Prodigal:2.6	CDS	1079518	1079970	.	-	0	ID=OIJKMAGN_00999;inference=ab initio prediction:Prodigal:2.6;locus_tag=OIJKMAGN_00999;product=hypothetical protein
gi_924611173_gb_LIYD01000005.1_	Prodigal:2.6	CDS	1079987	1080934	.	-	0	ID=OIJKMAGN_01000;eC_number=4.2.99.-;Name=vgb_1;gene=vgb_1;inference=ab initio prediction:Prodigal:2.6,protein motif:HAMAP:MF_01282;locus_tag=OIJKMAGN_01000;product=Virginiamycin B lyase
gi_924611173_gb_LIYD01000005.1_	Prodigal:2.6	CDS	1080951	1082147	.	-	0	ID=OIJKMAGN_01001;inference=ab initio prediction:Prodigal:2.6;locus_tag=OIJKMAGN_01001;product=hypothetical protein
gi_924611173_gb_LIYD01000005.1_	Prodigal:2.6	CDS	1082175	1083311	.	-	0	ID=OIJKMAGN_01002;eC_number=3.1.1.1;Name=nlhH_3;gene=nlhH_3;inference=ab initio prediction:Prodigal:2.6,similar to AA sequence:UniProtKB:P9WK87;locus_tag=OIJKMAGN_01002;product=Carboxylesterase NlhH
gi_924611173_gb_LIYD01000005.1_	Prodigal:2.6	CDS	1083314	1083655	.	-	0	ID=OIJKMAGN_01003;inference=ab initio prediction:Prodigal:2.6;locus_tag=OIJKMAGN_01003;product=hypothetical protein
gi_924611173_gb_LIYD01000005.1_	Prodigal:2.6	CDS	1084198	1084752	.	-	0	ID=OIJKMAGN_01004;inference=ab initio prediction:Prodigal:2.6;locus_tag=OIJKMAGN_01004;product=hypothetical protein
gi_924611173_gb_LIYD01000005.1_	Prodigal:2.6	CDS	1084845	1085348	.	-	0	ID=OIJKMAGN_01005;Name=cinA_1;gene=cinA_1;inference=ab initio prediction:Prodigal:2.6,similar to AA sequence:UniProtKB:P9WPE3;locus_tag=OIJKMAGN_01005;product=CinA-like protein
gi_924611173_gb_LIYD01000005.1_	Prodigal:2.6	CDS	1085351	1086007	.	-	0	ID=OIJKMAGN_01006;inference=ab initio prediction:Prodigal:2.6;locus_tag=OIJKMAGN_01006;product=hypothetical protein
gi_924611173_gb_LIYD01000005.1_	Prodigal:2.6	CDS	1086156	1087523	.	-	0	ID=OIJKMAGN_01007;inference=ab initio prediction:Prodigal:2.6;locus_tag=OIJKMAGN_01007;product=hypothetical protein
gi_924611173_gb_LIYD01000005.1_	Prodigal:2.6	CDS	1087532	1089073	.	-	0	ID=OIJKMAGN_01008;eC_number=3.6.4.12;Name=radD_2;gene=radD_2;inference=ab initio prediction:Prodigal:2.6,similar to AA sequence:UniProtKB:P33919;locus_tag=OIJKMAGN_01008;product=Putative DNA repair helicase RadD
gi_924611173_gb_LIYD01000005.1_	Prodigal:2.6	CDS	1089266	1090996	.	+	0	ID=OIJKMAGN_01009;inference=ab initio prediction:Prodigal:2.6;locus_tag=OIJKMAGN_01009;product=hypothetical protein
gi_924611173_gb_LIYD01000005.1_	Prodigal:2.6	CDS	1090993	1091676	.	+	0	ID=OIJKMAGN_01010;inference=ab initio prediction:Prodigal:2.6;locus_tag=OIJKMAGN_01010;product=hypothetical protein
gi_924611173_gb_LIYD01000005.1_	Prodigal:2.6	CDS	1091478	1091903	.	-	0	ID=OIJKMAGN_01011;inference=ab initio prediction:Prodigal:2.6;locus_tag=OIJKMAGN_01011;product=hypothetical protein
gi_924611173_gb_LIYD01000005.1_	Prodigal:2.6	CDS	1091949	1092305	.	-	0	ID=OIJKMAGN_01012;inference=ab initio prediction:Prodigal:2.6;locus_tag=OIJKMAGN_01012;product=hypothetical protein
gi_924611173_gb_LIYD01000005.1_	Prodigal:2.6	CDS	1092413	1093162	.	-	0	ID=OIJKMAGN_01013;inference=ab initio prediction:Prodigal:2.6;locus_tag=OIJKMAGN_01013;product=hypothetical protein
gi_924611173_gb_LIYD01000005.1_	Prodigal:2.6	CDS	1093159	1094418	.	-	0	ID=OIJKMAGN_01014;Name=xerC_1;gene=xerC_1;inference=ab initio prediction:Prodigal:2.6,similar to AA sequence:UniProtKB:P39776;locus_tag=OIJKMAGN_01014;product=Tyrosine recombinase XerC
gi_924611173_gb_LIYD01000005.1_	Prodigal:2.6	CDS	1094415	1094858	.	-	0	ID=OIJKMAGN_01015;inference=ab initio prediction:Prodigal:2.6;locus_tag=OIJKMAGN_01015;product=hypothetical protein
gi_924611173_gb_LIYD01000005.1_	Prodigal:2.6	CDS	1095172	1097067	.	-	0	ID=OIJKMAGN_01016;Name=dnaK;gene=dnaK;inference=ab initio prediction:Prodigal:2.6,similar to AA sequence:UniProtKB:Q05981;locus_tag=OIJKMAGN_01016;product=Chaperone protein DnaK
gi_924611173_gb_LIYD01000005.1_	Prodigal:2.6	CDS	1097216	1097974	.	+	0	ID=OIJKMAGN_01017;inference=ab initio prediction:Prodigal:2.6;locus_tag=OIJKMAGN_01017;product=hypothetical protein
gi_924611173_gb_LIYD01000005.1_	Prodigal:2.6	CDS	1097978	1100482	.	-	0	ID=OIJKMAGN_01018;inference=ab initio prediction:Prodigal:2.6;locus_tag=OIJKMAGN_01018;product=hypothetical protein
gi_924611173_gb_LIYD01000005.1_	Prodigal:2.6	CDS	1100517	1101635	.	+	0	ID=OIJKMAGN_01019;eC_number=1.13.12.16;inference=ab initio prediction:Prodigal:2.6,similar to AA sequence:UniProtKB:Q9I4V0;locus_tag=OIJKMAGN_01019;product=Nitronate monooxygenase
gi_924611173_gb_LIYD01000005.1_	Prodigal:2.6	CDS	1101726	1104155	.	+	0	ID=OIJKMAGN_01020;eC_number=6.1.1.20;Name=pheT;gene=pheT;inference=ab initio prediction:Prodigal:2.6,similar to AA sequence:UniProtKB:Q5LC76;locus_tag=OIJKMAGN_01020;product=Phenylalanine--tRNA ligase beta subunit
gi_924611173_gb_LIYD01000005.1_	Prodigal:2.6	CDS	1104210	1104641	.	+	0	ID=OIJKMAGN_01021;inference=ab initio prediction:Prodigal:2.6;locus_tag=OIJKMAGN_01021;product=hypothetical protein
gi_924611173_gb_LIYD01000005.1_	Prodigal:2.6	CDS	1104879	1105736	.	-	0	ID=OIJKMAGN_01022;eC_number=1.-.-.-;inference=ab initio prediction:Prodigal:2.6,similar to AA sequence:UniProtKB:A0QV10;locus_tag=OIJKMAGN_01022;product=putative oxidoreductase/MSMEI_2347
gi_924611173_gb_LIYD01000005.1_	Prodigal:2.6	CDS	1105750	1106493	.	-	0	ID=OIJKMAGN_01023;inference=ab initio prediction:Prodigal:2.6;locus_tag=OIJKMAGN_01023;product=hypothetical protein
gi_924611173_gb_LIYD01000005.1_	Prodigal:2.6	CDS	1106538	1107128	.	-	0	ID=OIJKMAGN_01024;Name=comR_1;gene=comR_1;inference=ab initio prediction:Prodigal:2.6,similar to AA sequence:UniProtKB:P75952;locus_tag=OIJKMAGN_01024;product=HTH-type transcriptional repressor ComR
gi_924611173_gb_LIYD01000005.1_	Prodigal:2.6	CDS	1107313	1108587	.	-	0	ID=OIJKMAGN_01025;eC_number=2.1.2.1;Name=glyA;gene=glyA;inference=ab initio prediction:Prodigal:2.6,similar to AA sequence:UniProtKB:D3DKC4;locus_tag=OIJKMAGN_01025;product=Serine hydroxymethyltransferase
gi_924611173_gb_LIYD01000005.1_	Prodigal:2.6	CDS	1108710	1109993	.	+	0	ID=OIJKMAGN_01026;inference=ab initio prediction:Prodigal:2.6;locus_tag=OIJKMAGN_01026;product=hypothetical protein
gi_924611173_gb_LIYD01000005.1_	Prodigal:2.6	CDS	1110039	1110428	.	-	0	ID=OIJKMAGN_01027;inference=ab initio prediction:Prodigal:2.6;locus_tag=OIJKMAGN_01027;product=hypothetical protein
gi_924611173_gb_LIYD01000005.1_	Prodigal:2.6	CDS	1110646	1111341	.	+	0	ID=OIJKMAGN_01028;inference=ab initio prediction:Prodigal:2.6;locus_tag=OIJKMAGN_01028;product=hypothetical protein
gi_924611173_gb_LIYD01000005.1_	Prodigal:2.6	CDS	1111343	1112437	.	+	0	ID=OIJKMAGN_01029;inference=ab initio prediction:Prodigal:2.6;locus_tag=OIJKMAGN_01029;product=hypothetical protein
gi_924611173_gb_LIYD01000005.1_	Prodigal:2.6	CDS	1112459	1113655	.	+	0	ID=OIJKMAGN_01030;eC_number=6.3.4.5;Name=argG;gene=argG;inference=ab initio prediction:Prodigal:2.6,similar to AA sequence:UniProtKB:P77973;locus_tag=OIJKMAGN_01030;product=Argininosuccinate synthase
gi_924611173_gb_LIYD01000005.1_	Prodigal:2.6	CDS	1113648	1114625	.	+	0	ID=OIJKMAGN_01031;eC_number=1.2.1.38;Name=argC;gene=argC;inference=ab initio prediction:Prodigal:2.6,similar to AA sequence:UniProtKB:Q9X2A2;locus_tag=OIJKMAGN_01031;product=N-acetyl-gamma-glutamyl-phosphate reductase
gi_924611173_gb_LIYD01000005.1_	Prodigal:2.6	CDS	1114713	1115855	.	+	0	ID=OIJKMAGN_01032;eC_number=2.6.1.11;Name=argD_1;gene=argD_1;inference=ab initio prediction:Prodigal:2.6,similar to AA sequence:UniProtKB:O66442;locus_tag=OIJKMAGN_01032;product=Acetylornithine aminotransferase
gi_924611173_gb_LIYD01000005.1_	Prodigal:2.6	CDS	1115860	1117677	.	-	0	ID=OIJKMAGN_01033;eC_number=2.3.1.-;Name=oatA_1;gene=oatA_1;inference=ab initio prediction:Prodigal:2.6,similar to AA sequence:UniProtKB:Q7A3D6;locus_tag=OIJKMAGN_01033;product=O-acetyltransferase OatA
gi_924611173_gb_LIYD01000005.1_	Prodigal:2.6	CDS	1117847	1117945	.	+	0	ID=OIJKMAGN_01034;inference=ab initio prediction:Prodigal:2.6;locus_tag=OIJKMAGN_01034;product=hypothetical protein
gi_924611173_gb_LIYD01000005.1_	Prodigal:2.6	CDS	1117959	1118486	.	+	0	ID=OIJKMAGN_01035;inference=ab initio prediction:Prodigal:2.6;locus_tag=OIJKMAGN_01035;product=hypothetical protein
gi_924611173_gb_LIYD01000005.1_	Prodigal:2.6	CDS	1118490	1119440	.	+	0	ID=OIJKMAGN_01036;eC_number=2.1.3.9;Name=argF';gene=argF';inference=ab initio prediction:Prodigal:2.6,similar to AA sequence:UniProtKB:Q8A1E9;locus_tag=OIJKMAGN_01036;product=N-acetylornithine carbamoyltransferase
gi_924611173_gb_LIYD01000005.1_	Prodigal:2.6	CDS	1119430	1120212	.	+	0	ID=OIJKMAGN_01037;eC_number=2.7.2.8;Name=argB;gene=argB;inference=ab initio prediction:Prodigal:2.6,similar to AA sequence:UniProtKB:Q6V1L5;locus_tag=OIJKMAGN_01037;product=Acetylglutamate kinase
gi_924611173_gb_LIYD01000005.1_	Prodigal:2.6	CDS	1120229	1121356	.	+	0	ID=OIJKMAGN_01038;eC_number=3.5.1.16;Name=argE;gene=argE;inference=ab initio prediction:Prodigal:2.6,similar to AA sequence:UniProtKB:P23908;locus_tag=OIJKMAGN_01038;product=Acetylornithine deacetylase
gi_924611173_gb_LIYD01000005.1_	Prodigal:2.6	CDS	1121434	1122717	.	+	0	ID=OIJKMAGN_01039;eC_number=4.3.2.1;Name=argH;gene=argH;inference=ab initio prediction:Prodigal:2.6,similar to AA sequence:UniProtKB:P11447;locus_tag=OIJKMAGN_01039;product=Argininosuccinate lyase
gi_924611173_gb_LIYD01000005.1_	Prodigal:2.6	CDS	1122746	1123405	.	+	0	ID=OIJKMAGN_01040;inference=ab initio prediction:Prodigal:2.6;locus_tag=OIJKMAGN_01040;product=hypothetical protein
gi_924611173_gb_LIYD01000005.1_	Prodigal:2.6	CDS	1123405	1123983	.	+	0	ID=OIJKMAGN_01041;inference=ab initio prediction:Prodigal:2.6;locus_tag=OIJKMAGN_01041;product=hypothetical protein
gi_924611173_gb_LIYD01000005.1_	Prodigal:2.6	CDS	1123980	1124372	.	-	0	ID=OIJKMAGN_01042;inference=ab initio prediction:Prodigal:2.6;locus_tag=OIJKMAGN_01042;product=hypothetical protein
gi_924611173_gb_LIYD01000005.1_	Prodigal:2.6	CDS	1124502	1127111	.	+	0	ID=OIJKMAGN_01043;Name=clpB1;gene=clpB1;inference=ab initio prediction:Prodigal:2.6,similar to AA sequence:UniProtKB:P53533;locus_tag=OIJKMAGN_01043;product=Chaperone protein ClpB 1
gi_924611173_gb_LIYD01000005.1_	Prodigal:2.6	CDS	1127227	1127460	.	-	0	ID=OIJKMAGN_01044;inference=ab initio prediction:Prodigal:2.6;locus_tag=OIJKMAGN_01044;product=hypothetical protein
gi_924611173_gb_LIYD01000005.1_	Prodigal:2.6	CDS	1127751	1127951	.	+	0	ID=OIJKMAGN_01045;inference=ab initio prediction:Prodigal:2.6;locus_tag=OIJKMAGN_01045;product=hypothetical protein
gi_924611173_gb_LIYD01000005.1_	Prodigal:2.6	CDS	1128016	1128891	.	+	0	ID=OIJKMAGN_01046;inference=ab initio prediction:Prodigal:2.6;locus_tag=OIJKMAGN_01046;product=hypothetical protein
gi_924611173_gb_LIYD01000005.1_	Prodigal:2.6	CDS	1128914	1129825	.	+	0	ID=OIJKMAGN_01047;inference=ab initio prediction:Prodigal:2.6;locus_tag=OIJKMAGN_01047;product=hypothetical protein
gi_924611173_gb_LIYD01000005.1_	Prodigal:2.6	CDS	1129907	1130335	.	+	0	ID=OIJKMAGN_01048;inference=ab initio prediction:Prodigal:2.6;locus_tag=OIJKMAGN_01048;product=hypothetical protein
gi_924611173_gb_LIYD01000005.1_	Prodigal:2.6	CDS	1130376	1131242	.	+	0	ID=OIJKMAGN_01049;eC_number=5.1.3.3;Name=galM;gene=galM;inference=ab initio prediction:Prodigal:2.6,similar to AA sequence:UniProtKB:P39840;locus_tag=OIJKMAGN_01049;product=Aldose 1-epimerase
gi_924611173_gb_LIYD01000005.1_	Prodigal:2.6	CDS	1131289	1131696	.	+	0	ID=OIJKMAGN_01050;inference=ab initio prediction:Prodigal:2.6;locus_tag=OIJKMAGN_01050;product=hypothetical protein
gi_924611173_gb_LIYD01000005.1_	Prodigal:2.6	CDS	1131801	1132976	.	+	0	ID=OIJKMAGN_01051;eC_number=3.6.3.-;Name=ecfA1;gene=ecfA1;inference=ab initio prediction:Prodigal:2.6,similar to AA sequence:UniProtKB:Q03ZL6;locus_tag=OIJKMAGN_01051;product=Energy-coupling factor transporter ATP-binding protein EcfA1
gi_924611173_gb_LIYD01000005.1_	Prodigal:2.6	CDS	1132988	1134460	.	+	0	ID=OIJKMAGN_01052;inference=ab initio prediction:Prodigal:2.6;locus_tag=OIJKMAGN_01052;product=hypothetical protein
gi_924611173_gb_LIYD01000005.1_	Prodigal:2.6	CDS	1134461	1134685	.	-	0	ID=OIJKMAGN_01053;inference=ab initio prediction:Prodigal:2.6,similar to AA sequence:UniProtKB:Q5E7H1;locus_tag=OIJKMAGN_01053;product=DNA-binding protein
gi_924611173_gb_LIYD01000005.1_	Prodigal:2.6	CDS	1134807	1135262	.	+	0	ID=OIJKMAGN_01054;Name=smpB;gene=smpB;inference=ab initio prediction:Prodigal:2.6,similar to AA sequence:UniProtKB:B8H482;locus_tag=OIJKMAGN_01054;product=SsrA-binding protein
gi_924611173_gb_LIYD01000005.1_	Prodigal:2.6	CDS	1135455	1136963	.	+	0	ID=OIJKMAGN_01055;inference=ab initio prediction:Prodigal:2.6;locus_tag=OIJKMAGN_01055;product=hypothetical protein
gi_924611173_gb_LIYD01000005.1_	Prodigal:2.6	CDS	1136987	1137634	.	-	0	ID=OIJKMAGN_01056;eC_number=2.1.1.77;Name=pcm;gene=pcm;inference=ab initio prediction:Prodigal:2.6,similar to AA sequence:UniProtKB:A5F9C1;locus_tag=OIJKMAGN_01056;product=Protein-L-isoaspartate O-methyltransferase
gi_924611173_gb_LIYD01000005.1_	Prodigal:2.6	CDS	1137794	1138759	.	+	0	ID=OIJKMAGN_01057;eC_number=1.1.1.370;Name=iolX;gene=iolX;inference=ab initio prediction:Prodigal:2.6,similar to AA sequence:UniProtKB:P40332;locus_tag=OIJKMAGN_01057;product=scyllo-inositol 2-dehydrogenase (NAD(+))
gi_924611173_gb_LIYD01000005.1_	Prodigal:2.6	CDS	1138876	1139754	.	-	0	ID=OIJKMAGN_01058;eC_number=1.1.1.100;Name=fabG_2;gene=fabG_2;inference=ab initio prediction:Prodigal:2.6,similar to AA sequence:UniProtKB:P0A2C9;locus_tag=OIJKMAGN_01058;product=3-oxoacyl-[acyl-carrier-protein] reductase FabG
gi_924611173_gb_LIYD01000005.1_	Prodigal:2.6	CDS	1139847	1140539	.	-	0	ID=OIJKMAGN_01059;inference=ab initio prediction:Prodigal:2.6;locus_tag=OIJKMAGN_01059;product=hypothetical protein
gi_924611173_gb_LIYD01000005.1_	Prodigal:2.6	CDS	1140543	1141625	.	-	0	ID=OIJKMAGN_01060;Name=corA_1;gene=corA_1;inference=ab initio prediction:Prodigal:2.6,similar to AA sequence:UniProtKB:Q9WZ31;locus_tag=OIJKMAGN_01060;product=Cobalt/magnesium transport protein CorA
gi_924611173_gb_LIYD01000005.1_	Prodigal:2.6	CDS	1141700	1142935	.	+	0	ID=OIJKMAGN_01061;eC_number=3.5.2.7;Name=hutI;gene=hutI;inference=ab initio prediction:Prodigal:2.6,similar to AA sequence:UniProtKB:P42084;locus_tag=OIJKMAGN_01061;product=Imidazolonepropionase
gi_924611173_gb_LIYD01000005.1_	Prodigal:2.6	CDS	1143024	1143899	.	-	0	ID=OIJKMAGN_01062;inference=ab initio prediction:Prodigal:2.6;locus_tag=OIJKMAGN_01062;product=hypothetical protein
gi_924611173_gb_LIYD01000005.1_	Prodigal:2.6	CDS	1144003	1145019	.	+	0	ID=OIJKMAGN_01063;eC_number=3.5.3.8;Name=hutG_1;gene=hutG_1;inference=ab initio prediction:Prodigal:2.6,protein motif:HAMAP:MF_00737;locus_tag=OIJKMAGN_01063;product=Formimidoylglutamase
gi_924611173_gb_LIYD01000005.1_	Prodigal:2.6	CDS	1145050	1146672	.	-	0	ID=OIJKMAGN_01064;Name=ybiT_2;gene=ybiT_2;inference=ab initio prediction:Prodigal:2.6,similar to AA sequence:UniProtKB:P0A9U3;locus_tag=OIJKMAGN_01064;product=putative ABC transporter ATP-binding protein YbiT
gi_924611173_gb_LIYD01000005.1_	Prodigal:2.6	CDS	1146818	1148203	.	+	0	ID=OIJKMAGN_01065;inference=ab initio prediction:Prodigal:2.6;locus_tag=OIJKMAGN_01065;product=hypothetical protein
gi_924611173_gb_LIYD01000005.1_	Prodigal:2.6	CDS	1148369	1148995	.	+	0	ID=OIJKMAGN_01066;Name=sigW_1;gene=sigW_1;inference=ab initio prediction:Prodigal:2.6,similar to AA sequence:UniProtKB:Q45585;locus_tag=OIJKMAGN_01066;product=ECF RNA polymerase sigma factor SigW
gi_924611173_gb_LIYD01000005.1_	Prodigal:2.6	CDS	1149095	1150021	.	+	0	ID=OIJKMAGN_01067;inference=ab initio prediction:Prodigal:2.6;locus_tag=OIJKMAGN_01067;product=hypothetical protein
gi_924611173_gb_LIYD01000005.1_	Prodigal:2.6	CDS	1150100	1153549	.	+	0	ID=OIJKMAGN_01068;Name=susC_7;gene=susC_7;inference=ab initio prediction:Prodigal:2.6,similar to AA sequence:UniProtKB:Q8A1G1;locus_tag=OIJKMAGN_01068;product=TonB-dependent receptor SusC
gi_924611173_gb_LIYD01000005.1_	Prodigal:2.6	CDS	1153562	1154995	.	+	0	ID=OIJKMAGN_01069;inference=ab initio prediction:Prodigal:2.6;locus_tag=OIJKMAGN_01069;product=hypothetical protein
gi_924611173_gb_LIYD01000005.1_	Prodigal:2.6	CDS	1155010	1156581	.	+	0	ID=OIJKMAGN_01070;eC_number=3.1.4.53;Name=cpdA_2;gene=cpdA_2;inference=ab initio prediction:Prodigal:2.6,protein motif:HAMAP:MF_00905;locus_tag=OIJKMAGN_01070;product=3'%2C5'-cyclic adenosine monophosphate phosphodiesterase CpdA
gi_924611173_gb_LIYD01000005.1_	Prodigal:2.6	CDS	1156669	1157685	.	-	0	ID=OIJKMAGN_01071;eC_number=1.14.14.3;Name=luxA_2;gene=luxA_2;inference=ab initio prediction:Prodigal:2.6,similar to AA sequence:UniProtKB:P07740;locus_tag=OIJKMAGN_01071;product=Alkanal monooxygenase alpha chain
gi_924611173_gb_LIYD01000005.1_	Prodigal:2.6	CDS	1157689	1158216	.	-	0	ID=OIJKMAGN_01072;eC_number=1.8.4.11;Name=msrA2;gene=msrA2;inference=ab initio prediction:Prodigal:2.6,similar to AA sequence:UniProtKB:P65446;locus_tag=OIJKMAGN_01072;product=Peptide methionine sulfoxide reductase MsrA 2
gi_924611173_gb_LIYD01000005.1_	Prodigal:2.6	CDS	1158385	1158738	.	+	0	ID=OIJKMAGN_01073;inference=ab initio prediction:Prodigal:2.6;locus_tag=OIJKMAGN_01073;product=hypothetical protein
gi_924611173_gb_LIYD01000005.1_	Prodigal:2.6	CDS	1158833	1159147	.	+	0	ID=OIJKMAGN_01074;Name=sdpR;gene=sdpR;inference=ab initio prediction:Prodigal:2.6,similar to AA sequence:UniProtKB:O32242;locus_tag=OIJKMAGN_01074;product=Transcriptional repressor SdpR
gi_924611173_gb_LIYD01000005.1_	Prodigal:2.6	CDS	1159161	1159649	.	+	0	ID=OIJKMAGN_01075;inference=ab initio prediction:Prodigal:2.6;locus_tag=OIJKMAGN_01075;product=hypothetical protein
gi_924611173_gb_LIYD01000005.1_	Prodigal:2.6	CDS	1159754	1160743	.	-	0	ID=OIJKMAGN_01076;inference=ab initio prediction:Prodigal:2.6;locus_tag=OIJKMAGN_01076;product=hypothetical protein
gi_924611173_gb_LIYD01000005.1_	Prodigal:2.6	CDS	1160685	1162106	.	-	0	ID=OIJKMAGN_01077;eC_number=3.2.1.21;Name=bglA_4;gene=bglA_4;inference=ab initio prediction:Prodigal:2.6,similar to AA sequence:UniProtKB:Q08638;locus_tag=OIJKMAGN_01077;product=Beta-glucosidase A
gi_924611173_gb_LIYD01000005.1_	Prodigal:2.6	CDS	1162655	1163224	.	+	0	ID=OIJKMAGN_01078;Name=mfpA_1;gene=mfpA_1;inference=ab initio prediction:Prodigal:2.6,similar to AA sequence:UniProtKB:I6YBX3;locus_tag=OIJKMAGN_01078;product=Pentapeptide repeat protein MfpA
gi_924611173_gb_LIYD01000005.1_	Prodigal:2.6	CDS	1163624	1164991	.	+	0	ID=OIJKMAGN_01079;eC_number=6.3.2.-;Name=rimK;gene=rimK;inference=ab initio prediction:Prodigal:2.6,similar to AA sequence:UniProtKB:P0C0U4;locus_tag=OIJKMAGN_01079;product=Ribosomal protein S6--L-glutamate ligase
gi_924611173_gb_LIYD01000005.1_	Prodigal:2.6	CDS	1165253	1165576	.	+	0	ID=OIJKMAGN_01080;inference=ab initio prediction:Prodigal:2.6;locus_tag=OIJKMAGN_01080;product=hypothetical protein
gi_924611173_gb_LIYD01000005.1_	Prodigal:2.6	CDS	1165676	1166776	.	+	0	ID=OIJKMAGN_01081;inference=ab initio prediction:Prodigal:2.6;locus_tag=OIJKMAGN_01081;product=hypothetical protein
gi_924611173_gb_LIYD01000005.1_	Prodigal:2.6	CDS	1166845	1167252	.	+	0	ID=OIJKMAGN_01082;inference=ab initio prediction:Prodigal:2.6;locus_tag=OIJKMAGN_01082;product=hypothetical protein
gi_924611173_gb_LIYD01000005.1_	Prodigal:2.6	CDS	1167249	1168406	.	+	0	ID=OIJKMAGN_01083;inference=ab initio prediction:Prodigal:2.6;locus_tag=OIJKMAGN_01083;product=hypothetical protein
gi_924611173_gb_LIYD01000005.1_	Prodigal:2.6	CDS	1168408	1169244	.	+	0	ID=OIJKMAGN_01084;eC_number=3.4.24.75;Name=lytM;gene=lytM;inference=ab initio prediction:Prodigal:2.6,similar to AA sequence:UniProtKB:O33599;locus_tag=OIJKMAGN_01084;product=Glycyl-glycine endopeptidase LytM
gi_924611173_gb_LIYD01000005.1_	Prodigal:2.6	CDS	1169289	1169771	.	+	0	ID=OIJKMAGN_01085;inference=ab initio prediction:Prodigal:2.6;locus_tag=OIJKMAGN_01085;product=hypothetical protein
gi_924611173_gb_LIYD01000005.1_	Prodigal:2.6	CDS	1169784	1170377	.	+	0	ID=OIJKMAGN_01086;inference=ab initio prediction:Prodigal:2.6;locus_tag=OIJKMAGN_01086;product=hypothetical protein
gi_924611173_gb_LIYD01000005.1_	Prodigal:2.6	CDS	1170367	1170906	.	+	0	ID=OIJKMAGN_01087;eC_number=2.3.1.-;Name=ydaF_1;gene=ydaF_1;inference=ab initio prediction:Prodigal:2.6,similar to AA sequence:UniProtKB:P96579;locus_tag=OIJKMAGN_01087;product=Putative ribosomal N-acetyltransferase YdaF
gi_924611173_gb_LIYD01000005.1_	Prodigal:2.6	CDS	1170903	1171370	.	+	0	ID=OIJKMAGN_01088;inference=ab initio prediction:Prodigal:2.6;locus_tag=OIJKMAGN_01088;product=hypothetical protein
gi_924611173_gb_LIYD01000005.1_	Prodigal:2.6	CDS	1171391	1171738	.	+	0	ID=OIJKMAGN_01089;inference=ab initio prediction:Prodigal:2.6;locus_tag=OIJKMAGN_01089;product=hypothetical protein
gi_924611173_gb_LIYD01000005.1_	Prodigal:2.6	CDS	1171788	1172846	.	+	0	ID=OIJKMAGN_01090;inference=ab initio prediction:Prodigal:2.6;locus_tag=OIJKMAGN_01090;product=hypothetical protein
gi_924611173_gb_LIYD01000005.1_	Prodigal:2.6	CDS	1172854	1174362	.	-	0	ID=OIJKMAGN_01091;eC_number=4.3.1.3;Name=hutH;gene=hutH;inference=ab initio prediction:Prodigal:2.6,similar to AA sequence:UniProtKB:P10944;locus_tag=OIJKMAGN_01091;product=Histidine ammonia-lyase
gi_924611173_gb_LIYD01000005.1_	Prodigal:2.6	CDS	1174433	1175932	.	-	0	ID=OIJKMAGN_01092;Name=nnr;gene=nnr;inference=ab initio prediction:Prodigal:2.6,similar to AA sequence:UniProtKB:P31806;locus_tag=OIJKMAGN_01092;product=Bifunctional NAD(P)H-hydrate repair enzyme Nnr
gi_924611173_gb_LIYD01000005.1_	Prodigal:2.6	CDS	1176329	1178779	.	+	0	ID=OIJKMAGN_01093;Name=thrA_1;gene=thrA_1;inference=ab initio prediction:Prodigal:2.6,similar to AA sequence:UniProtKB:P00561;locus_tag=OIJKMAGN_01093;product=Bifunctional aspartokinase/homoserine dehydrogenase 1
gi_924611173_gb_LIYD01000005.1_	Prodigal:2.6	CDS	1178921	1179841	.	+	0	ID=OIJKMAGN_01094;eC_number=2.7.1.39;Name=thrB;gene=thrB;inference=ab initio prediction:Prodigal:2.6,similar to AA sequence:UniProtKB:P00547;locus_tag=OIJKMAGN_01094;product=Homoserine kinase
gi_924611173_gb_LIYD01000005.1_	Prodigal:2.6	CDS	1179838	1181127	.	+	0	ID=OIJKMAGN_01095;eC_number=4.2.3.1;Name=thrC;gene=thrC;inference=ab initio prediction:Prodigal:2.6,similar to AA sequence:UniProtKB:P00934;locus_tag=OIJKMAGN_01095;product=Threonine synthase
gi_924611173_gb_LIYD01000005.1_	Prodigal:2.6	CDS	1181252	1181665	.	+	0	ID=OIJKMAGN_01096;inference=ab initio prediction:Prodigal:2.6;locus_tag=OIJKMAGN_01096;product=hypothetical protein
gi_924611173_gb_LIYD01000005.1_	Prodigal:2.6	CDS	1181671	1182147	.	+	0	ID=OIJKMAGN_01097;inference=ab initio prediction:Prodigal:2.6;locus_tag=OIJKMAGN_01097;product=hypothetical protein
gi_924611173_gb_LIYD01000005.1_	Prodigal:2.6	CDS	1182227	1183309	.	+	0	ID=OIJKMAGN_01098;eC_number=2.1.2.10;Name=gcvT;gene=gcvT;inference=ab initio prediction:Prodigal:2.6,similar to AA sequence:UniProtKB:P54378;locus_tag=OIJKMAGN_01098;product=Aminomethyltransferase
gi_924611173_gb_LIYD01000005.1_	Prodigal:2.6	CDS	1183513	1185558	.	+	0	ID=OIJKMAGN_01099;eC_number=3.4.21.102;Name=prc_1;gene=prc_1;inference=ab initio prediction:Prodigal:2.6,similar to AA sequence:UniProtKB:P23865;locus_tag=OIJKMAGN_01099;product=Tail-specific protease
gi_924611173_gb_LIYD01000005.1_	Prodigal:2.6	CDS	1185625	1186344	.	+	0	ID=OIJKMAGN_01100;inference=ab initio prediction:Prodigal:2.6,similar to AA sequence:UniProtKB:O24970;locus_tag=OIJKMAGN_01100;product=putative transcriptional regulatory protein
gi_924611173_gb_LIYD01000005.1_	Prodigal:2.6	CDS	1186613	1187167	.	+	0	ID=OIJKMAGN_01101;Name=sigW_2;gene=sigW_2;inference=ab initio prediction:Prodigal:2.6,similar to AA sequence:UniProtKB:Q45585;locus_tag=OIJKMAGN_01101;product=ECF RNA polymerase sigma factor SigW
gi_924611173_gb_LIYD01000005.1_	Prodigal:2.6	CDS	1187164	1187706	.	+	0	ID=OIJKMAGN_01102;inference=ab initio prediction:Prodigal:2.6;locus_tag=OIJKMAGN_01102;product=hypothetical protein
gi_924611173_gb_LIYD01000005.1_	Prodigal:2.6	CDS	1187690	1188742	.	+	0	ID=OIJKMAGN_01103;inference=ab initio prediction:Prodigal:2.6;locus_tag=OIJKMAGN_01103;product=hypothetical protein
gi_924611173_gb_LIYD01000005.1_	Prodigal:2.6	CDS	1188874	1189578	.	+	0	ID=OIJKMAGN_01104;inference=ab initio prediction:Prodigal:2.6;locus_tag=OIJKMAGN_01104;product=hypothetical protein
gi_924611173_gb_LIYD01000005.1_	Prodigal:2.6	CDS	1189858	1190898	.	-	0	ID=OIJKMAGN_01105;eC_number=4.2.1.22;Name=cbs_1;gene=cbs_1;inference=ab initio prediction:Prodigal:2.6,similar to AA sequence:UniProtKB:P9WP51;locus_tag=OIJKMAGN_01105;product=Putative cystathionine beta-synthase
gi_924611173_gb_LIYD01000005.1_	Prodigal:2.6	CDS	1190981	1193038	.	-	0	ID=OIJKMAGN_01106;eC_number=3.4.14.-;Name=dapb1;gene=dapb1;inference=ab initio prediction:Prodigal:2.6,similar to AA sequence:UniProtKB:O07834;locus_tag=OIJKMAGN_01106;product=Dipeptidyl aminopeptidase BI
gi_924611173_gb_LIYD01000005.1_	Prodigal:2.6	CDS	1193184	1193498	.	+	0	ID=OIJKMAGN_01107;inference=ab initio prediction:Prodigal:2.6,similar to AA sequence:UniProtKB:P44711;locus_tag=OIJKMAGN_01107;product=Nucleoid-associated protein
gi_924611173_gb_LIYD01000005.1_	Prodigal:2.6	CDS	1193661	1194668	.	+	0	ID=OIJKMAGN_01108;inference=ab initio prediction:Prodigal:2.6;locus_tag=OIJKMAGN_01108;product=hypothetical protein
gi_924611173_gb_LIYD01000005.1_	Prodigal:2.6	CDS	1194669	1194962	.	-	0	ID=OIJKMAGN_01109;inference=ab initio prediction:Prodigal:2.6;locus_tag=OIJKMAGN_01109;product=hypothetical protein
gi_924611173_gb_LIYD01000005.1_	Prodigal:2.6	CDS	1195153	1196178	.	-	0	ID=OIJKMAGN_01110;eC_number=4.1.2.49;Name=ltaA;gene=ltaA;inference=ab initio prediction:Prodigal:2.6,similar to AA sequence:UniProtKB:O07051;locus_tag=OIJKMAGN_01110;product=L-allo-threonine aldolase
gi_924611173_gb_LIYD01000005.1_	Prodigal:2.6	CDS	1196391	1197335	.	+	0	ID=OIJKMAGN_01111;Name=prfB;gene=prfB;inference=ab initio prediction:Prodigal:2.6,similar to AA sequence:UniProtKB:P07012;locus_tag=OIJKMAGN_01111;product=Peptide chain release factor RF2
gi_924611173_gb_LIYD01000005.1_	Prodigal:2.6	CDS	1197422	1198597	.	+	0	ID=OIJKMAGN_01112;inference=ab initio prediction:Prodigal:2.6;locus_tag=OIJKMAGN_01112;product=hypothetical protein
gi_924611173_gb_LIYD01000005.1_	Prodigal:2.6	CDS	1198607	1198756	.	+	0	ID=OIJKMAGN_01113;inference=ab initio prediction:Prodigal:2.6;locus_tag=OIJKMAGN_01113;product=hypothetical protein
gi_924611173_gb_LIYD01000005.1_	Prodigal:2.6	CDS	1199078	1200706	.	-	0	ID=OIJKMAGN_01114;eC_number=6.4.1.3;Name=accD5;gene=accD5;inference=ab initio prediction:Prodigal:2.6,similar to AA sequence:UniProtKB:P9WQH7;locus_tag=OIJKMAGN_01114;product=putative propionyl-CoA carboxylase beta chain 5
gi_924611173_gb_LIYD01000005.1_	Prodigal:2.6	CDS	1200904	1201548	.	+	0	ID=OIJKMAGN_01115;inference=ab initio prediction:Prodigal:2.6;locus_tag=OIJKMAGN_01115;product=hypothetical protein
gi_924611173_gb_LIYD01000005.1_	Prodigal:2.6	CDS	1201570	1202850	.	+	0	ID=OIJKMAGN_01116;Name=pitA;gene=pitA;inference=ab initio prediction:Prodigal:2.6,similar to AA sequence:UniProtKB:P0AFJ7;locus_tag=OIJKMAGN_01116;product=Low-affinity inorganic phosphate transporter 1
gi_924611173_gb_LIYD01000005.1_	Prodigal:2.6	CDS	1203012	1204517	.	+	0	ID=OIJKMAGN_01117;eC_number=1.2.1.3;Name=acoD;gene=acoD;inference=ab initio prediction:Prodigal:2.6,similar to AA sequence:UniProtKB:P46368;locus_tag=OIJKMAGN_01117;product=Acetaldehyde dehydrogenase 2
gi_924611173_gb_LIYD01000005.1_	Prodigal:2.6	CDS	1204598	1205662	.	+	0	ID=OIJKMAGN_01118;eC_number=1.1.1.14;Name=gutB;gene=gutB;inference=ab initio prediction:Prodigal:2.6,similar to AA sequence:UniProtKB:Q06004;locus_tag=OIJKMAGN_01118;product=Sorbitol dehydrogenase
gi_924611173_gb_LIYD01000005.1_	Prodigal:2.6	CDS	1205687	1206082	.	+	0	ID=OIJKMAGN_01119;inference=ab initio prediction:Prodigal:2.6;locus_tag=OIJKMAGN_01119;product=hypothetical protein
gi_924611173_gb_LIYD01000005.1_	Prodigal:2.6	CDS	1206171	1207094	.	-	0	ID=OIJKMAGN_01120;Name=btr_2;gene=btr_2;inference=ab initio prediction:Prodigal:2.6,similar to AA sequence:UniProtKB:P40408;locus_tag=OIJKMAGN_01120;product=HTH-type transcriptional activator Btr
gi_924611173_gb_LIYD01000005.1_	Prodigal:2.6	CDS	1207149	1208375	.	-	0	ID=OIJKMAGN_01121;eC_number=2.7.13.3;Name=walK_1;gene=walK_1;inference=ab initio prediction:Prodigal:2.6,similar to AA sequence:UniProtKB:Q45614;locus_tag=OIJKMAGN_01121;product=Sensor histidine kinase WalK
gi_924611173_gb_LIYD01000005.1_	Prodigal:2.6	CDS	1208753	1210660	.	-	0	ID=OIJKMAGN_01122;eC_number=6.2.1.1;Name=acsA_1;gene=acsA_1;inference=ab initio prediction:Prodigal:2.6,similar to AA sequence:UniProtKB:Q89WV5;locus_tag=OIJKMAGN_01122;product=Acetyl-coenzyme A synthetase
gi_924611173_gb_LIYD01000005.1_	Prodigal:2.6	CDS	1210748	1211113	.	-	0	ID=OIJKMAGN_01123;Name=walR_1;gene=walR_1;inference=ab initio prediction:Prodigal:2.6,similar to AA sequence:UniProtKB:P37478;locus_tag=OIJKMAGN_01123;product=Transcriptional regulatory protein WalR
gi_924611173_gb_LIYD01000005.1_	Prodigal:2.6	CDS	1211110	1212720	.	-	0	ID=OIJKMAGN_01124;eC_number=2.7.13.3;Name=resE_1;gene=resE_1;inference=ab initio prediction:Prodigal:2.6,similar to AA sequence:UniProtKB:P35164;locus_tag=OIJKMAGN_01124;product=Sensor histidine kinase ResE
gi_924611173_gb_LIYD01000005.1_	Prodigal:2.6	CDS	1212669	1213808	.	-	0	ID=OIJKMAGN_01125;inference=ab initio prediction:Prodigal:2.6;locus_tag=OIJKMAGN_01125;product=hypothetical protein
gi_924611173_gb_LIYD01000005.1_	Prodigal:2.6	CDS	1213801	1213995	.	-	0	ID=OIJKMAGN_01126;inference=ab initio prediction:Prodigal:2.6;locus_tag=OIJKMAGN_01126;product=hypothetical protein
gi_924611173_gb_LIYD01000005.1_	Prodigal:2.6	CDS	1214058	1214279	.	-	0	ID=OIJKMAGN_01127;inference=ab initio prediction:Prodigal:2.6;locus_tag=OIJKMAGN_01127;product=hypothetical protein
gi_924611173_gb_LIYD01000005.1_	Prodigal:2.6	CDS	1214291	1215826	.	-	0	ID=OIJKMAGN_01128;Name=proP;gene=proP;inference=ab initio prediction:Prodigal:2.6,similar to AA sequence:UniProtKB:P0C0L7;locus_tag=OIJKMAGN_01128;product=Proline/betaine transporter
gi_924611173_gb_LIYD01000005.1_	Prodigal:2.6	CDS	1215851	1217227	.	-	0	ID=OIJKMAGN_01129;inference=ab initio prediction:Prodigal:2.6;locus_tag=OIJKMAGN_01129;product=hypothetical protein
gi_924611173_gb_LIYD01000005.1_	Prodigal:2.6	CDS	1217330	1217749	.	-	0	ID=OIJKMAGN_01130;inference=ab initio prediction:Prodigal:2.6;locus_tag=OIJKMAGN_01130;product=hypothetical protein
gi_924611173_gb_LIYD01000005.1_	Prodigal:2.6	CDS	1218306	1218941	.	+	0	ID=OIJKMAGN_01131;inference=ab initio prediction:Prodigal:2.6;locus_tag=OIJKMAGN_01131;product=hypothetical protein
gi_924611173_gb_LIYD01000005.1_	Prodigal:2.6	CDS	1219030	1220322	.	+	0	ID=OIJKMAGN_01132;inference=ab initio prediction:Prodigal:2.6;locus_tag=OIJKMAGN_01132;product=hypothetical protein
gi_924611173_gb_LIYD01000005.1_	Prodigal:2.6	CDS	1220341	1221066	.	+	0	ID=OIJKMAGN_01133;inference=ab initio prediction:Prodigal:2.6;locus_tag=OIJKMAGN_01133;product=hypothetical protein
gi_924611173_gb_LIYD01000005.1_	Prodigal:2.6	CDS	1221075	1222967	.	+	0	ID=OIJKMAGN_01134;eC_number=3.5.1.91;Name=nfdA;gene=nfdA;inference=ab initio prediction:Prodigal:2.6,similar to AA sequence:UniProtKB:Q68AP4;locus_tag=OIJKMAGN_01134;product=N-substituted formamide deformylase
gi_924611173_gb_LIYD01000005.1_	Prodigal:2.6	CDS	1222979	1223404	.	+	0	ID=OIJKMAGN_01135;inference=ab initio prediction:Prodigal:2.6;locus_tag=OIJKMAGN_01135;product=hypothetical protein
gi_924611173_gb_LIYD01000005.1_	Prodigal:2.6	CDS	1223412	1223885	.	+	0	ID=OIJKMAGN_01136;eC_number=1.16.-.-;Name=dps2_2;gene=dps2_2;inference=ab initio prediction:Prodigal:2.6,similar to AA sequence:UniProtKB:Q8RPQ2;locus_tag=OIJKMAGN_01136;product=DNA protection during starvation protein 2
gi_924611173_gb_LIYD01000005.1_	Prodigal:2.6	CDS	1223858	1224547	.	+	0	ID=OIJKMAGN_01137;inference=ab initio prediction:Prodigal:2.6;locus_tag=OIJKMAGN_01137;product=hypothetical protein
gi_924611173_gb_LIYD01000005.1_	Prodigal:2.6	CDS	1224560	1226503	.	+	0	ID=OIJKMAGN_01138;eC_number=2.7.13.3;Name=pdtaS_3;gene=pdtaS_3;inference=ab initio prediction:Prodigal:2.6,similar to AA sequence:UniProtKB:P9WGL5;locus_tag=OIJKMAGN_01138;product=putative sensor histidine kinase pdtaS
gi_924611173_gb_LIYD01000005.1_	Prodigal:2.6	CDS	1226523	1227881	.	+	0	ID=OIJKMAGN_01139;Name=zraR_1;gene=zraR_1;inference=ab initio prediction:Prodigal:2.6,similar to AA sequence:UniProtKB:P25852;locus_tag=OIJKMAGN_01139;product=Transcriptional regulatory protein ZraR
gi_924611173_gb_LIYD01000005.1_	Prodigal:2.6	CDS	1227916	1228212	.	+	0	ID=OIJKMAGN_01140;inference=ab initio prediction:Prodigal:2.6;locus_tag=OIJKMAGN_01140;product=hypothetical protein
gi_924611173_gb_LIYD01000005.1_	Prodigal:2.6	CDS	1228214	1228579	.	+	0	ID=OIJKMAGN_01141;inference=ab initio prediction:Prodigal:2.6;locus_tag=OIJKMAGN_01141;product=hypothetical protein
gi_924611173_gb_LIYD01000005.1_	Prodigal:2.6	CDS	1228591	1229220	.	+	0	ID=OIJKMAGN_01142;inference=ab initio prediction:Prodigal:2.6;locus_tag=OIJKMAGN_01142;product=hypothetical protein
gi_924611173_gb_LIYD01000005.1_	Prodigal:2.6	CDS	1229286	1230851	.	+	0	ID=OIJKMAGN_01143;Name=fhlA_2;gene=fhlA_2;inference=ab initio prediction:Prodigal:2.6,similar to AA sequence:UniProtKB:P19323;locus_tag=OIJKMAGN_01143;product=Formate hydrogenlyase transcriptional activator FhlA
gi_924611173_gb_LIYD01000005.1_	Prodigal:2.6	CDS	1230997	1231992	.	+	0	ID=OIJKMAGN_01144;eC_number=3.1.1.1;Name=nlhH_4;gene=nlhH_4;inference=ab initio prediction:Prodigal:2.6,similar to AA sequence:UniProtKB:P9WK87;locus_tag=OIJKMAGN_01144;product=Carboxylesterase NlhH
gi_924611173_gb_LIYD01000005.1_	Prodigal:2.6	CDS	1232064	1232378	.	+	0	ID=OIJKMAGN_01145;inference=ab initio prediction:Prodigal:2.6;locus_tag=OIJKMAGN_01145;product=hypothetical protein
gi_924611173_gb_LIYD01000005.1_	Prodigal:2.6	CDS	1232449	1234812	.	-	0	ID=OIJKMAGN_01146;eC_number=3.2.1.21;Name=bglB_1;gene=bglB_1;inference=ab initio prediction:Prodigal:2.6,similar to AA sequence:UniProtKB:P14002;locus_tag=OIJKMAGN_01146;product=Thermostable beta-glucosidase B
gi_924611173_gb_LIYD01000005.1_	Prodigal:2.6	CDS	1234825	1237134	.	-	0	ID=OIJKMAGN_01147;eC_number=3.2.1.21;inference=ab initio prediction:Prodigal:2.6,similar to AA sequence:UniProtKB:A7LXU3;locus_tag=OIJKMAGN_01147;product=Beta-glucosidase BoGH3B
gi_924611173_gb_LIYD01000005.1_	Prodigal:2.6	CDS	1237139	1238143	.	-	0	ID=OIJKMAGN_01148;inference=ab initio prediction:Prodigal:2.6;locus_tag=OIJKMAGN_01148;product=hypothetical protein
gi_924611173_gb_LIYD01000005.1_	Prodigal:2.6	CDS	1238192	1240456	.	-	0	ID=OIJKMAGN_01149;inference=ab initio prediction:Prodigal:2.6;locus_tag=OIJKMAGN_01149;product=hypothetical protein
gi_924611173_gb_LIYD01000005.1_	Prodigal:2.6	CDS	1240836	1241564	.	+	0	ID=OIJKMAGN_01150;inference=ab initio prediction:Prodigal:2.6;locus_tag=OIJKMAGN_01150;product=hypothetical protein
gi_924611173_gb_LIYD01000005.1_	Prodigal:2.6	CDS	1241576	1244242	.	-	0	ID=OIJKMAGN_01151;inference=ab initio prediction:Prodigal:2.6;locus_tag=OIJKMAGN_01151;product=hypothetical protein
gi_924611173_gb_LIYD01000005.1_	Prodigal:2.6	CDS	1244304	1244870	.	-	0	ID=OIJKMAGN_01152;inference=ab initio prediction:Prodigal:2.6;locus_tag=OIJKMAGN_01152;product=hypothetical protein
gi_924611173_gb_LIYD01000005.1_	Prodigal:2.6	CDS	1244950	1245222	.	-	0	ID=OIJKMAGN_01153;inference=ab initio prediction:Prodigal:2.6;locus_tag=OIJKMAGN_01153;product=hypothetical protein
gi_924611173_gb_LIYD01000005.1_	Prodigal:2.6	CDS	1245243	1246988	.	-	0	ID=OIJKMAGN_01154;inference=ab initio prediction:Prodigal:2.6;locus_tag=OIJKMAGN_01154;product=hypothetical protein
gi_924611173_gb_LIYD01000005.1_	Prodigal:2.6	CDS	1247199	1248596	.	-	0	ID=OIJKMAGN_01155;inference=ab initio prediction:Prodigal:2.6;locus_tag=OIJKMAGN_01155;product=hypothetical protein
gi_924611173_gb_LIYD01000005.1_	Prodigal:2.6	CDS	1248718	1251651	.	-	0	ID=OIJKMAGN_01156;eC_number=3.2.1.23;Name=lacZ_1;gene=lacZ_1;inference=ab initio prediction:Prodigal:2.6,similar to AA sequence:UniProtKB:P00722;locus_tag=OIJKMAGN_01156;product=Beta-galactosidase
gi_924611173_gb_LIYD01000005.1_	Prodigal:2.6	CDS	1251662	1254115	.	-	0	ID=OIJKMAGN_01157;eC_number=3.2.1.23;Name=bga;gene=bga;inference=ab initio prediction:Prodigal:2.6,similar to AA sequence:UniProtKB:P48982;locus_tag=OIJKMAGN_01157;product=Beta-galactosidase
gi_924611173_gb_LIYD01000005.1_	Prodigal:2.6	CDS	1254386	1255288	.	+	0	ID=OIJKMAGN_01158;Name=araC_2;gene=araC_2;inference=ab initio prediction:Prodigal:2.6,similar to AA sequence:UniProtKB:P0A9E0;locus_tag=OIJKMAGN_01158;product=Arabinose operon regulatory protein
gi_924611173_gb_LIYD01000005.1_	Prodigal:2.6	CDS	1255290	1255790	.	-	0	ID=OIJKMAGN_01159;inference=ab initio prediction:Prodigal:2.6;locus_tag=OIJKMAGN_01159;product=hypothetical protein
gi_924611173_gb_LIYD01000005.1_	Prodigal:2.6	CDS	1255874	1256737	.	-	0	ID=OIJKMAGN_01160;Name=exsA_2;gene=exsA_2;inference=ab initio prediction:Prodigal:2.6,similar to AA sequence:UniProtKB:P26993;locus_tag=OIJKMAGN_01160;product=Exoenzyme S synthesis regulatory protein ExsA
gi_924611173_gb_LIYD01000005.1_	Prodigal:2.6	CDS	1256833	1257126	.	-	0	ID=OIJKMAGN_01161;inference=ab initio prediction:Prodigal:2.6;locus_tag=OIJKMAGN_01161;product=hypothetical protein
gi_924611173_gb_LIYD01000005.1_	Prodigal:2.6	CDS	1257123	1257749	.	-	0	ID=OIJKMAGN_01162;eC_number=2.5.1.3;Name=thiE;gene=thiE;inference=ab initio prediction:Prodigal:2.6,similar to AA sequence:UniProtKB:P39594;locus_tag=OIJKMAGN_01162;product=Thiamine-phosphate synthase
gi_924611173_gb_LIYD01000005.1_	Prodigal:2.6	CDS	1257746	1258786	.	-	0	ID=OIJKMAGN_01163;Name=hypE;gene=hypE;inference=ab initio prediction:Prodigal:2.6,similar to AA sequence:UniProtKB:P31905;locus_tag=OIJKMAGN_01163;product=Hydrogenase expression/formation protein HypE
gi_924611173_gb_LIYD01000005.1_	Prodigal:2.6	CDS	1258786	1259508	.	-	0	ID=OIJKMAGN_01164;eC_number=2.1.1.163;Name=ubiE_1;gene=ubiE_1;inference=ab initio prediction:Prodigal:2.6,protein motif:HAMAP:MF_01813;locus_tag=OIJKMAGN_01164;product=Ubiquinone/menaquinone biosynthesis C-methyltransferase UbiE
gi_924611173_gb_LIYD01000005.1_	Prodigal:2.6	CDS	1259757	1261115	.	-	0	ID=OIJKMAGN_01165;inference=ab initio prediction:Prodigal:2.6;locus_tag=OIJKMAGN_01165;product=hypothetical protein
gi_924611173_gb_LIYD01000005.1_	Prodigal:2.6	CDS	1261156	1263588	.	-	0	ID=OIJKMAGN_01166;inference=ab initio prediction:Prodigal:2.6;locus_tag=OIJKMAGN_01166;product=hypothetical protein
gi_924611173_gb_LIYD01000005.1_	Prodigal:2.6	CDS	1263590	1266007	.	-	0	ID=OIJKMAGN_01167;eC_number=3.6.3.-;Name=macB_2;gene=macB_2;inference=ab initio prediction:Prodigal:2.6,similar to AA sequence:UniProtKB:Q5MK06;locus_tag=OIJKMAGN_01167;product=Macrolide export ATP-binding/permease protein MacB
gi_924611173_gb_LIYD01000005.1_	Prodigal:2.6	CDS	1266119	1266823	.	-	0	ID=OIJKMAGN_01168;eC_number=3.6.3.-;Name=yknY_1;gene=yknY_1;inference=ab initio prediction:Prodigal:2.6,similar to AA sequence:UniProtKB:O31711;locus_tag=OIJKMAGN_01168;product=putative ABC transporter ATP-binding protein YknY
gi_924611173_gb_LIYD01000005.1_	Prodigal:2.6	CDS	1266987	1268225	.	-	0	ID=OIJKMAGN_01169;inference=ab initio prediction:Prodigal:2.6;locus_tag=OIJKMAGN_01169;product=hypothetical protein
gi_924611173_gb_LIYD01000005.1_	Prodigal:2.6	CDS	1268369	1269718	.	+	0	ID=OIJKMAGN_01170;Name=zraR_2;gene=zraR_2;inference=ab initio prediction:Prodigal:2.6,similar to AA sequence:UniProtKB:P25852;locus_tag=OIJKMAGN_01170;product=Transcriptional regulatory protein ZraR
gi_924611173_gb_LIYD01000005.1_	Prodigal:2.6	CDS	1269728	1271050	.	+	0	ID=OIJKMAGN_01171;eC_number=2.7.13.3;Name=fixL_1;gene=fixL_1;inference=ab initio prediction:Prodigal:2.6,similar to AA sequence:UniProtKB:P10955;locus_tag=OIJKMAGN_01171;product=Sensor protein FixL
gi_924611173_gb_LIYD01000005.1_	Prodigal:2.6	CDS	1271202	1272479	.	-	0	ID=OIJKMAGN_01172;eC_number=3.1.1.10;inference=ab initio prediction:Prodigal:2.6,similar to AA sequence:UniProtKB:P07383;locus_tag=OIJKMAGN_01172;product=Tropinesterase
gi_924611173_gb_LIYD01000005.1_	Prodigal:2.6	CDS	1272497	1272694	.	-	0	ID=OIJKMAGN_01173;inference=ab initio prediction:Prodigal:2.6;locus_tag=OIJKMAGN_01173;product=hypothetical protein
gi_924611173_gb_LIYD01000005.1_	Prodigal:2.6	CDS	1272802	1273446	.	+	0	ID=OIJKMAGN_01174;inference=ab initio prediction:Prodigal:2.6;locus_tag=OIJKMAGN_01174;product=hypothetical protein
gi_924611173_gb_LIYD01000005.1_	Prodigal:2.6	CDS	1273565	1274611	.	+	0	ID=OIJKMAGN_01175;inference=ab initio prediction:Prodigal:2.6;locus_tag=OIJKMAGN_01175;product=hypothetical protein
gi_924611173_gb_LIYD01000005.1_	Prodigal:2.6	CDS	1274663	1276777	.	-	0	ID=OIJKMAGN_01176;eC_number=3.2.1.3;Name=susB_1;gene=susB_1;inference=ab initio prediction:Prodigal:2.6,similar to AA sequence:UniProtKB:G8JZS4;locus_tag=OIJKMAGN_01176;product=Glucan 1%2C4-alpha-glucosidase SusB
gi_924611173_gb_LIYD01000005.1_	Prodigal:2.6	CDS	1276791	1278170	.	-	0	ID=OIJKMAGN_01177;eC_number=3.2.1.1;Name=amyB;gene=amyB;inference=ab initio prediction:Prodigal:2.6,similar to AA sequence:UniProtKB:P14898;locus_tag=OIJKMAGN_01177;product=Alpha-amylase 2
gi_924611173_gb_LIYD01000005.1_	Prodigal:2.6	CDS	1278273	1279343	.	-	0	ID=OIJKMAGN_01178;inference=ab initio prediction:Prodigal:2.6;locus_tag=OIJKMAGN_01178;product=hypothetical protein
gi_924611173_gb_LIYD01000005.1_	Prodigal:2.6	CDS	1279361	1280854	.	-	0	ID=OIJKMAGN_01179;inference=ab initio prediction:Prodigal:2.6,similar to AA sequence:UniProtKB:A7LXT5;locus_tag=OIJKMAGN_01179;product=SusD-like protein
gi_924611173_gb_LIYD01000005.1_	Prodigal:2.6	CDS	1280863	1284117	.	-	0	ID=OIJKMAGN_01180;Name=susC_8;gene=susC_8;inference=ab initio prediction:Prodigal:2.6,similar to AA sequence:UniProtKB:Q8A1G1;locus_tag=OIJKMAGN_01180;product=TonB-dependent receptor SusC
gi_924611173_gb_LIYD01000005.1_	Prodigal:2.6	CDS	1284258	1285436	.	-	0	ID=OIJKMAGN_01181;inference=ab initio prediction:Prodigal:2.6;locus_tag=OIJKMAGN_01181;product=hypothetical protein
gi_924611173_gb_LIYD01000005.1_	Prodigal:2.6	CDS	1285609	1286172	.	-	0	ID=OIJKMAGN_01182;Name=sigK_2;gene=sigK_2;inference=ab initio prediction:Prodigal:2.6,similar to AA sequence:UniProtKB:A1KFR7;locus_tag=OIJKMAGN_01182;product=ECF RNA polymerase sigma factor SigK
gi_924611173_gb_LIYD01000005.1_	Prodigal:2.6	CDS	1286384	1286956	.	+	0	ID=OIJKMAGN_01183;inference=ab initio prediction:Prodigal:2.6;locus_tag=OIJKMAGN_01183;product=hypothetical protein
gi_924611173_gb_LIYD01000005.1_	Prodigal:2.6	CDS	1287099	1289939	.	-	0	ID=OIJKMAGN_01184;eC_number=3.2.1.23;inference=ab initio prediction:Prodigal:2.6,similar to AA sequence:UniProtKB:A7LXS9;locus_tag=OIJKMAGN_01184;product=Beta-galactosidase BoGH2A
gi_924611173_gb_LIYD01000005.1_	Prodigal:2.6	CDS	1289959	1290957	.	-	0	ID=OIJKMAGN_01185;eC_number=1.1.1.-;Name=gpr;gene=gpr;inference=ab initio prediction:Prodigal:2.6,similar to AA sequence:UniProtKB:Q46851;locus_tag=OIJKMAGN_01185;product=L-glyceraldehyde 3-phosphate reductase
gi_924611173_gb_LIYD01000005.1_	Prodigal:2.6	CDS	1291177	1293162	.	-	0	ID=OIJKMAGN_01186;eC_number=3.2.1.22;inference=ab initio prediction:Prodigal:2.6,similar to AA sequence:UniProtKB:Q8A6L0;locus_tag=OIJKMAGN_01186;product=Retaining alpha-galactosidase
gi_924611173_gb_LIYD01000005.1_	Prodigal:2.6	CDS	1293237	1293899	.	-	0	ID=OIJKMAGN_01187;Name=kdgA_1;gene=kdgA_1;inference=ab initio prediction:Prodigal:2.6,similar to AA sequence:UniProtKB:P50846;locus_tag=OIJKMAGN_01187;product=KHG/KDPG aldolase
gi_924611173_gb_LIYD01000005.1_	Prodigal:2.6	CDS	1293892	1294884	.	-	0	ID=OIJKMAGN_01188;eC_number=2.7.1.45;Name=kdgK_1;gene=kdgK_1;inference=ab initio prediction:Prodigal:2.6,similar to AA sequence:UniProtKB:Q53W83;locus_tag=OIJKMAGN_01188;product=2-dehydro-3-deoxygluconokinase
gi_924611173_gb_LIYD01000005.1_	Prodigal:2.6	CDS	1294874	1296085	.	-	0	ID=OIJKMAGN_01189;eC_number=4.2.1.8;Name=uxuA;gene=uxuA;inference=ab initio prediction:Prodigal:2.6,similar to AA sequence:UniProtKB:P24215;locus_tag=OIJKMAGN_01189;product=Mannonate dehydratase
gi_924611173_gb_LIYD01000005.1_	Prodigal:2.6	CDS	1296091	1298751	.	-	0	ID=OIJKMAGN_01190;eC_number=3.2.1.165;Name=csxA_1;gene=csxA_1;inference=ab initio prediction:Prodigal:2.6,similar to AA sequence:UniProtKB:Q82NR8;locus_tag=OIJKMAGN_01190;product=Exo-beta-D-glucosaminidase
gi_924611173_gb_LIYD01000005.1_	Prodigal:2.6	CDS	1298772	1300091	.	-	0	ID=OIJKMAGN_01191;Name=idnT;gene=idnT;inference=ab initio prediction:Prodigal:2.6,similar to AA sequence:UniProtKB:P39344;locus_tag=OIJKMAGN_01191;product=Gnt-II system L-idonate transporter
gi_924611173_gb_LIYD01000005.1_	Prodigal:2.6	CDS	1300150	1301679	.	-	0	ID=OIJKMAGN_01192;inference=ab initio prediction:Prodigal:2.6;locus_tag=OIJKMAGN_01192;product=hypothetical protein
gi_924611173_gb_LIYD01000005.1_	Prodigal:2.6	CDS	1301707	1304880	.	-	0	ID=OIJKMAGN_01193;Name=susC_9;gene=susC_9;inference=ab initio prediction:Prodigal:2.6,similar to AA sequence:UniProtKB:Q8A1G1;locus_tag=OIJKMAGN_01193;product=TonB-dependent receptor SusC
gi_924611173_gb_LIYD01000005.1_	Prodigal:2.6	CDS	1305202	1306260	.	-	0	ID=OIJKMAGN_01194;Name=degA_1;gene=degA_1;inference=ab initio prediction:Prodigal:2.6,similar to AA sequence:UniProtKB:P37947;locus_tag=OIJKMAGN_01194;product=HTH-type transcriptional regulator DegA
gi_924611173_gb_LIYD01000005.1_	Prodigal:2.6	CDS	1306730	1309171	.	+	0	ID=OIJKMAGN_01195;eC_number=3.2.1.21;Name=bglB_2;gene=bglB_2;inference=ab initio prediction:Prodigal:2.6,similar to AA sequence:UniProtKB:P14002;locus_tag=OIJKMAGN_01195;product=Thermostable beta-glucosidase B
gi_924611173_gb_LIYD01000005.1_	Prodigal:2.6	CDS	1309371	1309559	.	+	0	ID=OIJKMAGN_01196;inference=ab initio prediction:Prodigal:2.6;locus_tag=OIJKMAGN_01196;product=hypothetical protein
gi_924611173_gb_LIYD01000005.1_	Prodigal:2.6	CDS	1309590	1310003	.	+	0	ID=OIJKMAGN_01197;inference=ab initio prediction:Prodigal:2.6;locus_tag=OIJKMAGN_01197;product=hypothetical protein
gi_924611173_gb_LIYD01000005.1_	Prodigal:2.6	CDS	1310101	1311096	.	-	0	ID=OIJKMAGN_01198;inference=ab initio prediction:Prodigal:2.6;locus_tag=OIJKMAGN_01198;product=hypothetical protein
gi_924611173_gb_LIYD01000005.1_	Prodigal:2.6	CDS	1311166	1312314	.	-	0	ID=OIJKMAGN_01199;eC_number=1.1.-.-;Name=lldD;gene=lldD;inference=ab initio prediction:Prodigal:2.6,similar to AA sequence:UniProtKB:P9WND5;locus_tag=OIJKMAGN_01199;product=Putative L-lactate dehydrogenase
gi_924611173_gb_LIYD01000005.1_	Prodigal:2.6	CDS	1312351	1313724	.	-	0	ID=OIJKMAGN_01200;eC_number=2.7.1.5;Name=rhaB;gene=rhaB;inference=ab initio prediction:Prodigal:2.6,similar to AA sequence:UniProtKB:P32171;locus_tag=OIJKMAGN_01200;product=L-Rhamnulokinase
gi_924611173_gb_LIYD01000005.1_	Prodigal:2.6	CDS	1313967	1315247	.	-	0	ID=OIJKMAGN_01201;inference=ab initio prediction:Prodigal:2.6;locus_tag=OIJKMAGN_01201;product=hypothetical protein
gi_924611173_gb_LIYD01000005.1_	Prodigal:2.6	CDS	1315430	1317526	.	-	0	ID=OIJKMAGN_01202;eC_number=1.1.1.385;Name=bacC_3;gene=bacC_3;inference=ab initio prediction:Prodigal:2.6,similar to AA sequence:UniProtKB:Q8KWT4;locus_tag=OIJKMAGN_01202;product=Dihydroanticapsin 7-dehydrogenase
gi_924611173_gb_LIYD01000005.1_	Prodigal:2.6	CDS	1317675	1317989	.	-	0	ID=OIJKMAGN_01203;eC_number=5.1.3.32;Name=rhaM;gene=rhaM;inference=ab initio prediction:Prodigal:2.6,similar to AA sequence:UniProtKB:Q7BSH1;locus_tag=OIJKMAGN_01203;product=L-rhamnose mutarotase
gi_924611173_gb_LIYD01000005.1_	Prodigal:2.6	CDS	1318063	1319151	.	-	0	ID=OIJKMAGN_01204;Name=rhaT;gene=rhaT;inference=ab initio prediction:Prodigal:2.6,similar to AA sequence:UniProtKB:P27125;locus_tag=OIJKMAGN_01204;product=L-rhamnose-proton symporter
gi_924611173_gb_LIYD01000005.1_	Prodigal:2.6	CDS	1319541	1320695	.	-	0	ID=OIJKMAGN_01205;eC_number=3.2.1.172;Name=yteR_2;gene=yteR_2;inference=ab initio prediction:Prodigal:2.6,similar to AA sequence:UniProtKB:O34559;locus_tag=OIJKMAGN_01205;product=Unsaturated rhamnogalacturonyl hydrolase YteR
gi_924611173_gb_LIYD01000005.1_	Prodigal:2.6	CDS	1320722	1322188	.	-	0	ID=OIJKMAGN_01206;eC_number=3.2.1.82;Name=pehX_1;gene=pehX_1;inference=ab initio prediction:Prodigal:2.6,similar to AA sequence:UniProtKB:P15922;locus_tag=OIJKMAGN_01206;product=Exo-poly-alpha-D-galacturonosidase
gi_924611173_gb_LIYD01000005.1_	Prodigal:2.6	CDS	1322228	1322992	.	-	0	ID=OIJKMAGN_01207;eC_number=3.1.1.-;Name=yesY;gene=yesY;inference=ab initio prediction:Prodigal:2.6,similar to AA sequence:UniProtKB:O31528;locus_tag=OIJKMAGN_01207;product=putative rhamnogalacturonan acetylesterase YesY
gi_924611173_gb_LIYD01000005.1_	Prodigal:2.6	CDS	1322992	1324896	.	-	0	ID=OIJKMAGN_01208;eC_number=4.2.2.23;Name=yesW;gene=yesW;inference=ab initio prediction:Prodigal:2.6,similar to AA sequence:UniProtKB:O31526;locus_tag=OIJKMAGN_01208;product=Rhamnogalacturonan endolyase YesW
gi_924611173_gb_LIYD01000005.1_	Prodigal:2.6	CDS	1324924	1326561	.	-	0	ID=OIJKMAGN_01209;eC_number=4.2.1.7;Name=uxaA_1;gene=uxaA_1;inference=ab initio prediction:Prodigal:2.6,similar to AA sequence:UniProtKB:P42604;locus_tag=OIJKMAGN_01209;product=Altronate dehydratase
gi_924611173_gb_LIYD01000005.1_	Prodigal:2.6	CDS	1326561	1328054	.	-	0	ID=OIJKMAGN_01210;eC_number=1.1.1.58;Name=uxaB;gene=uxaB;inference=ab initio prediction:Prodigal:2.6,similar to AA sequence:UniProtKB:O34354;locus_tag=OIJKMAGN_01210;product=Altronate oxidoreductase
gi_924611173_gb_LIYD01000005.1_	Prodigal:2.6	CDS	1328057	1328899	.	-	0	ID=OIJKMAGN_01211;inference=ab initio prediction:Prodigal:2.6;locus_tag=OIJKMAGN_01211;product=hypothetical protein
gi_924611173_gb_LIYD01000005.1_	Prodigal:2.6	CDS	1328906	1331620	.	-	0	ID=OIJKMAGN_01212;inference=ab initio prediction:Prodigal:2.6;locus_tag=OIJKMAGN_01212;product=hypothetical protein
gi_924611173_gb_LIYD01000005.1_	Prodigal:2.6	CDS	1331651	1333042	.	-	0	ID=OIJKMAGN_01213;inference=ab initio prediction:Prodigal:2.6;locus_tag=OIJKMAGN_01213;product=hypothetical protein
gi_924611173_gb_LIYD01000005.1_	Prodigal:2.6	CDS	1333042	1335813	.	-	0	ID=OIJKMAGN_01214;inference=ab initio prediction:Prodigal:2.6;locus_tag=OIJKMAGN_01214;product=hypothetical protein
gi_924611173_gb_LIYD01000005.1_	Prodigal:2.6	CDS	1335839	1337167	.	-	0	ID=OIJKMAGN_01215;eC_number=3.1.1.-;Name=rhgT;gene=rhgT;inference=ab initio prediction:Prodigal:2.6,similar to AA sequence:UniProtKB:O31523;locus_tag=OIJKMAGN_01215;product=Rhamnogalacturonan acetylesterase RhgT
gi_924611173_gb_LIYD01000005.1_	Prodigal:2.6	CDS	1337172	1338533	.	-	0	ID=OIJKMAGN_01216;eC_number=3.2.1.172;Name=yteR_3;gene=yteR_3;inference=ab initio prediction:Prodigal:2.6,similar to AA sequence:UniProtKB:O34559;locus_tag=OIJKMAGN_01216;product=Unsaturated rhamnogalacturonyl hydrolase YteR
gi_924611173_gb_LIYD01000005.1_	Prodigal:2.6	CDS	1338724	1341585	.	-	0	ID=OIJKMAGN_01217;eC_number=3.2.1.23;Name=lacZ_2;gene=lacZ_2;inference=ab initio prediction:Prodigal:2.6,similar to AA sequence:UniProtKB:P81650;locus_tag=OIJKMAGN_01217;product=Beta-galactosidase
gi_924611173_gb_LIYD01000005.1_	Prodigal:2.6	CDS	1341775	1344288	.	+	0	ID=OIJKMAGN_01218;inference=ab initio prediction:Prodigal:2.6;locus_tag=OIJKMAGN_01218;product=hypothetical protein
gi_924611173_gb_LIYD01000005.1_	Prodigal:2.6	CDS	1344488	1346563	.	-	0	ID=OIJKMAGN_01219;eC_number=3.2.1.23;Name=bgaT;gene=bgaT;inference=ab initio prediction:Prodigal:2.6,similar to AA sequence:UniProtKB:Q9X6C6;locus_tag=OIJKMAGN_01219;product=Beta-galactosidase BgaT
gi_924611173_gb_LIYD01000005.1_	Prodigal:2.6	CDS	1346588	1348114	.	-	0	ID=OIJKMAGN_01220;eC_number=4.2.2.3;Name=algE7;gene=algE7;inference=ab initio prediction:Prodigal:2.6,similar to AA sequence:UniProtKB:Q9ZFG9;locus_tag=OIJKMAGN_01220;product=Alginate lyase 7
gi_924611173_gb_LIYD01000005.1_	Prodigal:2.6	CDS	1348116	1349678	.	-	0	ID=OIJKMAGN_01221;eC_number=3.2.1.82;Name=pehX_2;gene=pehX_2;inference=ab initio prediction:Prodigal:2.6,similar to AA sequence:UniProtKB:P15922;locus_tag=OIJKMAGN_01221;product=Exo-poly-alpha-D-galacturonosidase
gi_924611173_gb_LIYD01000005.1_	Prodigal:2.6	CDS	1349782	1350936	.	-	0	ID=OIJKMAGN_01222;eC_number=3.2.1.172;Name=yteR_4;gene=yteR_4;inference=ab initio prediction:Prodigal:2.6,similar to AA sequence:UniProtKB:O34559;locus_tag=OIJKMAGN_01222;product=Unsaturated rhamnogalacturonyl hydrolase YteR
gi_924611173_gb_LIYD01000005.1_	Prodigal:2.6	CDS	1350939	1353071	.	-	0	ID=OIJKMAGN_01223;inference=ab initio prediction:Prodigal:2.6;locus_tag=OIJKMAGN_01223;product=hypothetical protein
gi_924611173_gb_LIYD01000005.1_	Prodigal:2.6	CDS	1353092	1354390	.	-	0	ID=OIJKMAGN_01224;eC_number=3.2.1.15;Name=pehA;gene=pehA;inference=ab initio prediction:Prodigal:2.6,similar to AA sequence:UniProtKB:P26509;locus_tag=OIJKMAGN_01224;product=Endo-polygalacturonase
gi_924611173_gb_LIYD01000005.1_	Prodigal:2.6	CDS	1354797	1357877	.	+	0	ID=OIJKMAGN_01225;Name=susC_10;gene=susC_10;inference=ab initio prediction:Prodigal:2.6,similar to AA sequence:UniProtKB:Q8A1G1;locus_tag=OIJKMAGN_01225;product=TonB-dependent receptor SusC
gi_924611173_gb_LIYD01000005.1_	Prodigal:2.6	CDS	1357894	1359894	.	+	0	ID=OIJKMAGN_01226;inference=ab initio prediction:Prodigal:2.6;locus_tag=OIJKMAGN_01226;product=hypothetical protein
gi_924611173_gb_LIYD01000005.1_	Prodigal:2.6	CDS	1360319	1361698	.	-	0	ID=OIJKMAGN_01227;Name=exuT;gene=exuT;inference=ab initio prediction:Prodigal:2.6,similar to AA sequence:UniProtKB:P0AA78;locus_tag=OIJKMAGN_01227;product=Hexuronate transporter
gi_924611173_gb_LIYD01000005.1_	Prodigal:2.6	CDS	1361710	1362375	.	-	0	ID=OIJKMAGN_01228;Name=kdgA_2;gene=kdgA_2;inference=ab initio prediction:Prodigal:2.6,similar to AA sequence:UniProtKB:P50846;locus_tag=OIJKMAGN_01228;product=KHG/KDPG aldolase
gi_924611173_gb_LIYD01000005.1_	Prodigal:2.6	CDS	1362415	1363422	.	-	0	ID=OIJKMAGN_01229;eC_number=2.7.1.45;Name=kdgK_2;gene=kdgK_2;inference=ab initio prediction:Prodigal:2.6,similar to AA sequence:UniProtKB:Q53W83;locus_tag=OIJKMAGN_01229;product=2-dehydro-3-deoxygluconokinase
gi_924611173_gb_LIYD01000005.1_	Prodigal:2.6	CDS	1363427	1364827	.	-	0	ID=OIJKMAGN_01230;eC_number=5.3.1.12;Name=uxaC;gene=uxaC;inference=ab initio prediction:Prodigal:2.6,similar to AA sequence:UniProtKB:P0A8G3;locus_tag=OIJKMAGN_01230;product=Uronate isomerase
gi_924611173_gb_LIYD01000005.1_	Prodigal:2.6	CDS	1364831	1365613	.	-	0	ID=OIJKMAGN_01231;eC_number=1.1.1.69;Name=gno;gene=gno;inference=ab initio prediction:Prodigal:2.6,similar to AA sequence:UniProtKB:P50199;locus_tag=OIJKMAGN_01231;product=Gluconate 5-dehydrogenase
gi_924611173_gb_LIYD01000005.1_	Prodigal:2.6	CDS	1365634	1367565	.	-	0	ID=OIJKMAGN_01232;eC_number=3.2.1.55;Name=xynD_1;gene=xynD_1;inference=ab initio prediction:Prodigal:2.6,similar to AA sequence:UniProtKB:P45796;locus_tag=OIJKMAGN_01232;product=Arabinoxylan arabinofuranohydrolase
gi_924611173_gb_LIYD01000005.1_	Prodigal:2.6	CDS	1367570	1370080	.	-	0	ID=OIJKMAGN_01233;eC_number=3.2.1.55;inference=ab initio prediction:Prodigal:2.6,similar to AA sequence:UniProtKB:P82593;locus_tag=OIJKMAGN_01233;product=Extracellular exo-alpha-L-arabinofuranosidase
gi_924611173_gb_LIYD01000005.1_	Prodigal:2.6	CDS	1370146	1370982	.	-	0	ID=OIJKMAGN_01234;eC_number=5.3.1.17;Name=kduI;gene=kduI;inference=ab initio prediction:Prodigal:2.6,similar to AA sequence:UniProtKB:Q46938;locus_tag=OIJKMAGN_01234;product=4-deoxy-L-threo-5-hexosulose-uronate ketol-isomerase
gi_924611173_gb_LIYD01000005.1_	Prodigal:2.6	CDS	1371016	1372200	.	-	0	ID=OIJKMAGN_01235;inference=ab initio prediction:Prodigal:2.6;locus_tag=OIJKMAGN_01235;product=hypothetical protein
gi_924611173_gb_LIYD01000005.1_	Prodigal:2.6	CDS	1372461	1373507	.	+	0	ID=OIJKMAGN_01236;Name=ytrA_1;gene=ytrA_1;inference=ab initio prediction:Prodigal:2.6,similar to AA sequence:UniProtKB:O34712;locus_tag=OIJKMAGN_01236;product=HTH-type transcriptional repressor YtrA
gi_924611173_gb_LIYD01000005.1_	Prodigal:2.6	CDS	1373840	1375759	.	+	0	ID=OIJKMAGN_01237;eC_number=3.2.1.22;inference=ab initio prediction:Prodigal:2.6,similar to AA sequence:UniProtKB:Q8A6L0;locus_tag=OIJKMAGN_01237;product=Retaining alpha-galactosidase
gi_924611173_gb_LIYD01000005.1_	Prodigal:2.6	CDS	1376154	1376615	.	-	0	ID=OIJKMAGN_01238;inference=ab initio prediction:Prodigal:2.6;locus_tag=OIJKMAGN_01238;product=hypothetical protein
gi_924611173_gb_LIYD01000005.1_	Prodigal:2.6	CDS	1376724	1377473	.	+	0	ID=OIJKMAGN_01239;inference=ab initio prediction:Prodigal:2.6;locus_tag=OIJKMAGN_01239;product=hypothetical protein
gi_924611173_gb_LIYD01000005.1_	Prodigal:2.6	CDS	1377473	1378036	.	+	0	ID=OIJKMAGN_01240;eC_number=5.4.99.20;Name=rluE;gene=rluE;inference=ab initio prediction:Prodigal:2.6,similar to AA sequence:UniProtKB:P75966;locus_tag=OIJKMAGN_01240;product=Ribosomal large subunit pseudouridine synthase E
gi_924611173_gb_LIYD01000005.1_	Prodigal:2.6	CDS	1378190	1379014	.	+	0	ID=OIJKMAGN_01241;inference=ab initio prediction:Prodigal:2.6;locus_tag=OIJKMAGN_01241;product=hypothetical protein
gi_924611173_gb_LIYD01000005.1_	Prodigal:2.6	CDS	1379050	1379427	.	+	0	ID=OIJKMAGN_01242;inference=ab initio prediction:Prodigal:2.6;locus_tag=OIJKMAGN_01242;product=hypothetical protein
gi_924611173_gb_LIYD01000005.1_	Aragorn:1.2	tRNA	1379515	1379590	.	+	.	ID=OIJKMAGN_01243;inference=COORDINATES:profile:Aragorn:1.2;locus_tag=OIJKMAGN_01243;product=tRNA-Val(tac)
gi_924611173_gb_LIYD01000005.1_	Prodigal:2.6	CDS	1379730	1380815	.	-	0	ID=OIJKMAGN_01244;inference=ab initio prediction:Prodigal:2.6;locus_tag=OIJKMAGN_01244;product=hypothetical protein
gi_924611173_gb_LIYD01000005.1_	Prodigal:2.6	CDS	1380827	1381213	.	-	0	ID=OIJKMAGN_01245;inference=ab initio prediction:Prodigal:2.6;locus_tag=OIJKMAGN_01245;product=hypothetical protein
gi_924611173_gb_LIYD01000005.1_	Prodigal:2.6	CDS	1381266	1382672	.	-	0	ID=OIJKMAGN_01246;Name=oprM_1;gene=oprM_1;inference=ab initio prediction:Prodigal:2.6,similar to AA sequence:UniProtKB:Q51487;locus_tag=OIJKMAGN_01246;product=Outer membrane protein OprM
gi_924611173_gb_LIYD01000005.1_	Prodigal:2.6	CDS	1382672	1385827	.	-	0	ID=OIJKMAGN_01247;Name=bepE_1;gene=bepE_1;inference=ab initio prediction:Prodigal:2.6,similar to AA sequence:UniProtKB:Q8G2M6;locus_tag=OIJKMAGN_01247;product=Efflux pump membrane transporter BepE
gi_924611173_gb_LIYD01000005.1_	Prodigal:2.6	CDS	1385858	1386991	.	-	0	ID=OIJKMAGN_01248;Name=acrE;gene=acrE;inference=ab initio prediction:Prodigal:2.6,similar to AA sequence:UniProtKB:P24180;locus_tag=OIJKMAGN_01248;product=Multidrug export protein AcrE
gi_924611173_gb_LIYD01000005.1_	Prodigal:2.6	CDS	1387145	1387894	.	-	0	ID=OIJKMAGN_01249;Name=lytR_2;gene=lytR_2;inference=ab initio prediction:Prodigal:2.6,similar to AA sequence:UniProtKB:P60611;locus_tag=OIJKMAGN_01249;product=Sensory transduction protein LytR
gi_924611173_gb_LIYD01000005.1_	Prodigal:2.6	CDS	1387898	1388992	.	-	0	ID=OIJKMAGN_01250;eC_number=2.7.13.3;Name=yehU_2;gene=yehU_2;inference=ab initio prediction:Prodigal:2.6,similar to AA sequence:UniProtKB:P0AD14;locus_tag=OIJKMAGN_01250;product=Sensor histidine kinase YehU
gi_924611173_gb_LIYD01000005.1_	Prodigal:2.6	CDS	1389609	1394450	.	+	0	ID=OIJKMAGN_01251;eC_number=3.6.4.12;Name=recQ_1;gene=recQ_1;inference=ab initio prediction:Prodigal:2.6,similar to AA sequence:UniProtKB:P15043;locus_tag=OIJKMAGN_01251;product=ATP-dependent DNA helicase RecQ
gi_924611173_gb_LIYD01000005.1_	Prodigal:2.6	CDS	1394621	1394797	.	-	0	ID=OIJKMAGN_01252;inference=ab initio prediction:Prodigal:2.6;locus_tag=OIJKMAGN_01252;product=hypothetical protein
gi_924611173_gb_LIYD01000005.1_	Prodigal:2.6	CDS	1394819	1396297	.	+	0	ID=OIJKMAGN_01253;eC_number=2.7.1.17;Name=xylB_2;gene=xylB_2;inference=ab initio prediction:Prodigal:2.6,similar to AA sequence:UniProtKB:P35850;locus_tag=OIJKMAGN_01253;product=Xylulose kinase
gi_924611173_gb_LIYD01000005.1_	Prodigal:2.6	CDS	1396316	1397638	.	+	0	ID=OIJKMAGN_01254;eC_number=5.3.1.5;Name=xylA;gene=xylA;inference=ab initio prediction:Prodigal:2.6,similar to AA sequence:UniProtKB:Q8A9M2;locus_tag=OIJKMAGN_01254;product=Xylose isomerase
gi_924611173_gb_LIYD01000005.1_	Prodigal:2.6	CDS	1398018	1405100	.	+	0	ID=OIJKMAGN_01255;inference=ab initio prediction:Prodigal:2.6;locus_tag=OIJKMAGN_01255;product=hypothetical protein
gi_924611173_gb_LIYD01000005.1_	Prodigal:2.6	CDS	1405131	1405286	.	+	0	ID=OIJKMAGN_01256;inference=ab initio prediction:Prodigal:2.6;locus_tag=OIJKMAGN_01256;product=hypothetical protein
gi_924611173_gb_LIYD01000005.1_	Prodigal:2.6	CDS	1405208	1405462	.	-	0	ID=OIJKMAGN_01257;inference=ab initio prediction:Prodigal:2.6;locus_tag=OIJKMAGN_01257;product=hypothetical protein
gi_924611173_gb_LIYD01000005.1_	Prodigal:2.6	CDS	1405483	1405689	.	-	0	ID=OIJKMAGN_01258;inference=ab initio prediction:Prodigal:2.6;locus_tag=OIJKMAGN_01258;product=hypothetical protein
gi_924611173_gb_LIYD01000005.1_	Prodigal:2.6	CDS	1405771	1406019	.	-	0	ID=OIJKMAGN_01259;inference=ab initio prediction:Prodigal:2.6;locus_tag=OIJKMAGN_01259;product=hypothetical protein
gi_924611173_gb_LIYD01000005.1_	Prodigal:2.6	CDS	1406224	1407159	.	+	0	ID=OIJKMAGN_01260;eC_number=1.13.11.-;Name=mhqO;gene=mhqO;inference=ab initio prediction:Prodigal:2.6,similar to AA sequence:UniProtKB:P96693;locus_tag=OIJKMAGN_01260;product=Putative ring-cleaving dioxygenase MhqO
gi_924611173_gb_LIYD01000005.1_	Prodigal:2.6	CDS	1407166	1407786	.	+	0	ID=OIJKMAGN_01261;eC_number=3.1.-.-;Name=mhqD;gene=mhqD;inference=ab initio prediction:Prodigal:2.6,similar to AA sequence:UniProtKB:O34842;locus_tag=OIJKMAGN_01261;product=Putative hydrolase MhqD
gi_924611173_gb_LIYD01000005.1_	Prodigal:2.6	CDS	1407876	1408772	.	+	0	ID=OIJKMAGN_01262;eC_number=1.13.11.24;Name=yhhW_2;gene=yhhW_2;inference=ab initio prediction:Prodigal:2.6,similar to AA sequence:UniProtKB:P46852;locus_tag=OIJKMAGN_01262;product=Quercetin 2%2C3-dioxygenase
gi_924611173_gb_LIYD01000005.1_	Prodigal:2.6	CDS	1408772	1409050	.	+	0	ID=OIJKMAGN_01263;inference=ab initio prediction:Prodigal:2.6;locus_tag=OIJKMAGN_01263;product=hypothetical protein
gi_924611173_gb_LIYD01000005.1_	Prodigal:2.6	CDS	1409099	1409899	.	+	0	ID=OIJKMAGN_01264;inference=ab initio prediction:Prodigal:2.6;locus_tag=OIJKMAGN_01264;product=hypothetical protein
gi_924611173_gb_LIYD01000005.1_	Prodigal:2.6	CDS	1409965	1411014	.	-	0	ID=OIJKMAGN_01265;eC_number=1.1.1.2;Name=adhc1_2;gene=adhc1_2;inference=ab initio prediction:Prodigal:2.6,similar to AA sequence:UniProtKB:P0CH36;locus_tag=OIJKMAGN_01265;product=NADP-dependent alcohol dehydrogenase C 1
gi_924611173_gb_LIYD01000005.1_	Prodigal:2.6	CDS	1411156	1411875	.	-	0	ID=OIJKMAGN_01266;Name=yehT_2;gene=yehT_2;inference=ab initio prediction:Prodigal:2.6,similar to AA sequence:UniProtKB:P0AFT5;locus_tag=OIJKMAGN_01266;product=Transcriptional regulatory protein YehT
gi_924611173_gb_LIYD01000005.1_	Prodigal:2.6	CDS	1411872	1412900	.	-	0	ID=OIJKMAGN_01267;eC_number=2.7.13.3;Name=ypdA_2;gene=ypdA_2;inference=ab initio prediction:Prodigal:2.6,similar to AA sequence:UniProtKB:P0AA93;locus_tag=OIJKMAGN_01267;product=Sensor histidine kinase YpdA
gi_924611173_gb_LIYD01000005.1_	Prodigal:2.6	CDS	1413055	1414437	.	+	0	ID=OIJKMAGN_01268;inference=ab initio prediction:Prodigal:2.6;locus_tag=OIJKMAGN_01268;product=hypothetical protein
gi_924611173_gb_LIYD01000005.1_	Prodigal:2.6	CDS	1414444	1417656	.	+	0	ID=OIJKMAGN_01269;Name=swrC;gene=swrC;inference=ab initio prediction:Prodigal:2.6,similar to AA sequence:UniProtKB:O31501;locus_tag=OIJKMAGN_01269;product=Swarming motility protein SwrC
gi_924611173_gb_LIYD01000005.1_	Prodigal:2.6	CDS	1417628	1418734	.	+	0	ID=OIJKMAGN_01270;Name=bepF_1;gene=bepF_1;inference=ab initio prediction:Prodigal:2.6,similar to AA sequence:UniProtKB:Q8FWV8;locus_tag=OIJKMAGN_01270;product=Efflux pump periplasmic linker BepF
gi_924611173_gb_LIYD01000005.1_	Prodigal:2.6	CDS	1418997	1421267	.	-	0	ID=OIJKMAGN_01271;Name=gerN;gene=gerN;inference=ab initio prediction:Prodigal:2.6,similar to AA sequence:UniProtKB:Q9KI10;locus_tag=OIJKMAGN_01271;product=Na(+)/H(+)-K(+) antiporter GerN
gi_924611173_gb_LIYD01000005.1_	Prodigal:2.6	CDS	1421394	1422125	.	-	0	ID=OIJKMAGN_01272;Name=natR;gene=natR;inference=ab initio prediction:Prodigal:2.6,similar to AA sequence:UniProtKB:P70955;locus_tag=OIJKMAGN_01272;product=Transcriptional regulatory protein NatR
gi_924611173_gb_LIYD01000005.1_	Prodigal:2.6	CDS	1422094	1422840	.	-	0	ID=OIJKMAGN_01273;inference=ab initio prediction:Prodigal:2.6;locus_tag=OIJKMAGN_01273;product=hypothetical protein
gi_924611173_gb_LIYD01000005.1_	Prodigal:2.6	CDS	1422844	1423230	.	-	0	ID=OIJKMAGN_01274;eC_number=2.8.1.1;Name=pspE;gene=pspE;inference=ab initio prediction:Prodigal:2.6,similar to AA sequence:UniProtKB:P23857;locus_tag=OIJKMAGN_01274;product=Thiosulfate sulfurtransferase PspE
gi_924611173_gb_LIYD01000005.1_	Prodigal:2.6	CDS	1423233	1423751	.	-	0	ID=OIJKMAGN_01275;inference=ab initio prediction:Prodigal:2.6;locus_tag=OIJKMAGN_01275;product=hypothetical protein
gi_924611173_gb_LIYD01000005.1_	Prodigal:2.6	CDS	1423943	1424374	.	+	0	ID=OIJKMAGN_01276;eC_number=4.6.1.1;Name=cyaB_2;gene=cyaB_2;inference=ab initio prediction:Prodigal:2.6,similar to AA sequence:UniProtKB:P40138;locus_tag=OIJKMAGN_01276;product=Adenylate cyclase 2
gi_924611173_gb_LIYD01000005.1_	Prodigal:2.6	CDS	1424405	1424722	.	-	0	ID=OIJKMAGN_01277;Name=moeZ_2;gene=moeZ_2;inference=ab initio prediction:Prodigal:2.6,similar to AA sequence:UniProtKB:P9WMN7;locus_tag=OIJKMAGN_01277;product=putative adenylyltransferase/sulfurtransferase MoeZ
gi_924611173_gb_LIYD01000005.1_	Prodigal:2.6	CDS	1424780	1426267	.	-	0	ID=OIJKMAGN_01278;Name=gabR;gene=gabR;inference=ab initio prediction:Prodigal:2.6,similar to AA sequence:UniProtKB:P94426;locus_tag=OIJKMAGN_01278;product=HTH-type transcriptional regulatory protein GabR
gi_924611173_gb_LIYD01000005.1_	Prodigal:2.6	CDS	1426332	1428194	.	+	0	ID=OIJKMAGN_01279;Name=btuB_2;gene=btuB_2;inference=ab initio prediction:Prodigal:2.6,similar to AA sequence:UniProtKB:P06129;locus_tag=OIJKMAGN_01279;product=Vitamin B12 transporter BtuB
gi_924611173_gb_LIYD01000005.1_	Prodigal:2.6	CDS	1428339	1431062	.	+	0	ID=OIJKMAGN_01280;eC_number=2.7.13.3;Name=todS_1;gene=todS_1;inference=ab initio prediction:Prodigal:2.6,similar to AA sequence:UniProtKB:A5W4E3;locus_tag=OIJKMAGN_01280;product=Sensor histidine kinase TodS
gi_924611173_gb_LIYD01000005.1_	Prodigal:2.6	CDS	1431307	1432614	.	+	0	ID=OIJKMAGN_01281;Name=xylE_1;gene=xylE_1;inference=ab initio prediction:Prodigal:2.6,similar to AA sequence:UniProtKB:P0AGF4;locus_tag=OIJKMAGN_01281;product=D-xylose-proton symporter
gi_924611173_gb_LIYD01000005.1_	Prodigal:2.6	CDS	1432633	1434198	.	+	0	ID=OIJKMAGN_01282;eC_number=3.2.1.80;Name=sacC;gene=sacC;inference=ab initio prediction:Prodigal:2.6,similar to AA sequence:UniProtKB:P05656;locus_tag=OIJKMAGN_01282;product=Levanase
gi_924611173_gb_LIYD01000005.1_	Prodigal:2.6	CDS	1434224	1435129	.	+	0	ID=OIJKMAGN_01283;eC_number=2.7.1.92;Name=iolC;gene=iolC;inference=ab initio prediction:Prodigal:2.6,similar to AA sequence:UniProtKB:Q9KAG8;locus_tag=OIJKMAGN_01283;product=5-dehydro-2-deoxygluconokinase
gi_924611173_gb_LIYD01000005.1_	Prodigal:2.6	CDS	1435172	1435738	.	+	0	ID=OIJKMAGN_01284;Name=rpoE_3;gene=rpoE_3;inference=ab initio prediction:Prodigal:2.6,similar to AA sequence:UniProtKB:D0ZSY9;locus_tag=OIJKMAGN_01284;product=ECF RNA polymerase sigma-E factor
gi_924611173_gb_LIYD01000005.1_	Prodigal:2.6	CDS	1435794	1436003	.	+	0	ID=OIJKMAGN_01285;inference=ab initio prediction:Prodigal:2.6;locus_tag=OIJKMAGN_01285;product=hypothetical protein
gi_924611173_gb_LIYD01000005.1_	Prodigal:2.6	CDS	1436015	1436851	.	+	0	ID=OIJKMAGN_01286;inference=ab initio prediction:Prodigal:2.6;locus_tag=OIJKMAGN_01286;product=hypothetical protein
gi_924611173_gb_LIYD01000005.1_	Prodigal:2.6	CDS	1436950	1439568	.	+	0	ID=OIJKMAGN_01287;inference=ab initio prediction:Prodigal:2.6;locus_tag=OIJKMAGN_01287;product=hypothetical protein
gi_924611173_gb_LIYD01000005.1_	Prodigal:2.6	CDS	1439574	1440404	.	+	0	ID=OIJKMAGN_01288;inference=ab initio prediction:Prodigal:2.6;locus_tag=OIJKMAGN_01288;product=hypothetical protein
gi_924611173_gb_LIYD01000005.1_	Prodigal:2.6	CDS	1440842	1441699	.	+	0	ID=OIJKMAGN_01289;eC_number=2.4.2.17;Name=hisG;gene=hisG;inference=ab initio prediction:Prodigal:2.6,similar to AA sequence:UniProtKB:P00499;locus_tag=OIJKMAGN_01289;product=ATP phosphoribosyltransferase
gi_924611173_gb_LIYD01000005.1_	Prodigal:2.6	CDS	1441696	1442985	.	+	0	ID=OIJKMAGN_01290;eC_number=1.1.1.23;Name=hisD;gene=hisD;inference=ab initio prediction:Prodigal:2.6,similar to AA sequence:UniProtKB:P06988;locus_tag=OIJKMAGN_01290;product=Histidinol dehydrogenase
gi_924611173_gb_LIYD01000005.1_	Prodigal:2.6	CDS	1442978	1444000	.	+	0	ID=OIJKMAGN_01291;eC_number=2.6.1.9;Name=hisC;gene=hisC;inference=ab initio prediction:Prodigal:2.6,similar to AA sequence:UniProtKB:P06986;locus_tag=OIJKMAGN_01291;product=Histidinol-phosphate aminotransferase
gi_924611173_gb_LIYD01000005.1_	Prodigal:2.6	CDS	1443997	1445085	.	+	0	ID=OIJKMAGN_01292;Name=hisB;gene=hisB;inference=ab initio prediction:Prodigal:2.6,similar to AA sequence:UniProtKB:Q8ABA7;locus_tag=OIJKMAGN_01292;product=Histidine biosynthesis bifunctional protein HisB
gi_924611173_gb_LIYD01000005.1_	Prodigal:2.6	CDS	1445082	1445660	.	+	0	ID=OIJKMAGN_01293;eC_number=2.4.2.-;Name=hisH;gene=hisH;inference=ab initio prediction:Prodigal:2.6,similar to AA sequence:UniProtKB:P60595;locus_tag=OIJKMAGN_01293;product=Imidazole glycerol phosphate synthase subunit HisH
gi_924611173_gb_LIYD01000005.1_	Prodigal:2.6	CDS	1445657	1446370	.	+	0	ID=OIJKMAGN_01294;eC_number=5.3.1.16;Name=hisA;gene=hisA;inference=ab initio prediction:Prodigal:2.6,similar to AA sequence:UniProtKB:Q9PM74;locus_tag=OIJKMAGN_01294;product=1-(5-phosphoribosyl)-5-[(5-phosphoribosylamino)methylideneamino] imidazole-4-carboxamide isomerase
gi_924611173_gb_LIYD01000005.1_	Prodigal:2.6	CDS	1446364	1447116	.	+	0	ID=OIJKMAGN_01295;eC_number=4.1.3.-;Name=hisF;gene=hisF;inference=ab initio prediction:Prodigal:2.6,similar to AA sequence:UniProtKB:Q7SIB9;locus_tag=OIJKMAGN_01295;product=Imidazole glycerol phosphate synthase subunit HisF
gi_924611173_gb_LIYD01000005.1_	Prodigal:2.6	CDS	1447113	1447703	.	+	0	ID=OIJKMAGN_01296;eC_number=3.5.4.19;Name=hisI;gene=hisI;inference=ab initio prediction:Prodigal:2.6,similar to AA sequence:UniProtKB:P9WMM7;locus_tag=OIJKMAGN_01296;product=Phosphoribosyl-AMP cyclohydrolase
gi_924611173_gb_LIYD01000005.1_	Prodigal:2.6	CDS	1447768	1448133	.	+	0	ID=OIJKMAGN_01297;inference=ab initio prediction:Prodigal:2.6;locus_tag=OIJKMAGN_01297;product=hypothetical protein
gi_924611173_gb_LIYD01000005.1_	Prodigal:2.6	CDS	1448183	1448731	.	-	0	ID=OIJKMAGN_01298;eC_number=2.7.7.7;Name=polC_2;gene=polC_2;inference=ab initio prediction:Prodigal:2.6,protein motif:HAMAP:MF_00356;locus_tag=OIJKMAGN_01298;product=DNA polymerase III PolC-type
gi_924611173_gb_LIYD01000005.1_	Prodigal:2.6	CDS	1448778	1449881	.	-	0	ID=OIJKMAGN_01299;inference=ab initio prediction:Prodigal:2.6;locus_tag=OIJKMAGN_01299;product=hypothetical protein
gi_924611173_gb_LIYD01000005.1_	Prodigal:2.6	CDS	1450442	1450846	.	-	0	ID=OIJKMAGN_01300;inference=ab initio prediction:Prodigal:2.6;locus_tag=OIJKMAGN_01300;product=hypothetical protein
gi_924611173_gb_LIYD01000005.1_	Aragorn:1.2	tRNA	1450972	1451046	.	-	.	ID=OIJKMAGN_01301;inference=COORDINATES:profile:Aragorn:1.2;locus_tag=OIJKMAGN_01301;product=tRNA-Phe(gaa)
gi_924611173_gb_LIYD01000005.1_	Aragorn:1.2	tRNA	1451309	1451381	.	-	.	ID=OIJKMAGN_01302;inference=COORDINATES:profile:Aragorn:1.2;locus_tag=OIJKMAGN_01302;product=tRNA-Asp(gtc)
gi_924611173_gb_LIYD01000005.1_	Aragorn:1.2	tRNA	1451404	1451477	.	-	.	ID=OIJKMAGN_01303;inference=COORDINATES:profile:Aragorn:1.2;locus_tag=OIJKMAGN_01303;product=tRNA-Asn(gtt)
gi_924611173_gb_LIYD01000005.1_	Prodigal:2.6	CDS	1451543	1451665	.	-	0	ID=OIJKMAGN_01304;inference=ab initio prediction:Prodigal:2.6;locus_tag=OIJKMAGN_01304;product=hypothetical protein
gi_924611173_gb_LIYD01000005.1_	Prodigal:2.6	CDS	1452239	1453660	.	-	0	ID=OIJKMAGN_01305;eC_number=6.5.1.-;Name=rtcB_1;gene=rtcB_1;inference=ab initio prediction:Prodigal:2.6,similar to AA sequence:UniProtKB:P46850;locus_tag=OIJKMAGN_01305;product=RNA-splicing ligase RtcB
gi_924611173_gb_LIYD01000005.1_	Prodigal:2.6	CDS	1453806	1454837	.	+	0	ID=OIJKMAGN_01306;inference=ab initio prediction:Prodigal:2.6;locus_tag=OIJKMAGN_01306;product=hypothetical protein
gi_924611173_gb_LIYD01000005.1_	Prodigal:2.6	CDS	1454834	1455520	.	-	0	ID=OIJKMAGN_01307;Name=fnr;gene=fnr;inference=ab initio prediction:Prodigal:2.6,similar to AA sequence:UniProtKB:P0A9E5;locus_tag=OIJKMAGN_01307;product=Fumarate and nitrate reduction regulatory protein
gi_924611173_gb_LIYD01000005.1_	Prodigal:2.6	CDS	1455624	1457996	.	+	0	ID=OIJKMAGN_01308;eC_number=3.6.3.54;Name=copA_2;gene=copA_2;inference=ab initio prediction:Prodigal:2.6,similar to AA sequence:UniProtKB:Q2FV64;locus_tag=OIJKMAGN_01308;product=Copper-exporting P-type ATPase A
gi_924611173_gb_LIYD01000005.1_	Prodigal:2.6	CDS	1458187	1458366	.	+	0	ID=OIJKMAGN_01309;inference=ab initio prediction:Prodigal:2.6;locus_tag=OIJKMAGN_01309;product=hypothetical protein
gi_924611173_gb_LIYD01000005.1_	Prodigal:2.6	CDS	1458369	1460567	.	+	0	ID=OIJKMAGN_01310;eC_number=1.9.3.1;Name=ccoN1;gene=ccoN1;inference=ab initio prediction:Prodigal:2.6,similar to AA sequence:UniProtKB:D9IA43;locus_tag=OIJKMAGN_01310;product=Cbb3-type cytochrome c oxidase subunit CcoN1
gi_924611173_gb_LIYD01000005.1_	Prodigal:2.6	CDS	1460573	1460761	.	+	0	ID=OIJKMAGN_01311;inference=ab initio prediction:Prodigal:2.6;locus_tag=OIJKMAGN_01311;product=hypothetical protein
gi_924611173_gb_LIYD01000005.1_	Prodigal:2.6	CDS	1460782	1461684	.	+	0	ID=OIJKMAGN_01312;Name=ccoP2;gene=ccoP2;inference=ab initio prediction:Prodigal:2.6,similar to AA sequence:UniProtKB:Q8KS19;locus_tag=OIJKMAGN_01312;product=Cbb3-type cytochrome c oxidase subunit CcoP2
gi_924611173_gb_LIYD01000005.1_	Prodigal:2.6	CDS	1461697	1463130	.	+	0	ID=OIJKMAGN_01313;inference=ab initio prediction:Prodigal:2.6;locus_tag=OIJKMAGN_01313;product=hypothetical protein
gi_924611173_gb_LIYD01000005.1_	Prodigal:2.6	CDS	1463143	1463595	.	+	0	ID=OIJKMAGN_01314;inference=ab initio prediction:Prodigal:2.6;locus_tag=OIJKMAGN_01314;product=hypothetical protein
gi_924611173_gb_LIYD01000005.1_	Prodigal:2.6	CDS	1463726	1464424	.	+	0	ID=OIJKMAGN_01315;inference=ab initio prediction:Prodigal:2.6;locus_tag=OIJKMAGN_01315;product=hypothetical protein
gi_924611173_gb_LIYD01000005.1_	Prodigal:2.6	CDS	1464530	1465894	.	-	0	ID=OIJKMAGN_01316;eC_number=1.3.98.3;Name=hemN_1;gene=hemN_1;inference=ab initio prediction:Prodigal:2.6,similar to AA sequence:UniProtKB:O34162;locus_tag=OIJKMAGN_01316;product=Oxygen-independent coproporphyrinogen III oxidase
gi_924611173_gb_LIYD01000005.1_	Prodigal:2.6	CDS	1465968	1466825	.	-	0	ID=OIJKMAGN_01317;Name=btr_3;gene=btr_3;inference=ab initio prediction:Prodigal:2.6,similar to AA sequence:UniProtKB:P40408;locus_tag=OIJKMAGN_01317;product=HTH-type transcriptional activator Btr
gi_924611173_gb_LIYD01000005.1_	Prodigal:2.6	CDS	1466974	1468260	.	+	0	ID=OIJKMAGN_01318;Name=fucP_2;gene=fucP_2;inference=ab initio prediction:Prodigal:2.6,similar to AA sequence:UniProtKB:P11551;locus_tag=OIJKMAGN_01318;product=L-fucose-proton symporter
gi_924611173_gb_LIYD01000005.1_	Prodigal:2.6	CDS	1468292	1469932	.	+	0	ID=OIJKMAGN_01319;eC_number=4.2.1.7;Name=uxaA_2;gene=uxaA_2;inference=ab initio prediction:Prodigal:2.6,similar to AA sequence:UniProtKB:O34673;locus_tag=OIJKMAGN_01319;product=Altronate dehydratase
gi_924611173_gb_LIYD01000005.1_	Prodigal:2.6	CDS	1470117	1470881	.	+	0	ID=OIJKMAGN_01320;eC_number=1.2.1.62;Name=tsaC1;gene=tsaC1;inference=ab initio prediction:Prodigal:2.6,similar to AA sequence:UniProtKB:P94681;locus_tag=OIJKMAGN_01320;product=4-formylbenzenesulfonate dehydrogenase TsaC1/TsaC2
gi_924611173_gb_LIYD01000005.1_	Prodigal:2.6	CDS	1470949	1471797	.	+	0	ID=OIJKMAGN_01321;eC_number=4.3.2.3;inference=ab initio prediction:Prodigal:2.6,similar to AA sequence:UniProtKB:Q39BA7;locus_tag=OIJKMAGN_01321;product=Ureidoglycolate lyase
gi_924611173_gb_LIYD01000005.1_	Prodigal:2.6	CDS	1471797	1472126	.	+	0	ID=OIJKMAGN_01322;eC_number=5.1.3.29;inference=ab initio prediction:Prodigal:2.6,similar to AA sequence:UniProtKB:Q8P3K1;locus_tag=OIJKMAGN_01322;product=L-fucose mutarotase
gi_924611173_gb_LIYD01000005.1_	Prodigal:2.6	CDS	1472148	1472927	.	+	0	ID=OIJKMAGN_01323;eC_number=1.1.1.163;Name=cpnA_1;gene=cpnA_1;inference=ab initio prediction:Prodigal:2.6,similar to AA sequence:UniProtKB:Q8GAV9;locus_tag=OIJKMAGN_01323;product=Cyclopentanol dehydrogenase
gi_924611173_gb_LIYD01000005.1_	Prodigal:2.6	CDS	1472964	1474859	.	+	0	ID=OIJKMAGN_01324;eC_number=3.2.1.22;inference=ab initio prediction:Prodigal:2.6,similar to AA sequence:UniProtKB:Q8A6L0;locus_tag=OIJKMAGN_01324;product=Retaining alpha-galactosidase
gi_924611173_gb_LIYD01000005.1_	Prodigal:2.6	CDS	1475019	1475606	.	+	0	ID=OIJKMAGN_01325;Name=betI_1;gene=betI_1;inference=ab initio prediction:Prodigal:2.6,protein motif:HAMAP:MF_00768;locus_tag=OIJKMAGN_01325;product=HTH-type transcriptional regulator BetI
gi_924611173_gb_LIYD01000005.1_	Prodigal:2.6	CDS	1475848	1476987	.	+	0	ID=OIJKMAGN_01326;Name=ttgA_1;gene=ttgA_1;inference=ab initio prediction:Prodigal:2.6,similar to AA sequence:UniProtKB:Q9WWZ9;locus_tag=OIJKMAGN_01326;product=Toluene efflux pump periplasmic linker protein TtgA
gi_924611173_gb_LIYD01000005.1_	Prodigal:2.6	CDS	1477019	1480207	.	+	0	ID=OIJKMAGN_01327;Name=bepE_2;gene=bepE_2;inference=ab initio prediction:Prodigal:2.6,similar to AA sequence:UniProtKB:Q8G2M6;locus_tag=OIJKMAGN_01327;product=Efflux pump membrane transporter BepE
gi_924611173_gb_LIYD01000005.1_	Prodigal:2.6	CDS	1480213	1481610	.	+	0	ID=OIJKMAGN_01328;Name=oprM_2;gene=oprM_2;inference=ab initio prediction:Prodigal:2.6,similar to AA sequence:UniProtKB:Q51487;locus_tag=OIJKMAGN_01328;product=Outer membrane protein OprM
gi_924611173_gb_LIYD01000005.1_	Prodigal:2.6	CDS	1482642	1483022	.	+	0	ID=OIJKMAGN_01329;eC_number=1.1.1.-;Name=lvr_2;gene=lvr_2;inference=ab initio prediction:Prodigal:2.6,similar to AA sequence:UniProtKB:Q9LBG2;locus_tag=OIJKMAGN_01329;product=Levodione reductase
gi_924611173_gb_LIYD01000005.1_	Prodigal:2.6	CDS	1483172	1483993	.	-	0	ID=OIJKMAGN_01330;inference=ab initio prediction:Prodigal:2.6;locus_tag=OIJKMAGN_01330;product=hypothetical protein
gi_924611173_gb_LIYD01000005.1_	Prodigal:2.6	CDS	1484187	1484732	.	+	0	ID=OIJKMAGN_01331;inference=ab initio prediction:Prodigal:2.6;locus_tag=OIJKMAGN_01331;product=hypothetical protein
gi_924611173_gb_LIYD01000005.1_	Prodigal:2.6	CDS	1485060	1485809	.	-	0	ID=OIJKMAGN_01332;eC_number=1.1.1.100;Name=fabG_3;gene=fabG_3;inference=ab initio prediction:Prodigal:2.6,similar to AA sequence:UniProtKB:O67610;locus_tag=OIJKMAGN_01332;product=3-oxoacyl-[acyl-carrier-protein] reductase FabG
gi_924611173_gb_LIYD01000005.1_	Prodigal:2.6	CDS	1485825	1486283	.	-	0	ID=OIJKMAGN_01333;inference=ab initio prediction:Prodigal:2.6;locus_tag=OIJKMAGN_01333;product=hypothetical protein
gi_924611173_gb_LIYD01000005.1_	Prodigal:2.6	CDS	1486310	1487266	.	-	0	ID=OIJKMAGN_01334;eC_number=2.3.1.239;Name=pikAII_2;gene=pikAII_2;inference=ab initio prediction:Prodigal:2.6,similar to AA sequence:UniProtKB:Q9ZGI4;locus_tag=OIJKMAGN_01334;product=Narbonolide/10-deoxymethynolide synthase PikA2%2C modules 3 and 4
gi_924611173_gb_LIYD01000005.1_	Prodigal:2.6	CDS	1487369	1488274	.	-	0	ID=OIJKMAGN_01335;Name=rhaR_2;gene=rhaR_2;inference=ab initio prediction:Prodigal:2.6,protein motif:HAMAP:MF_01533;locus_tag=OIJKMAGN_01335;product=HTH-type transcriptional activator RhaR
gi_924611173_gb_LIYD01000005.1_	Prodigal:2.6	CDS	1488296	1489036	.	-	0	ID=OIJKMAGN_01336;eC_number=1.1.1.100;Name=fabG_4;gene=fabG_4;inference=ab initio prediction:Prodigal:2.6,similar to AA sequence:UniProtKB:P0A0H9;locus_tag=OIJKMAGN_01336;product=3-oxoacyl-[acyl-carrier-protein] reductase FabG
gi_924611173_gb_LIYD01000005.1_	Prodigal:2.6	CDS	1489414	1490364	.	-	0	ID=OIJKMAGN_01337;Name=chbR_4;gene=chbR_4;inference=ab initio prediction:Prodigal:2.6,similar to AA sequence:UniProtKB:P17410;locus_tag=OIJKMAGN_01337;product=HTH-type transcriptional regulator ChbR
gi_924611173_gb_LIYD01000005.1_	Prodigal:2.6	CDS	1490461	1491297	.	-	0	ID=OIJKMAGN_01338;eC_number=1.-.-.-;inference=ab initio prediction:Prodigal:2.6,similar to AA sequence:UniProtKB:Q7A3L9;locus_tag=OIJKMAGN_01338;product=putative oxidoreductase
gi_924611173_gb_LIYD01000005.1_	Prodigal:2.6	CDS	1491431	1491811	.	-	0	ID=OIJKMAGN_01339;Name=ytcD_2;gene=ytcD_2;inference=ab initio prediction:Prodigal:2.6,similar to AA sequence:UniProtKB:O34533;locus_tag=OIJKMAGN_01339;product=putative HTH-type transcriptional regulator YtcD
gi_924611173_gb_LIYD01000005.1_	Prodigal:2.6	CDS	1491943	1492575	.	+	0	ID=OIJKMAGN_01340;eC_number=1.6.99.-;inference=ab initio prediction:Prodigal:2.6,similar to AA sequence:UniProtKB:P46072;locus_tag=OIJKMAGN_01340;product=Major NAD(P)H-flavin oxidoreductase
gi_924611173_gb_LIYD01000005.1_	Prodigal:2.6	CDS	1492582	1492884	.	+	0	ID=OIJKMAGN_01341;inference=ab initio prediction:Prodigal:2.6;locus_tag=OIJKMAGN_01341;product=hypothetical protein
gi_924611173_gb_LIYD01000005.1_	Prodigal:2.6	CDS	1492955	1494046	.	+	0	ID=OIJKMAGN_01342;inference=ab initio prediction:Prodigal:2.6;locus_tag=OIJKMAGN_01342;product=hypothetical protein
gi_924611173_gb_LIYD01000005.1_	Prodigal:2.6	CDS	1494160	1495083	.	-	0	ID=OIJKMAGN_01343;Name=araC_3;gene=araC_3;inference=ab initio prediction:Prodigal:2.6,similar to AA sequence:UniProtKB:P0A9E0;locus_tag=OIJKMAGN_01343;product=Arabinose operon regulatory protein
gi_924611173_gb_LIYD01000005.1_	Prodigal:2.6	CDS	1495100	1495864	.	-	0	ID=OIJKMAGN_01344;eC_number=1.1.1.100;Name=fabG_5;gene=fabG_5;inference=ab initio prediction:Prodigal:2.6,similar to AA sequence:UniProtKB:P0A0H9;locus_tag=OIJKMAGN_01344;product=3-oxoacyl-[acyl-carrier-protein] reductase FabG
gi_924611173_gb_LIYD01000005.1_	Prodigal:2.6	CDS	1496289	1497134	.	+	0	ID=OIJKMAGN_01345;inference=ab initio prediction:Prodigal:2.6;locus_tag=OIJKMAGN_01345;product=hypothetical protein
gi_924611173_gb_LIYD01000005.1_	Prodigal:2.6	CDS	1497384	1497737	.	+	0	ID=OIJKMAGN_01346;inference=ab initio prediction:Prodigal:2.6;locus_tag=OIJKMAGN_01346;product=hypothetical protein
gi_924611173_gb_LIYD01000005.1_	Prodigal:2.6	CDS	1497750	1498058	.	+	0	ID=OIJKMAGN_01347;inference=ab initio prediction:Prodigal:2.6;locus_tag=OIJKMAGN_01347;product=hypothetical protein
gi_924611173_gb_LIYD01000005.1_	Prodigal:2.6	CDS	1498144	1499604	.	+	0	ID=OIJKMAGN_01348;inference=ab initio prediction:Prodigal:2.6;locus_tag=OIJKMAGN_01348;product=hypothetical protein
gi_924611173_gb_LIYD01000005.1_	Prodigal:2.6	CDS	1499611	1501707	.	+	0	ID=OIJKMAGN_01349;eC_number=5.99.1.2;Name=topB_2;gene=topB_2;inference=ab initio prediction:Prodigal:2.6,similar to AA sequence:UniProtKB:P14294;locus_tag=OIJKMAGN_01349;product=DNA topoisomerase 3
gi_924611173_gb_LIYD01000005.1_	Prodigal:2.6	CDS	1501697	1502578	.	+	0	ID=OIJKMAGN_01350;inference=ab initio prediction:Prodigal:2.6;locus_tag=OIJKMAGN_01350;product=hypothetical protein
gi_924611173_gb_LIYD01000005.1_	Prodigal:2.6	CDS	1502631	1503083	.	-	0	ID=OIJKMAGN_01351;inference=ab initio prediction:Prodigal:2.6;locus_tag=OIJKMAGN_01351;product=hypothetical protein
gi_924611173_gb_LIYD01000005.1_	Prodigal:2.6	CDS	1503141	1503707	.	-	0	ID=OIJKMAGN_01352;inference=ab initio prediction:Prodigal:2.6;locus_tag=OIJKMAGN_01352;product=hypothetical protein
gi_924611173_gb_LIYD01000005.1_	Prodigal:2.6	CDS	1503922	1504359	.	+	0	ID=OIJKMAGN_01353;inference=ab initio prediction:Prodigal:2.6;locus_tag=OIJKMAGN_01353;product=hypothetical protein
gi_924611173_gb_LIYD01000005.1_	Prodigal:2.6	CDS	1504346	1509775	.	+	0	ID=OIJKMAGN_01354;inference=ab initio prediction:Prodigal:2.6;locus_tag=OIJKMAGN_01354;product=hypothetical protein
gi_924611173_gb_LIYD01000005.1_	Prodigal:2.6	CDS	1509783	1510604	.	-	0	ID=OIJKMAGN_01355;inference=ab initio prediction:Prodigal:2.6;locus_tag=OIJKMAGN_01355;product=hypothetical protein
gi_924611173_gb_LIYD01000005.1_	Prodigal:2.6	CDS	1510909	1511604	.	-	0	ID=OIJKMAGN_01356;Name=mdaB_3;gene=mdaB_3;inference=ab initio prediction:Prodigal:2.6,similar to AA sequence:UniProtKB:P0AEY7;locus_tag=OIJKMAGN_01356;product=Modulator of drug activity B
gi_924611173_gb_LIYD01000005.1_	Prodigal:2.6	CDS	1511657	1512361	.	-	0	ID=OIJKMAGN_01357;eC_number=1.1.1.385;Name=bacC_4;gene=bacC_4;inference=ab initio prediction:Prodigal:2.6,similar to AA sequence:UniProtKB:Q8KWT4;locus_tag=OIJKMAGN_01357;product=Dihydroanticapsin 7-dehydrogenase
gi_924611173_gb_LIYD01000005.1_	Prodigal:2.6	CDS	1512386	1513522	.	-	0	ID=OIJKMAGN_01358;eC_number=1.-.-.-;inference=ab initio prediction:Prodigal:2.6,similar to AA sequence:UniProtKB:P0DN73;locus_tag=OIJKMAGN_01358;product=putative oxidoreductase
gi_924611173_gb_LIYD01000005.1_	Prodigal:2.6	CDS	1513883	1514827	.	-	0	ID=OIJKMAGN_01359;Name=araC_4;gene=araC_4;inference=ab initio prediction:Prodigal:2.6,similar to AA sequence:UniProtKB:P0A9E0;locus_tag=OIJKMAGN_01359;product=Arabinose operon regulatory protein
gi_924611173_gb_LIYD01000005.1_	Prodigal:2.6	CDS	1514861	1515874	.	-	0	ID=OIJKMAGN_01360;eC_number=1.1.1.-;Name=yhdN_5;gene=yhdN_5;inference=ab initio prediction:Prodigal:2.6,similar to AA sequence:UniProtKB:P80874;locus_tag=OIJKMAGN_01360;product=General stress protein 69
gi_924611173_gb_LIYD01000005.1_	Prodigal:2.6	CDS	1515973	1517400	.	-	0	ID=OIJKMAGN_01361;eC_number=1.2.1.79;Name=gabD1_2;gene=gabD1_2;inference=ab initio prediction:Prodigal:2.6,similar to AA sequence:UniProtKB:P9WNX9;locus_tag=OIJKMAGN_01361;product=Succinate-semialdehyde dehydrogenase [NADP(+)] 1
gi_924611173_gb_LIYD01000005.1_	Prodigal:2.6	CDS	1517433	1518176	.	-	0	ID=OIJKMAGN_01362;eC_number=1.-.-.-;inference=ab initio prediction:Prodigal:2.6,similar to AA sequence:UniProtKB:Q7A3L9;locus_tag=OIJKMAGN_01362;product=putative oxidoreductase
gi_924611173_gb_LIYD01000005.1_	Prodigal:2.6	CDS	1518413	1519468	.	-	0	ID=OIJKMAGN_01363;eC_number=1.1.1.1;inference=ab initio prediction:Prodigal:2.6,similar to AA sequence:UniProtKB:P42328;locus_tag=OIJKMAGN_01363;product=Alcohol dehydrogenase
gi_924611173_gb_LIYD01000005.1_	Prodigal:2.6	CDS	1519523	1520545	.	-	0	ID=OIJKMAGN_01364;eC_number=1.3.1.103;inference=ab initio prediction:Prodigal:2.6,similar to AA sequence:UniProtKB:Q59I44;locus_tag=OIJKMAGN_01364;product=2-haloacrylate reductase
gi_924611173_gb_LIYD01000005.1_	Prodigal:2.6	CDS	1521400	1522407	.	+	0	ID=OIJKMAGN_01365;eC_number=3.1.1.72;Name=axeA1_1;gene=axeA1_1;inference=ab initio prediction:Prodigal:2.6,similar to AA sequence:UniProtKB:D5EV35;locus_tag=OIJKMAGN_01365;product=Acetylxylan esterase
gi_924611173_gb_LIYD01000005.1_	Prodigal:2.6	CDS	1522467	1522808	.	-	0	ID=OIJKMAGN_01366;inference=ab initio prediction:Prodigal:2.6;locus_tag=OIJKMAGN_01366;product=hypothetical protein
gi_924611173_gb_LIYD01000005.1_	Prodigal:2.6	CDS	1522833	1523588	.	-	0	ID=OIJKMAGN_01367;inference=ab initio prediction:Prodigal:2.6;locus_tag=OIJKMAGN_01367;product=hypothetical protein
gi_924611173_gb_LIYD01000005.1_	Prodigal:2.6	CDS	1523681	1524595	.	-	0	ID=OIJKMAGN_01368;Name=rhaS_3;gene=rhaS_3;inference=ab initio prediction:Prodigal:2.6,similar to AA sequence:UniProtKB:P09377;locus_tag=OIJKMAGN_01368;product=HTH-type transcriptional activator RhaS
gi_924611173_gb_LIYD01000005.1_	Prodigal:2.6	CDS	1524637	1525593	.	-	0	ID=OIJKMAGN_01369;inference=ab initio prediction:Prodigal:2.6;locus_tag=OIJKMAGN_01369;product=hypothetical protein
gi_924611173_gb_LIYD01000005.1_	Prodigal:2.6	CDS	1525680	1526477	.	-	0	ID=OIJKMAGN_01370;eC_number=3.1.1.81;Name=attM;gene=attM;inference=ab initio prediction:Prodigal:2.6,similar to AA sequence:UniProtKB:Q8VPD5;locus_tag=OIJKMAGN_01370;product=N-acyl homoserine lactonase AttM
gi_924611173_gb_LIYD01000005.1_	Prodigal:2.6	CDS	1526544	1527140	.	-	0	ID=OIJKMAGN_01371;inference=ab initio prediction:Prodigal:2.6;locus_tag=OIJKMAGN_01371;product=hypothetical protein
gi_924611173_gb_LIYD01000005.1_	Prodigal:2.6	CDS	1527796	1528683	.	+	0	ID=OIJKMAGN_01372;Name=btr_4;gene=btr_4;inference=ab initio prediction:Prodigal:2.6,similar to AA sequence:UniProtKB:P40408;locus_tag=OIJKMAGN_01372;product=HTH-type transcriptional activator Btr
gi_924611173_gb_LIYD01000005.1_	Prodigal:2.6	CDS	1528765	1529754	.	+	0	ID=OIJKMAGN_01373;eC_number=1.1.1.-;Name=yhdN_6;gene=yhdN_6;inference=ab initio prediction:Prodigal:2.6,similar to AA sequence:UniProtKB:P80874;locus_tag=OIJKMAGN_01373;product=General stress protein 69
gi_924611173_gb_LIYD01000005.1_	Prodigal:2.6	CDS	1529959	1530249	.	-	0	ID=OIJKMAGN_01374;inference=ab initio prediction:Prodigal:2.6;locus_tag=OIJKMAGN_01374;product=hypothetical protein
gi_924611173_gb_LIYD01000005.1_	Prodigal:2.6	CDS	1530384	1532384	.	-	0	ID=OIJKMAGN_01375;inference=ab initio prediction:Prodigal:2.6;locus_tag=OIJKMAGN_01375;product=hypothetical protein
gi_924611173_gb_LIYD01000005.1_	Prodigal:2.6	CDS	1532716	1533549	.	+	0	ID=OIJKMAGN_01376;eC_number=1.-.-.-;Name=fabG2;gene=fabG2;inference=ab initio prediction:Prodigal:2.6,similar to AA sequence:UniProtKB:P9WGR9;locus_tag=OIJKMAGN_01376;product=putative oxidoreductase
gi_924611173_gb_LIYD01000005.1_	Prodigal:2.6	CDS	1533558	1534472	.	+	0	ID=OIJKMAGN_01377;Name=araC_5;gene=araC_5;inference=ab initio prediction:Prodigal:2.6,similar to AA sequence:UniProtKB:P0A9E0;locus_tag=OIJKMAGN_01377;product=Arabinose operon regulatory protein
gi_924611173_gb_LIYD01000005.1_	Prodigal:2.6	CDS	1534572	1535858	.	-	0	ID=OIJKMAGN_01378;inference=ab initio prediction:Prodigal:2.6;locus_tag=OIJKMAGN_01378;product=hypothetical protein
gi_924611173_gb_LIYD01000005.1_	Prodigal:2.6	CDS	1535953	1536384	.	-	0	ID=OIJKMAGN_01379;inference=ab initio prediction:Prodigal:2.6;locus_tag=OIJKMAGN_01379;product=hypothetical protein
gi_924611173_gb_LIYD01000005.1_	Prodigal:2.6	CDS	1537111	1537878	.	+	0	ID=OIJKMAGN_01380;inference=ab initio prediction:Prodigal:2.6,protein motif:HAMAP:MF_02040;locus_tag=OIJKMAGN_01380;product=Iron-sulfur cluster carrier protein
gi_924611173_gb_LIYD01000005.1_	Prodigal:2.6	CDS	1537883	1538332	.	+	0	ID=OIJKMAGN_01381;inference=ab initio prediction:Prodigal:2.6;locus_tag=OIJKMAGN_01381;product=hypothetical protein
gi_924611173_gb_LIYD01000005.1_	Prodigal:2.6	CDS	1538344	1538982	.	+	0	ID=OIJKMAGN_01382;inference=ab initio prediction:Prodigal:2.6;locus_tag=OIJKMAGN_01382;product=hypothetical protein
gi_924611173_gb_LIYD01000005.1_	Prodigal:2.6	CDS	1539188	1540375	.	+	0	ID=OIJKMAGN_01383;eC_number=3.4.24.-;Name=ftsH_3;gene=ftsH_3;inference=ab initio prediction:Prodigal:2.6,similar to AA sequence:UniProtKB:O67077;locus_tag=OIJKMAGN_01383;product=ATP-dependent zinc metalloprotease FtsH
gi_924611173_gb_LIYD01000005.1_	Prodigal:2.6	CDS	1540379	1542859	.	+	0	ID=OIJKMAGN_01384;inference=ab initio prediction:Prodigal:2.6;locus_tag=OIJKMAGN_01384;product=hypothetical protein
gi_924611173_gb_LIYD01000005.1_	Prodigal:2.6	CDS	1542884	1543129	.	+	0	ID=OIJKMAGN_01385;inference=ab initio prediction:Prodigal:2.6;locus_tag=OIJKMAGN_01385;product=hypothetical protein
gi_924611173_gb_LIYD01000005.1_	Prodigal:2.6	CDS	1543144	1543404	.	-	0	ID=OIJKMAGN_01386;inference=ab initio prediction:Prodigal:2.6;locus_tag=OIJKMAGN_01386;product=hypothetical protein
gi_924611173_gb_LIYD01000005.1_	Prodigal:2.6	CDS	1543446	1544147	.	+	0	ID=OIJKMAGN_01387;inference=ab initio prediction:Prodigal:2.6;locus_tag=OIJKMAGN_01387;product=hypothetical protein
gi_924611173_gb_LIYD01000005.1_	Prodigal:2.6	CDS	1544122	1545279	.	+	0	ID=OIJKMAGN_01388;inference=ab initio prediction:Prodigal:2.6;locus_tag=OIJKMAGN_01388;product=hypothetical protein
gi_924611173_gb_LIYD01000005.1_	Prodigal:2.6	CDS	1545257	1545682	.	+	0	ID=OIJKMAGN_01389;inference=ab initio prediction:Prodigal:2.6;locus_tag=OIJKMAGN_01389;product=hypothetical protein
gi_924611173_gb_LIYD01000005.1_	Prodigal:2.6	CDS	1545764	1546906	.	-	0	ID=OIJKMAGN_01390;inference=ab initio prediction:Prodigal:2.6;locus_tag=OIJKMAGN_01390;product=hypothetical protein
gi_924611173_gb_LIYD01000005.1_	Prodigal:2.6	CDS	1547089	1547394	.	+	0	ID=OIJKMAGN_01391;inference=ab initio prediction:Prodigal:2.6;locus_tag=OIJKMAGN_01391;product=hypothetical protein
gi_924611173_gb_LIYD01000005.1_	Prodigal:2.6	CDS	1547406	1547738	.	+	0	ID=OIJKMAGN_01392;inference=ab initio prediction:Prodigal:2.6;locus_tag=OIJKMAGN_01392;product=hypothetical protein
gi_924611173_gb_LIYD01000005.1_	Prodigal:2.6	CDS	1547820	1549862	.	+	0	ID=OIJKMAGN_01393;inference=ab initio prediction:Prodigal:2.6;locus_tag=OIJKMAGN_01393;product=hypothetical protein
gi_924611173_gb_LIYD01000005.1_	Prodigal:2.6	CDS	1550441	1552114	.	+	0	ID=OIJKMAGN_01394;Name=ltrA_2;gene=ltrA_2;inference=ab initio prediction:Prodigal:2.6,similar to AA sequence:UniProtKB:P0A3U0;locus_tag=OIJKMAGN_01394;product=Group II intron-encoded protein LtrA
gi_924611173_gb_LIYD01000005.1_	Prodigal:2.6	CDS	1552111	1552704	.	+	0	ID=OIJKMAGN_01395;inference=ab initio prediction:Prodigal:2.6;locus_tag=OIJKMAGN_01395;product=hypothetical protein
gi_924611173_gb_LIYD01000005.1_	Prodigal:2.6	CDS	1552731	1553363	.	+	0	ID=OIJKMAGN_01396;inference=ab initio prediction:Prodigal:2.6;locus_tag=OIJKMAGN_01396;product=hypothetical protein
gi_924611173_gb_LIYD01000005.1_	Prodigal:2.6	CDS	1553367	1554362	.	+	0	ID=OIJKMAGN_01397;inference=ab initio prediction:Prodigal:2.6;locus_tag=OIJKMAGN_01397;product=hypothetical protein
gi_924611173_gb_LIYD01000005.1_	Prodigal:2.6	CDS	1554382	1555005	.	+	0	ID=OIJKMAGN_01398;inference=ab initio prediction:Prodigal:2.6;locus_tag=OIJKMAGN_01398;product=hypothetical protein
gi_924611173_gb_LIYD01000005.1_	Prodigal:2.6	CDS	1555017	1555445	.	+	0	ID=OIJKMAGN_01399;inference=ab initio prediction:Prodigal:2.6;locus_tag=OIJKMAGN_01399;product=hypothetical protein
gi_924611173_gb_LIYD01000005.1_	Prodigal:2.6	CDS	1555485	1555748	.	+	0	ID=OIJKMAGN_01400;inference=ab initio prediction:Prodigal:2.6;locus_tag=OIJKMAGN_01400;product=hypothetical protein
gi_924611173_gb_LIYD01000005.1_	Prodigal:2.6	CDS	1555735	1557075	.	+	0	ID=OIJKMAGN_01401;inference=ab initio prediction:Prodigal:2.6;locus_tag=OIJKMAGN_01401;product=hypothetical protein
gi_924611173_gb_LIYD01000005.1_	Prodigal:2.6	CDS	1557162	1558061	.	+	0	ID=OIJKMAGN_01402;inference=ab initio prediction:Prodigal:2.6;locus_tag=OIJKMAGN_01402;product=hypothetical protein
gi_924611173_gb_LIYD01000005.1_	Prodigal:2.6	CDS	1558082	1558642	.	+	0	ID=OIJKMAGN_01403;inference=ab initio prediction:Prodigal:2.6;locus_tag=OIJKMAGN_01403;product=hypothetical protein
gi_924611173_gb_LIYD01000005.1_	Prodigal:2.6	CDS	1558654	1559103	.	+	0	ID=OIJKMAGN_01404;inference=ab initio prediction:Prodigal:2.6;locus_tag=OIJKMAGN_01404;product=hypothetical protein
gi_924611173_gb_LIYD01000005.1_	Prodigal:2.6	CDS	1559126	1559593	.	-	0	ID=OIJKMAGN_01405;Name=slyA_2;gene=slyA_2;inference=ab initio prediction:Prodigal:2.6,similar to AA sequence:UniProtKB:P69989;locus_tag=OIJKMAGN_01405;product=Transcriptional regulator SlyA
gi_924611173_gb_LIYD01000005.1_	Prodigal:2.6	CDS	1559595	1560026	.	-	0	ID=OIJKMAGN_01406;inference=ab initio prediction:Prodigal:2.6;locus_tag=OIJKMAGN_01406;product=hypothetical protein
gi_924611173_gb_LIYD01000005.1_	Prodigal:2.6	CDS	1560026	1560910	.	-	0	ID=OIJKMAGN_01407;eC_number=1.6.5.2;Name=qorB_2;gene=qorB_2;inference=ab initio prediction:Prodigal:2.6,similar to AA sequence:UniProtKB:P39315;locus_tag=OIJKMAGN_01407;product=Quinone oxidoreductase 2
gi_924611173_gb_LIYD01000005.1_	Prodigal:2.6	CDS	1560921	1561280	.	-	0	ID=OIJKMAGN_01408;inference=ab initio prediction:Prodigal:2.6;locus_tag=OIJKMAGN_01408;product=hypothetical protein
gi_924611173_gb_LIYD01000005.1_	Prodigal:2.6	CDS	1561512	1561823	.	+	0	ID=OIJKMAGN_01409;inference=ab initio prediction:Prodigal:2.6;locus_tag=OIJKMAGN_01409;product=hypothetical protein
gi_924611173_gb_LIYD01000005.1_	Prodigal:2.6	CDS	1561804	1562109	.	+	0	ID=OIJKMAGN_01410;inference=ab initio prediction:Prodigal:2.6;locus_tag=OIJKMAGN_01410;product=hypothetical protein
gi_924611173_gb_LIYD01000005.1_	Prodigal:2.6	CDS	1562093	1562830	.	-	0	ID=OIJKMAGN_01411;inference=ab initio prediction:Prodigal:2.6;locus_tag=OIJKMAGN_01411;product=hypothetical protein
gi_924611173_gb_LIYD01000005.1_	Prodigal:2.6	CDS	1563136	1563519	.	+	0	ID=OIJKMAGN_01412;inference=ab initio prediction:Prodigal:2.6;locus_tag=OIJKMAGN_01412;product=hypothetical protein
gi_924611173_gb_LIYD01000005.1_	Prodigal:2.6	CDS	1563522	1564373	.	-	0	ID=OIJKMAGN_01413;inference=ab initio prediction:Prodigal:2.6;locus_tag=OIJKMAGN_01413;product=hypothetical protein
gi_924611173_gb_LIYD01000005.1_	Prodigal:2.6	CDS	1564379	1565827	.	-	0	ID=OIJKMAGN_01414;inference=ab initio prediction:Prodigal:2.6;locus_tag=OIJKMAGN_01414;product=hypothetical protein
gi_924611173_gb_LIYD01000005.1_	Prodigal:2.6	CDS	1565824	1567326	.	-	0	ID=OIJKMAGN_01415;inference=ab initio prediction:Prodigal:2.6;locus_tag=OIJKMAGN_01415;product=hypothetical protein
gi_924611173_gb_LIYD01000005.1_	Prodigal:2.6	CDS	1567350	1567658	.	-	0	ID=OIJKMAGN_01416;Name=ddrOP3;gene=ddrOP3;inference=ab initio prediction:Prodigal:2.6,similar to AA sequence:UniProtKB:C1D3U5;locus_tag=OIJKMAGN_01416;product=HTH-type transcriptional regulator DdrOP3
gi_924611173_gb_LIYD01000005.1_	Prodigal:2.6	CDS	1568053	1568859	.	-	0	ID=OIJKMAGN_01417;inference=ab initio prediction:Prodigal:2.6;locus_tag=OIJKMAGN_01417;product=hypothetical protein
gi_924611173_gb_LIYD01000005.1_	Prodigal:2.6	CDS	1568859	1569572	.	-	0	ID=OIJKMAGN_01418;inference=ab initio prediction:Prodigal:2.6;locus_tag=OIJKMAGN_01418;product=hypothetical protein
gi_924611173_gb_LIYD01000005.1_	Prodigal:2.6	CDS	1569585	1570727	.	-	0	ID=OIJKMAGN_01419;inference=ab initio prediction:Prodigal:2.6;locus_tag=OIJKMAGN_01419;product=hypothetical protein
gi_924611173_gb_LIYD01000005.1_	Prodigal:2.6	CDS	1570745	1570963	.	-	0	ID=OIJKMAGN_01420;inference=ab initio prediction:Prodigal:2.6;locus_tag=OIJKMAGN_01420;product=hypothetical protein
gi_924611173_gb_LIYD01000005.1_	Prodigal:2.6	CDS	1570994	1571518	.	-	0	ID=OIJKMAGN_01421;inference=ab initio prediction:Prodigal:2.6;locus_tag=OIJKMAGN_01421;product=hypothetical protein
gi_924611173_gb_LIYD01000005.1_	Prodigal:2.6	CDS	1571531	1571728	.	-	0	ID=OIJKMAGN_01422;inference=ab initio prediction:Prodigal:2.6;locus_tag=OIJKMAGN_01422;product=hypothetical protein
gi_924611173_gb_LIYD01000005.1_	Prodigal:2.6	CDS	1571738	1571935	.	-	0	ID=OIJKMAGN_01423;inference=ab initio prediction:Prodigal:2.6;locus_tag=OIJKMAGN_01423;product=hypothetical protein
gi_924611173_gb_LIYD01000005.1_	Prodigal:2.6	CDS	1571988	1572995	.	-	0	ID=OIJKMAGN_01424;inference=ab initio prediction:Prodigal:2.6;locus_tag=OIJKMAGN_01424;product=hypothetical protein
gi_924611173_gb_LIYD01000005.1_	Prodigal:2.6	CDS	1573109	1573501	.	-	0	ID=OIJKMAGN_01425;Name=ssb_2;gene=ssb_2;inference=ab initio prediction:Prodigal:2.6,similar to AA sequence:UniProtKB:Q9RY51;locus_tag=OIJKMAGN_01425;product=Single-stranded DNA-binding protein
gi_924611173_gb_LIYD01000005.1_	Prodigal:2.6	CDS	1574177	1575442	.	-	0	ID=OIJKMAGN_01426;Name=xerD_3;gene=xerD_3;inference=ab initio prediction:Prodigal:2.6,similar to AA sequence:UniProtKB:P0A0P0;locus_tag=OIJKMAGN_01426;product=Tyrosine recombinase XerD
gi_924611173_gb_LIYD01000005.1_	Prodigal:2.6	CDS	1575770	1580284	.	-	0	ID=OIJKMAGN_01427;Name=susC_11;gene=susC_11;inference=ab initio prediction:Prodigal:2.6,similar to AA sequence:UniProtKB:Q8A1G1;locus_tag=OIJKMAGN_01427;product=TonB-dependent receptor SusC
gi_924611173_gb_LIYD01000005.1_	Prodigal:2.6	CDS	1580294	1583059	.	-	0	ID=OIJKMAGN_01428;Name=susC_12;gene=susC_12;inference=ab initio prediction:Prodigal:2.6,similar to AA sequence:UniProtKB:Q8A1G1;locus_tag=OIJKMAGN_01428;product=TonB-dependent receptor SusC
gi_924611173_gb_LIYD01000005.1_	Prodigal:2.6	CDS	1583329	1584264	.	-	0	ID=OIJKMAGN_01429;eC_number=3.2.1.99;Name=abn2;gene=abn2;inference=ab initio prediction:Prodigal:2.6,similar to AA sequence:UniProtKB:P42293;locus_tag=OIJKMAGN_01429;product=Extracellular endo-alpha-(1->5)-L-arabinanase 2
gi_924611173_gb_LIYD01000005.1_	Prodigal:2.6	CDS	1584268	1585440	.	-	0	ID=OIJKMAGN_01430;eC_number=5.1.3.3;Name=mro_1;gene=mro_1;inference=ab initio prediction:Prodigal:2.6,similar to AA sequence:UniProtKB:P05149;locus_tag=OIJKMAGN_01430;product=Aldose 1-epimerase
gi_924611173_gb_LIYD01000005.1_	Prodigal:2.6	CDS	1585444	1586538	.	-	0	ID=OIJKMAGN_01431;inference=ab initio prediction:Prodigal:2.6;locus_tag=OIJKMAGN_01431;product=hypothetical protein
gi_924611173_gb_LIYD01000005.1_	Prodigal:2.6	CDS	1586550	1587575	.	-	0	ID=OIJKMAGN_01432;eC_number=3.2.1.55;inference=ab initio prediction:Prodigal:2.6,similar to AA sequence:UniProtKB:Q82P90;locus_tag=OIJKMAGN_01432;product=Extracellular exo-alpha-(1->5)-L-arabinofuranosidase
gi_924611173_gb_LIYD01000005.1_	Prodigal:2.6	CDS	1587651	1588835	.	-	0	ID=OIJKMAGN_01433;inference=ab initio prediction:Prodigal:2.6;locus_tag=OIJKMAGN_01433;product=hypothetical protein
gi_924611173_gb_LIYD01000005.1_	Prodigal:2.6	CDS	1588939	1589976	.	-	0	ID=OIJKMAGN_01434;inference=ab initio prediction:Prodigal:2.6;locus_tag=OIJKMAGN_01434;product=hypothetical protein
gi_924611173_gb_LIYD01000005.1_	Prodigal:2.6	CDS	1590039	1591568	.	-	0	ID=OIJKMAGN_01435;inference=ab initio prediction:Prodigal:2.6,similar to AA sequence:UniProtKB:A7LXT5;locus_tag=OIJKMAGN_01435;product=SusD-like protein
gi_924611173_gb_LIYD01000005.1_	Prodigal:2.6	CDS	1591588	1594614	.	-	0	ID=OIJKMAGN_01436;Name=susC_13;gene=susC_13;inference=ab initio prediction:Prodigal:2.6,similar to AA sequence:UniProtKB:Q8A1G1;locus_tag=OIJKMAGN_01436;product=TonB-dependent receptor SusC
gi_924611173_gb_LIYD01000005.1_	Prodigal:2.6	CDS	1595031	1598930	.	+	0	ID=OIJKMAGN_01437;eC_number=2.7.13.3;Name=todS_2;gene=todS_2;inference=ab initio prediction:Prodigal:2.6,similar to AA sequence:UniProtKB:E0X9C7;locus_tag=OIJKMAGN_01437;product=Sensor histidine kinase TodS
gi_924611173_gb_LIYD01000005.1_	Prodigal:2.6	CDS	1599010	1603245	.	+	0	ID=OIJKMAGN_01438;eC_number=2.7.13.3;Name=todS_3;gene=todS_3;inference=ab initio prediction:Prodigal:2.6,similar to AA sequence:UniProtKB:E0X9C7;locus_tag=OIJKMAGN_01438;product=Sensor histidine kinase TodS
gi_924611173_gb_LIYD01000005.1_	Prodigal:2.6	CDS	1603429	1606506	.	+	0	ID=OIJKMAGN_01439;Name=susC_14;gene=susC_14;inference=ab initio prediction:Prodigal:2.6,similar to AA sequence:UniProtKB:Q8A1G1;locus_tag=OIJKMAGN_01439;product=TonB-dependent receptor SusC
gi_924611173_gb_LIYD01000005.1_	Prodigal:2.6	CDS	1606519	1607991	.	+	0	ID=OIJKMAGN_01440;inference=ab initio prediction:Prodigal:2.6;locus_tag=OIJKMAGN_01440;product=hypothetical protein
gi_924611173_gb_LIYD01000005.1_	Prodigal:2.6	CDS	1608069	1609127	.	+	0	ID=OIJKMAGN_01441;eC_number=2.4.1.320;inference=ab initio prediction:Prodigal:2.6,similar to AA sequence:UniProtKB:Q8A8Y4;locus_tag=OIJKMAGN_01441;product=1%2C4-beta-mannosyl-N-acetylglucosamine phosphorylase
gi_924611173_gb_LIYD01000005.1_	Prodigal:2.6	CDS	1609127	1610419	.	+	0	ID=OIJKMAGN_01442;inference=ab initio prediction:Prodigal:2.6;locus_tag=OIJKMAGN_01442;product=hypothetical protein
gi_924611173_gb_LIYD01000005.1_	Prodigal:2.6	CDS	1610433	1612145	.	+	0	ID=OIJKMAGN_01443;inference=ab initio prediction:Prodigal:2.6;locus_tag=OIJKMAGN_01443;product=hypothetical protein
gi_924611173_gb_LIYD01000005.1_	Prodigal:2.6	CDS	1612145	1613752	.	+	0	ID=OIJKMAGN_01444;eC_number=3.2.1.10;Name=malL;gene=malL;inference=ab initio prediction:Prodigal:2.6,similar to AA sequence:UniProtKB:P29094;locus_tag=OIJKMAGN_01444;product=Oligo-1%2C6-glucosidase
gi_924611173_gb_LIYD01000005.1_	Prodigal:2.6	CDS	1613780	1615690	.	-	0	ID=OIJKMAGN_01445;eC_number=6.2.1.1;Name=acsA_2;gene=acsA_2;inference=ab initio prediction:Prodigal:2.6,similar to AA sequence:UniProtKB:Q89WV5;locus_tag=OIJKMAGN_01445;product=Acetyl-coenzyme A synthetase
gi_924611173_gb_LIYD01000005.1_	Prodigal:2.6	CDS	1615770	1615973	.	+	0	ID=OIJKMAGN_01446;inference=ab initio prediction:Prodigal:2.6;locus_tag=OIJKMAGN_01446;product=hypothetical protein
gi_924611173_gb_LIYD01000005.1_	Prodigal:2.6	CDS	1616205	1617710	.	-	0	ID=OIJKMAGN_01447;Name=susD_1;gene=susD_1;inference=ab initio prediction:Prodigal:2.6,similar to AA sequence:UniProtKB:Q8A1G2;locus_tag=OIJKMAGN_01447;product=Starch-binding protein SusD
gi_924611173_gb_LIYD01000005.1_	Prodigal:2.6	CDS	1617753	1620779	.	-	0	ID=OIJKMAGN_01448;Name=susC_15;gene=susC_15;inference=ab initio prediction:Prodigal:2.6,similar to AA sequence:UniProtKB:Q8A1G1;locus_tag=OIJKMAGN_01448;product=TonB-dependent receptor SusC
gi_924611173_gb_LIYD01000005.1_	Prodigal:2.6	CDS	1621035	1622627	.	-	0	ID=OIJKMAGN_01449;Name=yidK;gene=yidK;inference=ab initio prediction:Prodigal:2.6,similar to AA sequence:UniProtKB:P31448;locus_tag=OIJKMAGN_01449;product=putative symporter YidK
gi_924611173_gb_LIYD01000005.1_	Prodigal:2.6	CDS	1622633	1623649	.	-	0	ID=OIJKMAGN_01450;inference=ab initio prediction:Prodigal:2.6;locus_tag=OIJKMAGN_01450;product=hypothetical protein
gi_924611173_gb_LIYD01000005.1_	Prodigal:2.6	CDS	1623725	1625917	.	-	0	ID=OIJKMAGN_01451;Name=agaSK;gene=agaSK;inference=ab initio prediction:Prodigal:2.6,similar to AA sequence:UniProtKB:G4T4R7;locus_tag=OIJKMAGN_01451;product=Bifunctional alpha-galactosidase/sucrose kinase AgaSK
gi_924611173_gb_LIYD01000005.1_	Prodigal:2.6	CDS	1626979	1627989	.	-	0	ID=OIJKMAGN_01452;eC_number=5.1.3.3;Name=mro_2;gene=mro_2;inference=ab initio prediction:Prodigal:2.6,similar to AA sequence:UniProtKB:P05149;locus_tag=OIJKMAGN_01452;product=Aldose 1-epimerase
gi_924611173_gb_LIYD01000005.1_	Prodigal:2.6	CDS	1628252	1629139	.	+	0	ID=OIJKMAGN_01453;Name=araC_6;gene=araC_6;inference=ab initio prediction:Prodigal:2.6,similar to AA sequence:UniProtKB:P0A9E0;locus_tag=OIJKMAGN_01453;product=Arabinose operon regulatory protein
gi_924611173_gb_LIYD01000005.1_	Prodigal:2.6	CDS	1629269	1630678	.	+	0	ID=OIJKMAGN_01454;Name=xylE_2;gene=xylE_2;inference=ab initio prediction:Prodigal:2.6,similar to AA sequence:UniProtKB:P0AGF4;locus_tag=OIJKMAGN_01454;product=D-xylose-proton symporter
gi_924611173_gb_LIYD01000005.1_	Prodigal:2.6	CDS	1630690	1634001	.	+	0	ID=OIJKMAGN_01455;Name=lapB_1;gene=lapB_1;inference=ab initio prediction:Prodigal:2.6,protein motif:HAMAP:MF_00994;locus_tag=OIJKMAGN_01455;product=Lipopolysaccharide assembly protein B
gi_924611173_gb_LIYD01000005.1_	Prodigal:2.6	CDS	1634087	1634554	.	+	0	ID=OIJKMAGN_01456;inference=ab initio prediction:Prodigal:2.6;locus_tag=OIJKMAGN_01456;product=hypothetical protein
gi_924611173_gb_LIYD01000005.1_	Prodigal:2.6	CDS	1634606	1635811	.	-	0	ID=OIJKMAGN_01457;eC_number=3.2.1.22;Name=agaA_1;gene=agaA_1;inference=ab initio prediction:Prodigal:2.6,similar to AA sequence:UniProtKB:B3PGJ1;locus_tag=OIJKMAGN_01457;product=Alpha-galactosidase A
gi_924611173_gb_LIYD01000005.1_	Prodigal:2.6	CDS	1635815	1638151	.	-	0	ID=OIJKMAGN_01458;inference=ab initio prediction:Prodigal:2.6;locus_tag=OIJKMAGN_01458;product=hypothetical protein
gi_924611173_gb_LIYD01000005.1_	Prodigal:2.6	CDS	1638181	1640400	.	-	0	ID=OIJKMAGN_01459;inference=ab initio prediction:Prodigal:2.6;locus_tag=OIJKMAGN_01459;product=hypothetical protein
gi_924611173_gb_LIYD01000005.1_	Prodigal:2.6	CDS	1640534	1643464	.	-	0	ID=OIJKMAGN_01460;eC_number=3.2.1.165;Name=csxA_2;gene=csxA_2;inference=ab initio prediction:Prodigal:2.6,similar to AA sequence:UniProtKB:Q82NR8;locus_tag=OIJKMAGN_01460;product=Exo-beta-D-glucosaminidase
gi_924611173_gb_LIYD01000005.1_	Prodigal:2.6	CDS	1643547	1646219	.	-	0	ID=OIJKMAGN_01461;inference=ab initio prediction:Prodigal:2.6;locus_tag=OIJKMAGN_01461;product=hypothetical protein
gi_924611173_gb_LIYD01000005.1_	Prodigal:2.6	CDS	1646504	1647913	.	+	0	ID=OIJKMAGN_01462;inference=ab initio prediction:Prodigal:2.6;locus_tag=OIJKMAGN_01462;product=hypothetical protein
gi_924611173_gb_LIYD01000005.1_	Prodigal:2.6	CDS	1647944	1650202	.	+	0	ID=OIJKMAGN_01463;eC_number=3.2.1.21;inference=ab initio prediction:Prodigal:2.6,similar to AA sequence:UniProtKB:A7LXS8;locus_tag=OIJKMAGN_01463;product=Beta-glucosidase BoGH3A
gi_924611173_gb_LIYD01000005.1_	Prodigal:2.6	CDS	1650488	1651096	.	-	0	ID=OIJKMAGN_01464;inference=ab initio prediction:Prodigal:2.6;locus_tag=OIJKMAGN_01464;product=hypothetical protein
gi_924611173_gb_LIYD01000005.1_	Prodigal:2.6	CDS	1651139	1652107	.	-	0	ID=OIJKMAGN_01465;inference=ab initio prediction:Prodigal:2.6;locus_tag=OIJKMAGN_01465;product=hypothetical protein
gi_924611173_gb_LIYD01000005.1_	Prodigal:2.6	CDS	1652217	1653476	.	-	0	ID=OIJKMAGN_01466;inference=ab initio prediction:Prodigal:2.6;locus_tag=OIJKMAGN_01466;product=hypothetical protein
gi_924611173_gb_LIYD01000005.1_	Prodigal:2.6	CDS	1653666	1654886	.	-	0	ID=OIJKMAGN_01467;eC_number=3.2.1.78;Name=manA_1;gene=manA_1;inference=ab initio prediction:Prodigal:2.6,similar to AA sequence:UniProtKB:P49424;locus_tag=OIJKMAGN_01467;product=Mannan endo-1%2C4-beta-mannosidase
gi_924611173_gb_LIYD01000005.1_	Prodigal:2.6	CDS	1655160	1656332	.	-	0	ID=OIJKMAGN_01468;eC_number=5.1.3.11;Name=bfce;gene=bfce;inference=ab initio prediction:Prodigal:2.6,similar to AA sequence:UniProtKB:Q5LH66;locus_tag=OIJKMAGN_01468;product=Cellobiose 2-epimerase
gi_924611173_gb_LIYD01000005.1_	Prodigal:2.6	CDS	1656332	1657516	.	-	0	ID=OIJKMAGN_01469;eC_number=2.4.1.281;inference=ab initio prediction:Prodigal:2.6,similar to AA sequence:UniProtKB:Q5LH68;locus_tag=OIJKMAGN_01469;product=4-O-beta-D-mannosyl-D-glucose phosphorylase
gi_924611173_gb_LIYD01000005.1_	Prodigal:2.6	CDS	1657558	1659486	.	-	0	ID=OIJKMAGN_01470;Name=sglT_2;gene=sglT_2;inference=ab initio prediction:Prodigal:2.6,similar to AA sequence:UniProtKB:P96169;locus_tag=OIJKMAGN_01470;product=Sodium/glucose cotransporter
gi_924611173_gb_LIYD01000005.1_	Prodigal:2.6	CDS	1659515	1660672	.	-	0	ID=OIJKMAGN_01471;eC_number=3.2.1.78;Name=manA_2;gene=manA_2;inference=ab initio prediction:Prodigal:2.6,similar to AA sequence:UniProtKB:P49424;locus_tag=OIJKMAGN_01471;product=Mannan endo-1%2C4-beta-mannosidase
gi_924611173_gb_LIYD01000005.1_	Prodigal:2.6	CDS	1660862	1661737	.	+	0	ID=OIJKMAGN_01472;eC_number=2.1.1.-;Name=adaA_2;gene=adaA_2;inference=ab initio prediction:Prodigal:2.6,similar to AA sequence:UniProtKB:P19219;locus_tag=OIJKMAGN_01472;product=Bifunctional transcriptional activator/DNA repair enzyme AdaA
gi_924611173_gb_LIYD01000005.1_	Prodigal:2.6	CDS	1662025	1665216	.	+	0	ID=OIJKMAGN_01473;Name=susC_16;gene=susC_16;inference=ab initio prediction:Prodigal:2.6,similar to AA sequence:UniProtKB:Q8A1G1;locus_tag=OIJKMAGN_01473;product=TonB-dependent receptor SusC
gi_924611173_gb_LIYD01000005.1_	Prodigal:2.6	CDS	1665231	1666814	.	+	0	ID=OIJKMAGN_01474;inference=ab initio prediction:Prodigal:2.6,similar to AA sequence:UniProtKB:A7LXT5;locus_tag=OIJKMAGN_01474;product=SusD-like protein
gi_924611173_gb_LIYD01000005.1_	Prodigal:2.6	CDS	1666833	1667849	.	+	0	ID=OIJKMAGN_01475;inference=ab initio prediction:Prodigal:2.6,similar to AA sequence:UniProtKB:A7LXT4;locus_tag=OIJKMAGN_01475;product=IPT/TIG domain-containing protein
gi_924611173_gb_LIYD01000005.1_	Prodigal:2.6	CDS	1667982	1669223	.	+	0	ID=OIJKMAGN_01476;eC_number=3.2.1.22;Name=agaA_2;gene=agaA_2;inference=ab initio prediction:Prodigal:2.6,similar to AA sequence:UniProtKB:B3PGJ1;locus_tag=OIJKMAGN_01476;product=Alpha-galactosidase A
gi_924611173_gb_LIYD01000005.1_	Prodigal:2.6	CDS	1669226	1670182	.	+	0	ID=OIJKMAGN_01477;eC_number=3.2.1.4;Name=eglS;gene=eglS;inference=ab initio prediction:Prodigal:2.6,similar to AA sequence:UniProtKB:P10475;locus_tag=OIJKMAGN_01477;product=Endoglucanase
gi_924611173_gb_LIYD01000005.1_	Prodigal:2.6	CDS	1670198	1671286	.	+	0	ID=OIJKMAGN_01478;eC_number=3.1.1.-;Name=ce2C;gene=ce2C;inference=ab initio prediction:Prodigal:2.6,similar to AA sequence:UniProtKB:B3PDE5;locus_tag=OIJKMAGN_01478;product=Acetylxylan esterase / glucomannan deacetylase
gi_924611173_gb_LIYD01000005.1_	Prodigal:2.6	CDS	1671661	1673427	.	-	0	ID=OIJKMAGN_01479;Name=susD_2;gene=susD_2;inference=ab initio prediction:Prodigal:2.6,similar to AA sequence:UniProtKB:Q8A1G2;locus_tag=OIJKMAGN_01479;product=Starch-binding protein SusD
gi_924611173_gb_LIYD01000005.1_	Prodigal:2.6	CDS	1673433	1676477	.	-	0	ID=OIJKMAGN_01480;Name=susC_17;gene=susC_17;inference=ab initio prediction:Prodigal:2.6,similar to AA sequence:UniProtKB:Q8A1G1;locus_tag=OIJKMAGN_01480;product=TonB-dependent receptor SusC
gi_924611173_gb_LIYD01000005.1_	Prodigal:2.6	CDS	1676823	1677893	.	+	0	ID=OIJKMAGN_01481;inference=ab initio prediction:Prodigal:2.6;locus_tag=OIJKMAGN_01481;product=hypothetical protein
gi_924611173_gb_LIYD01000005.1_	Prodigal:2.6	CDS	1677947	1679833	.	-	0	ID=OIJKMAGN_01482;inference=ab initio prediction:Prodigal:2.6;locus_tag=OIJKMAGN_01482;product=hypothetical protein
gi_924611173_gb_LIYD01000005.1_	Prodigal:2.6	CDS	1679903	1680484	.	-	0	ID=OIJKMAGN_01483;eC_number=3.1.1.61;Name=cheB;gene=cheB;inference=ab initio prediction:Prodigal:2.6,similar to AA sequence:UniProtKB:Q9WYN9;locus_tag=OIJKMAGN_01483;product=Chemotaxis response regulator protein-glutamate methylesterase
gi_924611173_gb_LIYD01000005.1_	Prodigal:2.6	CDS	1680466	1681275	.	-	0	ID=OIJKMAGN_01484;eC_number=2.1.1.80;Name=cheR;gene=cheR;inference=ab initio prediction:Prodigal:2.6,similar to AA sequence:UniProtKB:P31105;locus_tag=OIJKMAGN_01484;product=Chemotaxis protein methyltransferase
gi_924611173_gb_LIYD01000005.1_	Prodigal:2.6	CDS	1681282	1681647	.	-	0	ID=OIJKMAGN_01485;eC_number=2.7.13.3;Name=barA_1;gene=barA_1;inference=ab initio prediction:Prodigal:2.6,similar to AA sequence:UniProtKB:P0AEC6;locus_tag=OIJKMAGN_01485;product=Signal transduction histidine-protein kinase BarA
gi_924611173_gb_LIYD01000005.1_	Prodigal:2.6	CDS	1681666	1685226	.	-	0	ID=OIJKMAGN_01486;eC_number=2.7.13.3;Name=barA_2;gene=barA_2;inference=ab initio prediction:Prodigal:2.6,similar to AA sequence:UniProtKB:P0AEC6;locus_tag=OIJKMAGN_01486;product=Signal transduction histidine-protein kinase BarA
gi_924611173_gb_LIYD01000005.1_	Prodigal:2.6	CDS	1685239	1686456	.	-	0	ID=OIJKMAGN_01487;eC_number=2.7.13.3;Name=cph1_4;gene=cph1_4;inference=ab initio prediction:Prodigal:2.6,similar to AA sequence:UniProtKB:Q55168;locus_tag=OIJKMAGN_01487;product=Phytochrome-like protein cph1
gi_924611173_gb_LIYD01000005.1_	Prodigal:2.6	CDS	1686680	1687612	.	-	0	ID=OIJKMAGN_01488;inference=ab initio prediction:Prodigal:2.6;locus_tag=OIJKMAGN_01488;product=hypothetical protein
gi_924611173_gb_LIYD01000005.1_	Prodigal:2.6	CDS	1687658	1688548	.	-	0	ID=OIJKMAGN_01489;eC_number=1.1.1.-;Name=yhdN_7;gene=yhdN_7;inference=ab initio prediction:Prodigal:2.6,similar to AA sequence:UniProtKB:P80874;locus_tag=OIJKMAGN_01489;product=General stress protein 69
gi_924611173_gb_LIYD01000005.1_	Prodigal:2.6	CDS	1688763	1690733	.	-	0	ID=OIJKMAGN_01490;inference=ab initio prediction:Prodigal:2.6;locus_tag=OIJKMAGN_01490;product=hypothetical protein
gi_924611173_gb_LIYD01000005.1_	Prodigal:2.6	CDS	1691211	1691888	.	+	0	ID=OIJKMAGN_01491;inference=ab initio prediction:Prodigal:2.6;locus_tag=OIJKMAGN_01491;product=hypothetical protein
gi_924611173_gb_LIYD01000005.1_	Prodigal:2.6	CDS	1692029	1692715	.	+	0	ID=OIJKMAGN_01492;inference=ab initio prediction:Prodigal:2.6;locus_tag=OIJKMAGN_01492;product=hypothetical protein
gi_924611173_gb_LIYD01000005.1_	Prodigal:2.6	CDS	1692842	1694110	.	+	0	ID=OIJKMAGN_01493;Name=mutS_2;gene=mutS_2;inference=ab initio prediction:Prodigal:2.6,similar to AA sequence:UniProtKB:Q56215;locus_tag=OIJKMAGN_01493;product=DNA mismatch repair protein MutS
gi_924611173_gb_LIYD01000005.1_	Prodigal:2.6	CDS	1694158	1696812	.	-	0	ID=OIJKMAGN_01494;inference=ab initio prediction:Prodigal:2.6;locus_tag=OIJKMAGN_01494;product=hypothetical protein
gi_924611173_gb_LIYD01000005.1_	Prodigal:2.6	CDS	1697073	1697630	.	-	0	ID=OIJKMAGN_01495;inference=ab initio prediction:Prodigal:2.6;locus_tag=OIJKMAGN_01495;product=hypothetical protein
gi_924611173_gb_LIYD01000005.1_	Prodigal:2.6	CDS	1697953	1699482	.	-	0	ID=OIJKMAGN_01496;eC_number=6.3.5.2;Name=guaA;gene=guaA;inference=ab initio prediction:Prodigal:2.6,similar to AA sequence:UniProtKB:P04079;locus_tag=OIJKMAGN_01496;product=GMP synthase [glutamine-hydrolyzing]
gi_924611173_gb_LIYD01000005.1_	Prodigal:2.6	CDS	1699662	1700777	.	-	0	ID=OIJKMAGN_01497;eC_number=5.2.1.8;Name=ppiB_1;gene=ppiB_1;inference=ab initio prediction:Prodigal:2.6,similar to AA sequence:UniProtKB:O66105;locus_tag=OIJKMAGN_01497;product=putative peptidyl-prolyl cis-trans isomerase
gi_924611173_gb_LIYD01000005.1_	Prodigal:2.6	CDS	1700804	1701349	.	-	0	ID=OIJKMAGN_01498;eC_number=5.2.1.8;Name=fkpA_1;gene=fkpA_1;inference=ab initio prediction:Prodigal:2.6,similar to AA sequence:UniProtKB:Q9JYI8;locus_tag=OIJKMAGN_01498;product=putative FKBP-type peptidyl-prolyl cis-trans isomerase FkpA
gi_924611173_gb_LIYD01000005.1_	Prodigal:2.6	CDS	1701352	1702401	.	-	0	ID=OIJKMAGN_01499;eC_number=3.1.-.-;Name=nrnA;gene=nrnA;inference=ab initio prediction:Prodigal:2.6,similar to AA sequence:UniProtKB:P71615;locus_tag=OIJKMAGN_01499;product=Bifunctional oligoribonuclease and PAP phosphatase NrnA
gi_924611173_gb_LIYD01000005.1_	Prodigal:2.6	CDS	1702466	1703149	.	-	0	ID=OIJKMAGN_01500;inference=ab initio prediction:Prodigal:2.6;locus_tag=OIJKMAGN_01500;product=hypothetical protein
gi_924611173_gb_LIYD01000005.1_	Prodigal:2.6	CDS	1703301	1704545	.	-	0	ID=OIJKMAGN_01501;inference=ab initio prediction:Prodigal:2.6;locus_tag=OIJKMAGN_01501;product=hypothetical protein
gi_924611173_gb_LIYD01000005.1_	Prodigal:2.6	CDS	1704739	1704858	.	+	0	ID=OIJKMAGN_01502;inference=ab initio prediction:Prodigal:2.6;locus_tag=OIJKMAGN_01502;product=hypothetical protein
gi_924611173_gb_LIYD01000005.1_	Prodigal:2.6	CDS	1704919	1705758	.	-	0	ID=OIJKMAGN_01503;inference=ab initio prediction:Prodigal:2.6;locus_tag=OIJKMAGN_01503;product=hypothetical protein
gi_924611173_gb_LIYD01000005.1_	Prodigal:2.6	CDS	1705856	1706029	.	-	0	ID=OIJKMAGN_01504;inference=ab initio prediction:Prodigal:2.6;locus_tag=OIJKMAGN_01504;product=hypothetical protein
gi_924611173_gb_LIYD01000005.1_	Prodigal:2.6	CDS	1706026	1706412	.	-	0	ID=OIJKMAGN_01505;inference=ab initio prediction:Prodigal:2.6;locus_tag=OIJKMAGN_01505;product=hypothetical protein
gi_924611173_gb_LIYD01000005.1_	Prodigal:2.6	CDS	1706504	1706872	.	-	0	ID=OIJKMAGN_01506;inference=ab initio prediction:Prodigal:2.6;locus_tag=OIJKMAGN_01506;product=hypothetical protein
gi_924611173_gb_LIYD01000005.1_	Prodigal:2.6	CDS	1707043	1707651	.	-	0	ID=OIJKMAGN_01507;inference=ab initio prediction:Prodigal:2.6;locus_tag=OIJKMAGN_01507;product=hypothetical protein
gi_924611173_gb_LIYD01000005.1_	Prodigal:2.6	CDS	1707654	1708145	.	-	0	ID=OIJKMAGN_01508;inference=ab initio prediction:Prodigal:2.6;locus_tag=OIJKMAGN_01508;product=hypothetical protein
gi_924611173_gb_LIYD01000005.1_	Prodigal:2.6	CDS	1708487	1711909	.	-	0	ID=OIJKMAGN_01509;Name=icmF;gene=icmF;inference=ab initio prediction:Prodigal:2.6,similar to AA sequence:UniProtKB:Q5KUG0;locus_tag=OIJKMAGN_01509;product=Fused isobutyryl-CoA mutase
gi_924611173_gb_LIYD01000005.1_	Prodigal:2.6	CDS	1711970	1712620	.	-	0	ID=OIJKMAGN_01510;inference=ab initio prediction:Prodigal:2.6;locus_tag=OIJKMAGN_01510;product=hypothetical protein
gi_924611173_gb_LIYD01000005.1_	Prodigal:2.6	CDS	1712745	1713638	.	+	0	ID=OIJKMAGN_01511;inference=ab initio prediction:Prodigal:2.6;locus_tag=OIJKMAGN_01511;product=hypothetical protein
gi_924611173_gb_LIYD01000005.1_	Prodigal:2.6	CDS	1713711	1715195	.	-	0	ID=OIJKMAGN_01512;eC_number=1.11.1.6;Name=katA_2;gene=katA_2;inference=ab initio prediction:Prodigal:2.6,similar to AA sequence:UniProtKB:P0A323;locus_tag=OIJKMAGN_01512;product=Catalase
gi_924611173_gb_LIYD01000005.1_	Prodigal:2.6	CDS	1715423	1716154	.	+	0	ID=OIJKMAGN_01513;inference=ab initio prediction:Prodigal:2.6;locus_tag=OIJKMAGN_01513;product=hypothetical protein
gi_924611173_gb_LIYD01000005.1_	Prodigal:2.6	CDS	1716174	1716887	.	+	0	ID=OIJKMAGN_01514;inference=ab initio prediction:Prodigal:2.6;locus_tag=OIJKMAGN_01514;product=hypothetical protein
gi_924611173_gb_LIYD01000005.1_	Prodigal:2.6	CDS	1717066	1718220	.	-	0	ID=OIJKMAGN_01515;inference=ab initio prediction:Prodigal:2.6;locus_tag=OIJKMAGN_01515;product=hypothetical protein
gi_924611173_gb_LIYD01000005.1_	Prodigal:2.6	CDS	1718472	1718873	.	+	0	ID=OIJKMAGN_01516;inference=ab initio prediction:Prodigal:2.6;locus_tag=OIJKMAGN_01516;product=hypothetical protein
gi_924611173_gb_LIYD01000005.1_	Prodigal:2.6	CDS	1718948	1719385	.	+	0	ID=OIJKMAGN_01517;eC_number=1.8.-.-;Name=dsbH_1;gene=dsbH_1;inference=ab initio prediction:Prodigal:2.6,similar to AA sequence:UniProtKB:Q9Z6Y0;locus_tag=OIJKMAGN_01517;product=Disulfide bond reductase DsbH
gi_924611173_gb_LIYD01000005.1_	Prodigal:2.6	CDS	1719378	1719863	.	-	0	ID=OIJKMAGN_01518;inference=ab initio prediction:Prodigal:2.6;locus_tag=OIJKMAGN_01518;product=hypothetical protein
gi_924611173_gb_LIYD01000005.1_	Prodigal:2.6	CDS	1719898	1720716	.	-	0	ID=OIJKMAGN_01519;Name=btuF;gene=btuF;inference=ab initio prediction:Prodigal:2.6,similar to AA sequence:UniProtKB:P37028;locus_tag=OIJKMAGN_01519;product=Vitamin B12-binding protein
gi_924611173_gb_LIYD01000005.1_	Prodigal:2.6	CDS	1720716	1721555	.	-	0	ID=OIJKMAGN_01520;eC_number=4.1.1.23;Name=pyrF;gene=pyrF;inference=ab initio prediction:Prodigal:2.6,similar to AA sequence:UniProtKB:P9WIU3;locus_tag=OIJKMAGN_01520;product=Orotidine 5'-phosphate decarboxylase
gi_924611173_gb_LIYD01000005.1_	Prodigal:2.6	CDS	1721728	1723425	.	+	0	ID=OIJKMAGN_01521;eC_number=3.2.1.37;Name=xynB_1;gene=xynB_1;inference=ab initio prediction:Prodigal:2.6,similar to AA sequence:UniProtKB:P36906;locus_tag=OIJKMAGN_01521;product=Beta-xylosidase
gi_924611173_gb_LIYD01000005.1_	Prodigal:2.6	CDS	1723555	1724634	.	-	0	ID=OIJKMAGN_01522;Name=prfA;gene=prfA;inference=ab initio prediction:Prodigal:2.6,similar to AA sequence:UniProtKB:Q8DU64;locus_tag=OIJKMAGN_01522;product=Peptide chain release factor 1
gi_924611173_gb_LIYD01000005.1_	Prodigal:2.6	CDS	1724717	1725091	.	-	0	ID=OIJKMAGN_01523;Name=fur_1;gene=fur_1;inference=ab initio prediction:Prodigal:2.6,similar to AA sequence:UniProtKB:P0A9A9;locus_tag=OIJKMAGN_01523;product=Ferric uptake regulation protein
gi_924611173_gb_LIYD01000005.1_	Prodigal:2.6	CDS	1725170	1726072	.	+	0	ID=OIJKMAGN_01524;eC_number=1.8.1.9;Name=trxB_2;gene=trxB_2;inference=ab initio prediction:Prodigal:2.6,similar to AA sequence:UniProtKB:P56431;locus_tag=OIJKMAGN_01524;product=Thioredoxin reductase
gi_924611173_gb_LIYD01000005.1_	Prodigal:2.6	CDS	1726104	1726610	.	+	0	ID=OIJKMAGN_01525;inference=ab initio prediction:Prodigal:2.6;locus_tag=OIJKMAGN_01525;product=hypothetical protein
gi_924611173_gb_LIYD01000005.1_	Prodigal:2.6	CDS	1726610	1727176	.	+	0	ID=OIJKMAGN_01526;Name=mfpA_2;gene=mfpA_2;inference=ab initio prediction:Prodigal:2.6,similar to AA sequence:UniProtKB:I6YBX3;locus_tag=OIJKMAGN_01526;product=Pentapeptide repeat protein MfpA
gi_924611173_gb_LIYD01000005.1_	Prodigal:2.6	CDS	1727205	1728662	.	-	0	ID=OIJKMAGN_01527;eC_number=3.4.13.18;Name=pepD;gene=pepD;inference=ab initio prediction:Prodigal:2.6,similar to AA sequence:UniProtKB:P15288;locus_tag=OIJKMAGN_01527;product=Cytosol non-specific dipeptidase
gi_924611173_gb_LIYD01000005.1_	Prodigal:2.6	CDS	1728789	1732067	.	-	0	ID=OIJKMAGN_01528;inference=ab initio prediction:Prodigal:2.6;locus_tag=OIJKMAGN_01528;product=hypothetical protein
gi_924611173_gb_LIYD01000005.1_	Prodigal:2.6	CDS	1732514	1733572	.	+	0	ID=OIJKMAGN_01529;inference=ab initio prediction:Prodigal:2.6;locus_tag=OIJKMAGN_01529;product=hypothetical protein
gi_924611173_gb_LIYD01000005.1_	Prodigal:2.6	CDS	1733596	1734111	.	+	0	ID=OIJKMAGN_01530;Name=rpoE_4;gene=rpoE_4;inference=ab initio prediction:Prodigal:2.6,similar to AA sequence:UniProtKB:P0AGB6;locus_tag=OIJKMAGN_01530;product=ECF RNA polymerase sigma-E factor
gi_924611173_gb_LIYD01000005.1_	Prodigal:2.6	CDS	1734119	1734706	.	+	0	ID=OIJKMAGN_01531;inference=ab initio prediction:Prodigal:2.6;locus_tag=OIJKMAGN_01531;product=hypothetical protein
gi_924611173_gb_LIYD01000005.1_	Prodigal:2.6	CDS	1734703	1735566	.	+	0	ID=OIJKMAGN_01532;inference=ab initio prediction:Prodigal:2.6;locus_tag=OIJKMAGN_01532;product=hypothetical protein
gi_924611173_gb_LIYD01000005.1_	Prodigal:2.6	CDS	1735594	1736397	.	-	0	ID=OIJKMAGN_01533;inference=ab initio prediction:Prodigal:2.6;locus_tag=OIJKMAGN_01533;product=hypothetical protein
gi_924611173_gb_LIYD01000005.1_	Prodigal:2.6	CDS	1736436	1737071	.	-	0	ID=OIJKMAGN_01534;eC_number=3.6.1.-;Name=nudL;gene=nudL;inference=ab initio prediction:Prodigal:2.6,protein motif:HAMAP:MF_01592;locus_tag=OIJKMAGN_01534;product=putative Nudix hydrolase NudL
gi_924611173_gb_LIYD01000005.1_	Prodigal:2.6	CDS	1737107	1737535	.	+	0	ID=OIJKMAGN_01535;inference=ab initio prediction:Prodigal:2.6;locus_tag=OIJKMAGN_01535;product=hypothetical protein
gi_924611173_gb_LIYD01000005.1_	Prodigal:2.6	CDS	1737612	1737842	.	+	0	ID=OIJKMAGN_01536;inference=ab initio prediction:Prodigal:2.6;locus_tag=OIJKMAGN_01536;product=hypothetical protein
gi_924611173_gb_LIYD01000005.1_	Prodigal:2.6	CDS	1739689	1740147	.	+	0	ID=OIJKMAGN_01537;inference=ab initio prediction:Prodigal:2.6;locus_tag=OIJKMAGN_01537;product=hypothetical protein
gi_924611173_gb_LIYD01000005.1_	Aragorn:1.2	tRNA	1742601	1742675	.	-	.	ID=OIJKMAGN_01538;inference=COORDINATES:profile:Aragorn:1.2;locus_tag=OIJKMAGN_01538;product=tRNA-Ala(tgc)
gi_924611173_gb_LIYD01000005.1_	Aragorn:1.2	tRNA	1742784	1742858	.	-	.	ID=OIJKMAGN_01539;inference=COORDINATES:profile:Aragorn:1.2;locus_tag=OIJKMAGN_01539;product=tRNA-Ile(gat)
gi_924611173_gb_LIYD01000005.1_	Prodigal:2.6	CDS	1743961	1745202	.	-	0	ID=OIJKMAGN_01540;inference=ab initio prediction:Prodigal:2.6;locus_tag=OIJKMAGN_01540;product=hypothetical protein
gi_924611173_gb_LIYD01000005.1_	Prodigal:2.6	CDS	1745376	1746056	.	-	0	ID=OIJKMAGN_01541;inference=ab initio prediction:Prodigal:2.6;locus_tag=OIJKMAGN_01541;product=hypothetical protein
gi_924611173_gb_LIYD01000005.1_	Prodigal:2.6	CDS	1746156	1746563	.	-	0	ID=OIJKMAGN_01542;inference=ab initio prediction:Prodigal:2.6;locus_tag=OIJKMAGN_01542;product=hypothetical protein
gi_924611173_gb_LIYD01000005.1_	Prodigal:2.6	CDS	1746644	1747954	.	-	0	ID=OIJKMAGN_01543;eC_number=2.5.1.7;Name=murA;gene=murA;inference=ab initio prediction:Prodigal:2.6,similar to AA sequence:UniProtKB:P33038;locus_tag=OIJKMAGN_01543;product=UDP-N-acetylglucosamine 1-carboxyvinyltransferase
gi_924611173_gb_LIYD01000005.1_	Prodigal:2.6	CDS	1747971	1748681	.	-	0	ID=OIJKMAGN_01544;inference=ab initio prediction:Prodigal:2.6;locus_tag=OIJKMAGN_01544;product=hypothetical protein
gi_924611173_gb_LIYD01000005.1_	Prodigal:2.6	CDS	1748693	1748977	.	-	0	ID=OIJKMAGN_01545;inference=ab initio prediction:Prodigal:2.6;locus_tag=OIJKMAGN_01545;product=hypothetical protein
gi_924611173_gb_LIYD01000005.1_	Prodigal:2.6	CDS	1749168	1749467	.	-	0	ID=OIJKMAGN_01546;inference=ab initio prediction:Prodigal:2.6;locus_tag=OIJKMAGN_01546;product=hypothetical protein
gi_924611173_gb_LIYD01000005.1_	Prodigal:2.6	CDS	1749563	1750159	.	+	0	ID=OIJKMAGN_01547;inference=ab initio prediction:Prodigal:2.6;locus_tag=OIJKMAGN_01547;product=hypothetical protein
gi_924611173_gb_LIYD01000005.1_	Prodigal:2.6	CDS	1750275	1750574	.	+	0	ID=OIJKMAGN_01548;inference=ab initio prediction:Prodigal:2.6;locus_tag=OIJKMAGN_01548;product=hypothetical protein
gi_924611173_gb_LIYD01000005.1_	Prodigal:2.6	CDS	1750663	1751595	.	+	0	ID=OIJKMAGN_01549;eC_number=2.7.1.11;Name=pfkB;gene=pfkB;inference=ab initio prediction:Prodigal:2.6,similar to AA sequence:UniProtKB:P06999;locus_tag=OIJKMAGN_01549;product=ATP-dependent 6-phosphofructokinase isozyme 2
gi_924611173_gb_LIYD01000005.1_	Prodigal:2.6	CDS	1751671	1752144	.	-	0	ID=OIJKMAGN_01550;eC_number=2.1.1.177;Name=rlmH;gene=rlmH;inference=ab initio prediction:Prodigal:2.6,similar to AA sequence:UniProtKB:P0C1V0;locus_tag=OIJKMAGN_01550;product=Ribosomal RNA large subunit methyltransferase H
gi_924611173_gb_LIYD01000005.1_	Prodigal:2.6	CDS	1752199	1754208	.	-	0	ID=OIJKMAGN_01551;eC_number=6.5.1.2;Name=ligA;gene=ligA;inference=ab initio prediction:Prodigal:2.6,similar to AA sequence:UniProtKB:P15042;locus_tag=OIJKMAGN_01551;product=DNA ligase
gi_924611173_gb_LIYD01000005.1_	Prodigal:2.6	CDS	1754336	1755313	.	+	0	ID=OIJKMAGN_01552;inference=ab initio prediction:Prodigal:2.6;locus_tag=OIJKMAGN_01552;product=hypothetical protein
gi_924611173_gb_LIYD01000005.1_	Prodigal:2.6	CDS	1755397	1755864	.	-	0	ID=OIJKMAGN_01553;inference=ab initio prediction:Prodigal:2.6;locus_tag=OIJKMAGN_01553;product=hypothetical protein
gi_924611173_gb_LIYD01000005.1_	Prodigal:2.6	CDS	1755909	1756475	.	-	0	ID=OIJKMAGN_01554;inference=ab initio prediction:Prodigal:2.6;locus_tag=OIJKMAGN_01554;product=hypothetical protein
gi_924611173_gb_LIYD01000005.1_	Prodigal:2.6	CDS	1756574	1757431	.	+	0	ID=OIJKMAGN_01555;eC_number=2.4.2.19;Name=nadC;gene=nadC;inference=ab initio prediction:Prodigal:2.6,similar to AA sequence:UniProtKB:P39666;locus_tag=OIJKMAGN_01555;product=putative nicotinate-nucleotide pyrophosphorylase [carboxylating]
gi_924611173_gb_LIYD01000005.1_	Prodigal:2.6	CDS	1757431	1758357	.	+	0	ID=OIJKMAGN_01556;inference=ab initio prediction:Prodigal:2.6;locus_tag=OIJKMAGN_01556;product=hypothetical protein
gi_924611173_gb_LIYD01000005.1_	Prodigal:2.6	CDS	1758378	1758803	.	+	0	ID=OIJKMAGN_01557;inference=ab initio prediction:Prodigal:2.6;locus_tag=OIJKMAGN_01557;product=hypothetical protein
gi_924611173_gb_LIYD01000005.1_	Prodigal:2.6	CDS	1759127	1759735	.	-	0	ID=OIJKMAGN_01558;inference=ab initio prediction:Prodigal:2.6;locus_tag=OIJKMAGN_01558;product=hypothetical protein
gi_924611173_gb_LIYD01000005.1_	Prodigal:2.6	CDS	1759747	1760397	.	-	0	ID=OIJKMAGN_01559;inference=ab initio prediction:Prodigal:2.6;locus_tag=OIJKMAGN_01559;product=hypothetical protein
gi_924611173_gb_LIYD01000005.1_	Prodigal:2.6	CDS	1760342	1760956	.	-	0	ID=OIJKMAGN_01560;inference=ab initio prediction:Prodigal:2.6;locus_tag=OIJKMAGN_01560;product=hypothetical protein
gi_924611173_gb_LIYD01000005.1_	Prodigal:2.6	CDS	1761005	1761655	.	-	0	ID=OIJKMAGN_01561;eC_number=3.5.1.88;Name=def_1;gene=def_1;inference=ab initio prediction:Prodigal:2.6,similar to AA sequence:UniProtKB:Q93LE9;locus_tag=OIJKMAGN_01561;product=Peptide deformylase
gi_924611173_gb_LIYD01000005.1_	Prodigal:2.6	CDS	1761828	1763219	.	-	0	ID=OIJKMAGN_01562;eC_number=5.4.2.2;Name=algC;gene=algC;inference=ab initio prediction:Prodigal:2.6,similar to AA sequence:UniProtKB:Q02E40;locus_tag=OIJKMAGN_01562;product=Phosphomannomutase/phosphoglucomutase
gi_924611173_gb_LIYD01000005.1_	Prodigal:2.6	CDS	1763374	1763955	.	+	0	ID=OIJKMAGN_01563;eC_number=3.1.4.14;Name=acpH;gene=acpH;inference=ab initio prediction:Prodigal:2.6,similar to AA sequence:UniProtKB:P21515;locus_tag=OIJKMAGN_01563;product=Acyl carrier protein phosphodiesterase
gi_924611173_gb_LIYD01000005.1_	Prodigal:2.6	CDS	1763955	1764620	.	+	0	ID=OIJKMAGN_01564;inference=ab initio prediction:Prodigal:2.6;locus_tag=OIJKMAGN_01564;product=hypothetical protein
gi_924611173_gb_LIYD01000005.1_	Prodigal:2.6	CDS	1764694	1766511	.	+	0	ID=OIJKMAGN_01565;Name=clcA_1;gene=clcA_1;inference=ab initio prediction:Prodigal:2.6,similar to AA sequence:UniProtKB:Q8ZRP8;locus_tag=OIJKMAGN_01565;product=H(+)/Cl(-) exchange transporter ClcA
gi_924611173_gb_LIYD01000005.1_	Prodigal:2.6	CDS	1766598	1767641	.	-	0	ID=OIJKMAGN_01566;inference=ab initio prediction:Prodigal:2.6;locus_tag=OIJKMAGN_01566;product=hypothetical protein
gi_924611173_gb_LIYD01000005.1_	Prodigal:2.6	CDS	1768031	1768834	.	+	0	ID=OIJKMAGN_01567;eC_number=1.1.1.163;Name=cpnA_2;gene=cpnA_2;inference=ab initio prediction:Prodigal:2.6,similar to AA sequence:UniProtKB:Q8GAV9;locus_tag=OIJKMAGN_01567;product=Cyclopentanol dehydrogenase
gi_924611173_gb_LIYD01000005.1_	Prodigal:2.6	CDS	1768867	1769574	.	+	0	ID=OIJKMAGN_01568;inference=ab initio prediction:Prodigal:2.6;locus_tag=OIJKMAGN_01568;product=hypothetical protein
gi_924611173_gb_LIYD01000005.1_	Prodigal:2.6	CDS	1769607	1770263	.	+	0	ID=OIJKMAGN_01569;eC_number=2.2.1.2;Name=tal_1;gene=tal_1;inference=ab initio prediction:Prodigal:2.6,similar to AA sequence:UniProtKB:Q9WYD1;locus_tag=OIJKMAGN_01569;product=Transaldolase
gi_924611173_gb_LIYD01000005.1_	Prodigal:2.6	CDS	1770365	1771192	.	-	0	ID=OIJKMAGN_01570;eC_number=2.5.1.15;Name=folP;gene=folP;inference=ab initio prediction:Prodigal:2.6,similar to AA sequence:UniProtKB:P0AC13;locus_tag=OIJKMAGN_01570;product=Dihydropteroate synthase
gi_924611173_gb_LIYD01000005.1_	Prodigal:2.6	CDS	1771245	1771790	.	+	0	ID=OIJKMAGN_01571;inference=ab initio prediction:Prodigal:2.6;locus_tag=OIJKMAGN_01571;product=hypothetical protein
gi_924611173_gb_LIYD01000005.1_	Prodigal:2.6	CDS	1771956	1773053	.	+	0	ID=OIJKMAGN_01572;inference=ab initio prediction:Prodigal:2.6;locus_tag=OIJKMAGN_01572;product=hypothetical protein
gi_924611173_gb_LIYD01000005.1_	Prodigal:2.6	CDS	1773057	1773263	.	+	0	ID=OIJKMAGN_01573;inference=ab initio prediction:Prodigal:2.6;locus_tag=OIJKMAGN_01573;product=hypothetical protein
gi_924611173_gb_LIYD01000005.1_	Prodigal:2.6	CDS	1773275	1773481	.	+	0	ID=OIJKMAGN_01574;inference=ab initio prediction:Prodigal:2.6;locus_tag=OIJKMAGN_01574;product=hypothetical protein
gi_924611173_gb_LIYD01000005.1_	Prodigal:2.6	CDS	1773478	1774554	.	+	0	ID=OIJKMAGN_01575;Name=gsiC;gene=gsiC;inference=ab initio prediction:Prodigal:2.6,similar to AA sequence:UniProtKB:P75798;locus_tag=OIJKMAGN_01575;product=Glutathione transport system permease protein GsiC
gi_924611173_gb_LIYD01000005.1_	Prodigal:2.6	CDS	1774570	1775154	.	+	0	ID=OIJKMAGN_01576;inference=ab initio prediction:Prodigal:2.6;locus_tag=OIJKMAGN_01576;product=hypothetical protein
gi_924611173_gb_LIYD01000005.1_	Prodigal:2.6	CDS	1775207	1775710	.	+	0	ID=OIJKMAGN_01577;Name=resA_4;gene=resA_4;inference=ab initio prediction:Prodigal:2.6,similar to AA sequence:UniProtKB:Q81SZ9;locus_tag=OIJKMAGN_01577;product=Thiol-disulfide oxidoreductase ResA
gi_924611173_gb_LIYD01000005.1_	Prodigal:2.6	CDS	1775721	1776479	.	+	0	ID=OIJKMAGN_01578;eC_number=5.3.1.1;Name=tpiA;gene=tpiA;inference=ab initio prediction:Prodigal:2.6,similar to AA sequence:UniProtKB:Q8XKU1;locus_tag=OIJKMAGN_01578;product=Triosephosphate isomerase
gi_924611173_gb_LIYD01000005.1_	Prodigal:2.6	CDS	1776760	1777677	.	+	0	ID=OIJKMAGN_01579;eC_number=1.8.1.-;Name=ahpF;gene=ahpF;inference=ab initio prediction:Prodigal:2.6,similar to AA sequence:UniProtKB:P99118;locus_tag=OIJKMAGN_01579;product=Alkyl hydroperoxide reductase subunit F
gi_924611173_gb_LIYD01000005.1_	Prodigal:2.6	CDS	1777801	1778733	.	-	0	ID=OIJKMAGN_01580;eC_number=5.2.1.8;Name=ppiB_2;gene=ppiB_2;inference=ab initio prediction:Prodigal:2.6,similar to AA sequence:UniProtKB:O66105;locus_tag=OIJKMAGN_01580;product=putative peptidyl-prolyl cis-trans isomerase
gi_924611173_gb_LIYD01000005.1_	Prodigal:2.6	CDS	1778910	1779710	.	+	0	ID=OIJKMAGN_01581;eC_number=2.1.1.163;Name=ubiE_2;gene=ubiE_2;inference=ab initio prediction:Prodigal:2.6,protein motif:HAMAP:MF_01813;locus_tag=OIJKMAGN_01581;product=Ubiquinone/menaquinone biosynthesis C-methyltransferase UbiE
gi_924611173_gb_LIYD01000005.1_	Prodigal:2.6	CDS	1779941	1780741	.	-	0	ID=OIJKMAGN_01582;Name=exsA_3;gene=exsA_3;inference=ab initio prediction:Prodigal:2.6,similar to AA sequence:UniProtKB:P26993;locus_tag=OIJKMAGN_01582;product=Exoenzyme S synthesis regulatory protein ExsA
gi_924611173_gb_LIYD01000005.1_	Prodigal:2.6	CDS	1781360	1782376	.	-	0	ID=OIJKMAGN_01583;eC_number=1.2.1.-;Name=acr1_2;gene=acr1_2;inference=ab initio prediction:Prodigal:2.6,similar to AA sequence:UniProtKB:Q6F7B8;locus_tag=OIJKMAGN_01583;product=Fatty acyl-CoA reductase
gi_924611173_gb_LIYD01000005.1_	Prodigal:2.6	CDS	1782806	1783258	.	+	0	ID=OIJKMAGN_01584;inference=ab initio prediction:Prodigal:2.6;locus_tag=OIJKMAGN_01584;product=hypothetical protein
gi_924611173_gb_LIYD01000005.1_	Prodigal:2.6	CDS	1783655	1784329	.	+	0	ID=OIJKMAGN_01585;eC_number=2.1.1.228;Name=trmD;gene=trmD;inference=ab initio prediction:Prodigal:2.6,similar to AA sequence:UniProtKB:Q6GHJ5;locus_tag=OIJKMAGN_01585;product=tRNA (guanine-N(1)-)-methyltransferase
gi_924611173_gb_LIYD01000005.1_	Prodigal:2.6	CDS	1784559	1784912	.	+	0	ID=OIJKMAGN_01586;Name=rplS;gene=rplS;inference=ab initio prediction:Prodigal:2.6,similar to AA sequence:UniProtKB:O31742;locus_tag=OIJKMAGN_01586;product=50S ribosomal protein L19
gi_924611173_gb_LIYD01000005.1_	Prodigal:2.6	CDS	1785054	1786475	.	+	0	ID=OIJKMAGN_01587;eC_number=3.1.3.1;Name=phoA;gene=phoA;inference=ab initio prediction:Prodigal:2.6,similar to AA sequence:UniProtKB:P19406;locus_tag=OIJKMAGN_01587;product=Alkaline phosphatase 4
gi_924611173_gb_LIYD01000005.1_	Prodigal:2.6	CDS	1786507	1786908	.	-	0	ID=OIJKMAGN_01588;inference=ab initio prediction:Prodigal:2.6;locus_tag=OIJKMAGN_01588;product=hypothetical protein
gi_924611173_gb_LIYD01000005.1_	Prodigal:2.6	CDS	1786985	1788268	.	-	0	ID=OIJKMAGN_01589;Name=oprF_4;gene=oprF_4;inference=ab initio prediction:Prodigal:2.6,similar to AA sequence:UniProtKB:P13794;locus_tag=OIJKMAGN_01589;product=Outer membrane porin F
gi_924611173_gb_LIYD01000005.1_	Prodigal:2.6	CDS	1788375	1789727	.	+	0	ID=OIJKMAGN_01590;eC_number=1.2.1.16;Name=sad;gene=sad;inference=ab initio prediction:Prodigal:2.6,similar to AA sequence:UniProtKB:P76149;locus_tag=OIJKMAGN_01590;product=Succinate semialdehyde dehydrogenase [NAD(P)+] Sad
gi_924611173_gb_LIYD01000005.1_	Prodigal:2.6	CDS	1789949	1791187	.	-	0	ID=OIJKMAGN_01591;eC_number=1.1.1.3;Name=hom;gene=hom;inference=ab initio prediction:Prodigal:2.6,similar to AA sequence:UniProtKB:P19582;locus_tag=OIJKMAGN_01591;product=Homoserine dehydrogenase
gi_924611173_gb_LIYD01000005.1_	Prodigal:2.6	CDS	1791201	1792379	.	-	0	ID=OIJKMAGN_01592;eC_number=4.4.1.1;Name=mccB;gene=mccB;inference=ab initio prediction:Prodigal:2.6,similar to AA sequence:UniProtKB:O05394;locus_tag=OIJKMAGN_01592;product=Cystathionine gamma-lyase
gi_924611173_gb_LIYD01000005.1_	Prodigal:2.6	CDS	1792863	1793717	.	-	0	ID=OIJKMAGN_01593;inference=ab initio prediction:Prodigal:2.6;locus_tag=OIJKMAGN_01593;product=hypothetical protein
gi_924611173_gb_LIYD01000005.1_	Prodigal:2.6	CDS	1793925	1795502	.	+	0	ID=OIJKMAGN_01594;eC_number=3.4.21.62;inference=ab initio prediction:Prodigal:2.6,similar to AA sequence:UniProtKB:P29599;locus_tag=OIJKMAGN_01594;product=Subtilisin BL
gi_924611173_gb_LIYD01000005.1_	Prodigal:2.6	CDS	1795505	1796593	.	+	0	ID=OIJKMAGN_01595;inference=ab initio prediction:Prodigal:2.6;locus_tag=OIJKMAGN_01595;product=hypothetical protein
gi_924611173_gb_LIYD01000005.1_	Prodigal:2.6	CDS	1796580	1797524	.	+	0	ID=OIJKMAGN_01596;eC_number=1.13.12.16;inference=ab initio prediction:Prodigal:2.6,similar to AA sequence:UniProtKB:Q9I4V0;locus_tag=OIJKMAGN_01596;product=Nitronate monooxygenase
gi_924611173_gb_LIYD01000005.1_	Prodigal:2.6	CDS	1797753	1798367	.	-	0	ID=OIJKMAGN_01597;inference=ab initio prediction:Prodigal:2.6;locus_tag=OIJKMAGN_01597;product=hypothetical protein
gi_924611173_gb_LIYD01000005.1_	Prodigal:2.6	CDS	1798413	1798841	.	-	0	ID=OIJKMAGN_01598;inference=ab initio prediction:Prodigal:2.6;locus_tag=OIJKMAGN_01598;product=hypothetical protein
gi_924611173_gb_LIYD01000005.1_	Prodigal:2.6	CDS	1798932	1800959	.	-	0	ID=OIJKMAGN_01599;inference=ab initio prediction:Prodigal:2.6;locus_tag=OIJKMAGN_01599;product=hypothetical protein
gi_924611173_gb_LIYD01000005.1_	Prodigal:2.6	CDS	1800992	1801741	.	-	0	ID=OIJKMAGN_01600;eC_number=1.1.1.100;Name=fabG_6;gene=fabG_6;inference=ab initio prediction:Prodigal:2.6,similar to AA sequence:UniProtKB:P0A0H9;locus_tag=OIJKMAGN_01600;product=3-oxoacyl-[acyl-carrier-protein] reductase FabG
gi_924611173_gb_LIYD01000005.1_	Prodigal:2.6	CDS	1802130	1802495	.	+	0	ID=OIJKMAGN_01601;inference=ab initio prediction:Prodigal:2.6;locus_tag=OIJKMAGN_01601;product=hypothetical protein
gi_924611173_gb_LIYD01000005.1_	Prodigal:2.6	CDS	1802495	1802998	.	+	0	ID=OIJKMAGN_01602;eC_number=2.3.1.210;Name=wecD;gene=wecD;inference=ab initio prediction:Prodigal:2.6,protein motif:HAMAP:MF_02027;locus_tag=OIJKMAGN_01602;product=dTDP-fucosamine acetyltransferase
gi_924611173_gb_LIYD01000005.1_	Prodigal:2.6	CDS	1803196	1803372	.	+	0	ID=OIJKMAGN_01603;inference=ab initio prediction:Prodigal:2.6;locus_tag=OIJKMAGN_01603;product=hypothetical protein
gi_924611173_gb_LIYD01000005.1_	Prodigal:2.6	CDS	1803633	1803845	.	+	0	ID=OIJKMAGN_01604;inference=ab initio prediction:Prodigal:2.6;locus_tag=OIJKMAGN_01604;product=hypothetical protein
gi_924611173_gb_LIYD01000005.1_	Prodigal:2.6	CDS	1803898	1804158	.	+	0	ID=OIJKMAGN_01605;inference=ab initio prediction:Prodigal:2.6;locus_tag=OIJKMAGN_01605;product=hypothetical protein
gi_924611173_gb_LIYD01000005.1_	Prodigal:2.6	CDS	1804251	1804700	.	+	0	ID=OIJKMAGN_01606;inference=ab initio prediction:Prodigal:2.6;locus_tag=OIJKMAGN_01606;product=hypothetical protein
gi_924611173_gb_LIYD01000005.1_	Prodigal:2.6	CDS	1804735	1805121	.	+	0	ID=OIJKMAGN_01607;inference=ab initio prediction:Prodigal:2.6;locus_tag=OIJKMAGN_01607;product=hypothetical protein
gi_924611173_gb_LIYD01000005.1_	Prodigal:2.6	CDS	1805192	1805515	.	+	0	ID=OIJKMAGN_01608;inference=ab initio prediction:Prodigal:2.6;locus_tag=OIJKMAGN_01608;product=hypothetical protein
gi_924611173_gb_LIYD01000005.1_	Prodigal:2.6	CDS	1805662	1806336	.	-	0	ID=OIJKMAGN_01609;eC_number=1.8.4.11;Name=msrA1;gene=msrA1;inference=ab initio prediction:Prodigal:2.6,similar to AA sequence:UniProtKB:P0A081;locus_tag=OIJKMAGN_01609;product=Peptide methionine sulfoxide reductase MsrA 1
gi_924611173_gb_LIYD01000005.1_	Prodigal:2.6	CDS	1806475	1807143	.	+	0	ID=OIJKMAGN_01610;eC_number=3.6.3.-;Name=lolD_2;gene=lolD_2;inference=ab initio prediction:Prodigal:2.6,similar to AA sequence:UniProtKB:O66646;locus_tag=OIJKMAGN_01610;product=Lipoprotein-releasing system ATP-binding protein LolD
gi_924611173_gb_LIYD01000005.1_	Prodigal:2.6	CDS	1807459	1808238	.	+	0	ID=OIJKMAGN_01611;inference=ab initio prediction:Prodigal:2.6;locus_tag=OIJKMAGN_01611;product=hypothetical protein
gi_924611173_gb_LIYD01000005.1_	Prodigal:2.6	CDS	1808376	1808831	.	+	0	ID=OIJKMAGN_01612;inference=ab initio prediction:Prodigal:2.6;locus_tag=OIJKMAGN_01612;product=hypothetical protein
gi_924611173_gb_LIYD01000005.1_	Prodigal:2.6	CDS	1808841	1809515	.	+	0	ID=OIJKMAGN_01613;inference=ab initio prediction:Prodigal:2.6;locus_tag=OIJKMAGN_01613;product=hypothetical protein
gi_924611173_gb_LIYD01000005.1_	Prodigal:2.6	CDS	1809512	1810126	.	+	0	ID=OIJKMAGN_01614;inference=ab initio prediction:Prodigal:2.6;locus_tag=OIJKMAGN_01614;product=hypothetical protein
gi_924611173_gb_LIYD01000005.1_	Prodigal:2.6	CDS	1810338	1810751	.	-	0	ID=OIJKMAGN_01615;inference=ab initio prediction:Prodigal:2.6;locus_tag=OIJKMAGN_01615;product=hypothetical protein
gi_924611173_gb_LIYD01000005.1_	Prodigal:2.6	CDS	1810756	1811325	.	-	0	ID=OIJKMAGN_01616;inference=ab initio prediction:Prodigal:2.6;locus_tag=OIJKMAGN_01616;product=hypothetical protein
gi_924611173_gb_LIYD01000005.1_	Prodigal:2.6	CDS	1811410	1811862	.	+	0	ID=OIJKMAGN_01617;inference=ab initio prediction:Prodigal:2.6;locus_tag=OIJKMAGN_01617;product=hypothetical protein
gi_924611173_gb_LIYD01000005.1_	Prodigal:2.6	CDS	1811903	1812721	.	+	0	ID=OIJKMAGN_01618;eC_number=2.5.1.55;Name=kdsA;gene=kdsA;inference=ab initio prediction:Prodigal:2.6,similar to AA sequence:UniProtKB:O66496;locus_tag=OIJKMAGN_01618;product=2-dehydro-3-deoxyphosphooctonate aldolase
gi_924611173_gb_LIYD01000005.1_	Prodigal:2.6	CDS	1812957	1813556	.	+	0	ID=OIJKMAGN_01619;inference=ab initio prediction:Prodigal:2.6;locus_tag=OIJKMAGN_01619;product=hypothetical protein
gi_924611173_gb_LIYD01000005.1_	Prodigal:2.6	CDS	1813621	1813857	.	+	0	ID=OIJKMAGN_01620;inference=ab initio prediction:Prodigal:2.6;locus_tag=OIJKMAGN_01620;product=hypothetical protein
gi_924611173_gb_LIYD01000005.1_	Prodigal:2.6	CDS	1813901	1814560	.	+	0	ID=OIJKMAGN_01621;inference=ab initio prediction:Prodigal:2.6;locus_tag=OIJKMAGN_01621;product=hypothetical protein
gi_924611173_gb_LIYD01000005.1_	Prodigal:2.6	CDS	1814609	1815040	.	+	0	ID=OIJKMAGN_01622;inference=ab initio prediction:Prodigal:2.6;locus_tag=OIJKMAGN_01622;product=hypothetical protein
gi_924611173_gb_LIYD01000005.1_	Prodigal:2.6	CDS	1815044	1815349	.	+	0	ID=OIJKMAGN_01623;inference=ab initio prediction:Prodigal:2.6;locus_tag=OIJKMAGN_01623;product=hypothetical protein
gi_924611173_gb_LIYD01000005.1_	Prodigal:2.6	CDS	1815369	1816742	.	+	0	ID=OIJKMAGN_01624;Name=creD;gene=creD;inference=ab initio prediction:Prodigal:2.6,similar to AA sequence:UniProtKB:P08369;locus_tag=OIJKMAGN_01624;product=Inner membrane protein CreD
gi_924611173_gb_LIYD01000005.1_	Prodigal:2.6	CDS	1817145	1820018	.	-	0	ID=OIJKMAGN_01625;inference=ab initio prediction:Prodigal:2.6;locus_tag=OIJKMAGN_01625;product=hypothetical protein
gi_924611173_gb_LIYD01000005.1_	Prodigal:2.6	CDS	1820427	1823543	.	+	0	ID=OIJKMAGN_01626;Name=susC_18;gene=susC_18;inference=ab initio prediction:Prodigal:2.6,similar to AA sequence:UniProtKB:Q8A1G1;locus_tag=OIJKMAGN_01626;product=TonB-dependent receptor SusC
gi_924611173_gb_LIYD01000005.1_	Prodigal:2.6	CDS	1823559	1825073	.	+	0	ID=OIJKMAGN_01627;inference=ab initio prediction:Prodigal:2.6,similar to AA sequence:UniProtKB:A7LXT5;locus_tag=OIJKMAGN_01627;product=SusD-like protein
gi_924611173_gb_LIYD01000005.1_	Prodigal:2.6	CDS	1825081	1825947	.	+	0	ID=OIJKMAGN_01628;inference=ab initio prediction:Prodigal:2.6;locus_tag=OIJKMAGN_01628;product=hypothetical protein
gi_924611173_gb_LIYD01000005.1_	Prodigal:2.6	CDS	1826049	1827488	.	+	0	ID=OIJKMAGN_01629;eC_number=3.2.1.136;Name=xynC_1;gene=xynC_1;inference=ab initio prediction:Prodigal:2.6,similar to AA sequence:UniProtKB:Q45070;locus_tag=OIJKMAGN_01629;product=Glucuronoxylanase XynC
gi_924611173_gb_LIYD01000005.1_	Prodigal:2.6	CDS	1827507	1830767	.	+	0	ID=OIJKMAGN_01630;eC_number=3.2.1.4;inference=ab initio prediction:Prodigal:2.6,similar to AA sequence:UniProtKB:P23340;locus_tag=OIJKMAGN_01630;product=Endoglucanase C307
gi_924611173_gb_LIYD01000005.1_	Prodigal:2.6	CDS	1830764	1831453	.	+	0	ID=OIJKMAGN_01631;inference=ab initio prediction:Prodigal:2.6;locus_tag=OIJKMAGN_01631;product=hypothetical protein
gi_924611173_gb_LIYD01000005.1_	Prodigal:2.6	CDS	1831525	1832997	.	-	0	ID=OIJKMAGN_01632;eC_number=1.1.1.205;Name=guaB_2;gene=guaB_2;inference=ab initio prediction:Prodigal:2.6,similar to AA sequence:UniProtKB:P21879;locus_tag=OIJKMAGN_01632;product=Inosine-5'-monophosphate dehydrogenase
gi_924611173_gb_LIYD01000005.1_	Prodigal:2.6	CDS	1833147	1833620	.	+	0	ID=OIJKMAGN_01633;Name=eco;gene=eco;inference=ab initio prediction:Prodigal:2.6,similar to AA sequence:UniProtKB:P23827;locus_tag=OIJKMAGN_01633;product=Ecotin
gi_924611173_gb_LIYD01000005.1_	Prodigal:2.6	CDS	1833628	1834491	.	-	0	ID=OIJKMAGN_01634;eC_number=4.1.3.4;Name=yngG;gene=yngG;inference=ab initio prediction:Prodigal:2.6,similar to AA sequence:UniProtKB:O34873;locus_tag=OIJKMAGN_01634;product=Hydroxymethylglutaryl-CoA lyase YngG
gi_924611173_gb_LIYD01000005.1_	Prodigal:2.6	CDS	1834620	1835645	.	-	0	ID=OIJKMAGN_01635;eC_number=1.3.5.2;Name=pyrD;gene=pyrD;inference=ab initio prediction:Prodigal:2.6,similar to AA sequence:UniProtKB:P0A7E1;locus_tag=OIJKMAGN_01635;product=Dihydroorotate dehydrogenase (quinone)
gi_924611173_gb_LIYD01000005.1_	Prodigal:2.6	CDS	1835763	1836386	.	+	0	ID=OIJKMAGN_01636;inference=ab initio prediction:Prodigal:2.6;locus_tag=OIJKMAGN_01636;product=hypothetical protein
gi_924611173_gb_LIYD01000005.1_	Prodigal:2.6	CDS	1836449	1837714	.	+	0	ID=OIJKMAGN_01637;eC_number=3.4.11.4;Name=pepT;gene=pepT;inference=ab initio prediction:Prodigal:2.6,similar to AA sequence:UniProtKB:Q81WU4;locus_tag=OIJKMAGN_01637;product=Peptidase T
gi_924611173_gb_LIYD01000005.1_	Prodigal:2.6	CDS	1837701	1838282	.	+	0	ID=OIJKMAGN_01638;inference=ab initio prediction:Prodigal:2.6;locus_tag=OIJKMAGN_01638;product=hypothetical protein
gi_924611173_gb_LIYD01000005.1_	Prodigal:2.6	CDS	1838374	1838991	.	+	0	ID=OIJKMAGN_01639;inference=ab initio prediction:Prodigal:2.6;locus_tag=OIJKMAGN_01639;product=hypothetical protein
gi_924611173_gb_LIYD01000005.1_	Prodigal:2.6	CDS	1839056	1839502	.	-	0	ID=OIJKMAGN_01640;Name=rplI;gene=rplI;inference=ab initio prediction:Prodigal:2.6,similar to AA sequence:UniProtKB:P9WH79;locus_tag=OIJKMAGN_01640;product=50S ribosomal protein L9
gi_924611173_gb_LIYD01000005.1_	Prodigal:2.6	CDS	1839569	1839862	.	-	0	ID=OIJKMAGN_01641;Name=rpsR;gene=rpsR;inference=ab initio prediction:Prodigal:2.6,similar to AA sequence:UniProtKB:P10806;locus_tag=OIJKMAGN_01641;product=30S ribosomal protein S18
gi_924611173_gb_LIYD01000005.1_	Prodigal:2.6	CDS	1839865	1840206	.	-	0	ID=OIJKMAGN_01642;Name=rpsF;gene=rpsF;inference=ab initio prediction:Prodigal:2.6,similar to AA sequence:UniProtKB:P56013;locus_tag=OIJKMAGN_01642;product=30S ribosomal protein S6
gi_924611173_gb_LIYD01000005.1_	Prodigal:2.6	CDS	1840374	1841072	.	+	0	ID=OIJKMAGN_01643;Name=yehT_3;gene=yehT_3;inference=ab initio prediction:Prodigal:2.6,similar to AA sequence:UniProtKB:P0AFT5;locus_tag=OIJKMAGN_01643;product=Transcriptional regulatory protein YehT
gi_924611173_gb_LIYD01000005.1_	Prodigal:2.6	CDS	1841066	1843510	.	-	0	ID=OIJKMAGN_01644;eC_number=3.6.4.-;Name=priA;gene=priA;inference=ab initio prediction:Prodigal:2.6,similar to AA sequence:UniProtKB:P17888;locus_tag=OIJKMAGN_01644;product=Primosomal protein N'
gi_924611173_gb_LIYD01000005.1_	Prodigal:2.6	CDS	1843726	1843950	.	+	0	ID=OIJKMAGN_01645;inference=ab initio prediction:Prodigal:2.6;locus_tag=OIJKMAGN_01645;product=hypothetical protein
gi_924611173_gb_LIYD01000005.1_	Prodigal:2.6	CDS	1843999	1844394	.	-	0	ID=OIJKMAGN_01646;Name=mprA;gene=mprA;inference=ab initio prediction:Prodigal:2.6,similar to AA sequence:UniProtKB:A0R3I8;locus_tag=OIJKMAGN_01646;product=Response regulator MprA
gi_924611173_gb_LIYD01000005.1_	Prodigal:2.6	CDS	1844384	1845904	.	-	0	ID=OIJKMAGN_01647;eC_number=2.7.13.3;Name=phoR_1;gene=phoR_1;inference=ab initio prediction:Prodigal:2.6,similar to AA sequence:UniProtKB:P23545;locus_tag=OIJKMAGN_01647;product=Alkaline phosphatase synthesis sensor protein PhoR
gi_924611173_gb_LIYD01000005.1_	Prodigal:2.6	CDS	1845963	1846865	.	-	0	ID=OIJKMAGN_01648;Name=xerD_4;gene=xerD_4;inference=ab initio prediction:Prodigal:2.6,similar to AA sequence:UniProtKB:P0A0P0;locus_tag=OIJKMAGN_01648;product=Tyrosine recombinase XerD
gi_924611173_gb_LIYD01000005.1_	Prodigal:2.6	CDS	1846960	1847574	.	+	0	ID=OIJKMAGN_01649;inference=ab initio prediction:Prodigal:2.6;locus_tag=OIJKMAGN_01649;product=hypothetical protein
gi_924611173_gb_LIYD01000005.1_	Prodigal:2.6	CDS	1847658	1848275	.	-	0	ID=OIJKMAGN_01650;inference=ab initio prediction:Prodigal:2.6;locus_tag=OIJKMAGN_01650;product=hypothetical protein
gi_924611173_gb_LIYD01000005.1_	Prodigal:2.6	CDS	1848434	1848958	.	+	0	ID=OIJKMAGN_01651;inference=ab initio prediction:Prodigal:2.6;locus_tag=OIJKMAGN_01651;product=hypothetical protein
gi_924611173_gb_LIYD01000005.1_	Prodigal:2.6	CDS	1848986	1849531	.	+	0	ID=OIJKMAGN_01652;inference=ab initio prediction:Prodigal:2.6;locus_tag=OIJKMAGN_01652;product=hypothetical protein
gi_924611173_gb_LIYD01000005.1_	Prodigal:2.6	CDS	1849670	1850092	.	+	0	ID=OIJKMAGN_01653;eC_number=4.2.1.10;Name=yqhS;gene=yqhS;inference=ab initio prediction:Prodigal:2.6,similar to AA sequence:UniProtKB:P54517;locus_tag=OIJKMAGN_01653;product=3-dehydroquinate dehydratase
gi_924611173_gb_LIYD01000005.1_	Prodigal:2.6	CDS	1850089	1852557	.	+	0	ID=OIJKMAGN_01654;inference=ab initio prediction:Prodigal:2.6;locus_tag=OIJKMAGN_01654;product=hypothetical protein
gi_924611173_gb_LIYD01000005.1_	Prodigal:2.6	CDS	1852861	1853010	.	-	0	ID=OIJKMAGN_01655;inference=ab initio prediction:Prodigal:2.6;locus_tag=OIJKMAGN_01655;product=hypothetical protein
gi_924611173_gb_LIYD01000005.1_	Prodigal:2.6	CDS	1853018	1853299	.	-	0	ID=OIJKMAGN_01656;inference=ab initio prediction:Prodigal:2.6;locus_tag=OIJKMAGN_01656;product=hypothetical protein
gi_924611173_gb_LIYD01000005.1_	Prodigal:2.6	CDS	1853434	1854453	.	+	0	ID=OIJKMAGN_01657;inference=ab initio prediction:Prodigal:2.6;locus_tag=OIJKMAGN_01657;product=hypothetical protein
gi_924611173_gb_LIYD01000005.1_	Prodigal:2.6	CDS	1854504	1854896	.	-	0	ID=OIJKMAGN_01658;inference=ab initio prediction:Prodigal:2.6;locus_tag=OIJKMAGN_01658;product=hypothetical protein
gi_924611173_gb_LIYD01000005.1_	Prodigal:2.6	CDS	1854915	1855490	.	-	0	ID=OIJKMAGN_01659;inference=ab initio prediction:Prodigal:2.6;locus_tag=OIJKMAGN_01659;product=hypothetical protein
gi_924611173_gb_LIYD01000005.1_	Prodigal:2.6	CDS	1855528	1856427	.	-	0	ID=OIJKMAGN_01660;inference=ab initio prediction:Prodigal:2.6,similar to AA sequence:UniProtKB:P9WGF5;locus_tag=OIJKMAGN_01660;product=putative cation efflux system protein
gi_924611173_gb_LIYD01000005.1_	Prodigal:2.6	CDS	1856787	1859285	.	+	0	ID=OIJKMAGN_01661;Name=susC_19;gene=susC_19;inference=ab initio prediction:Prodigal:2.6,similar to AA sequence:UniProtKB:Q8A1G1;locus_tag=OIJKMAGN_01661;product=TonB-dependent receptor SusC
gi_924611173_gb_LIYD01000005.1_	Prodigal:2.6	CDS	1859558	1860004	.	+	0	ID=OIJKMAGN_01662;Name=cheY_1;gene=cheY_1;inference=ab initio prediction:Prodigal:2.6,similar to AA sequence:UniProtKB:P0A2D5;locus_tag=OIJKMAGN_01662;product=Chemotaxis protein CheY
gi_924611173_gb_LIYD01000005.1_	Prodigal:2.6	CDS	1860119	1860601	.	+	0	ID=OIJKMAGN_01663;Name=rcp1_4;gene=rcp1_4;inference=ab initio prediction:Prodigal:2.6,similar to AA sequence:UniProtKB:Q55169;locus_tag=OIJKMAGN_01663;product=Response regulator rcp1
gi_924611173_gb_LIYD01000005.1_	Prodigal:2.6	CDS	1860758	1861129	.	-	0	ID=OIJKMAGN_01664;inference=ab initio prediction:Prodigal:2.6;locus_tag=OIJKMAGN_01664;product=hypothetical protein
gi_924611173_gb_LIYD01000005.1_	Prodigal:2.6	CDS	1861202	1862959	.	-	0	ID=OIJKMAGN_01665;eC_number=3.6.3.-;Name=yheI;gene=yheI;inference=ab initio prediction:Prodigal:2.6,similar to AA sequence:UniProtKB:O07550;locus_tag=OIJKMAGN_01665;product=putative multidrug resistance ABC transporter ATP-binding/permease protein YheI
gi_924611173_gb_LIYD01000005.1_	Prodigal:2.6	CDS	1863157	1864260	.	+	0	ID=OIJKMAGN_01666;eC_number=1.4.1.9;Name=ldh;gene=ldh;inference=ab initio prediction:Prodigal:2.6,similar to AA sequence:UniProtKB:Q60030;locus_tag=OIJKMAGN_01666;product=Leucine dehydrogenase
gi_924611173_gb_LIYD01000005.1_	Prodigal:2.6	CDS	1864349	1865293	.	+	0	ID=OIJKMAGN_01667;Name=nusB;gene=nusB;inference=ab initio prediction:Prodigal:2.6,similar to AA sequence:UniProtKB:Q9X286;locus_tag=OIJKMAGN_01667;product=N utilization substance protein B
gi_924611173_gb_LIYD01000005.1_	Prodigal:2.6	CDS	1865334	1865780	.	+	0	ID=OIJKMAGN_01668;inference=ab initio prediction:Prodigal:2.6;locus_tag=OIJKMAGN_01668;product=hypothetical protein
gi_924611173_gb_LIYD01000005.1_	Prodigal:2.6	CDS	1865802	1866077	.	+	0	ID=OIJKMAGN_01669;inference=ab initio prediction:Prodigal:2.6;locus_tag=OIJKMAGN_01669;product=hypothetical protein
gi_924611173_gb_LIYD01000005.1_	Prodigal:2.6	CDS	1866178	1866708	.	-	0	ID=OIJKMAGN_01670;inference=ab initio prediction:Prodigal:2.6;locus_tag=OIJKMAGN_01670;product=hypothetical protein
gi_924611173_gb_LIYD01000005.1_	Prodigal:2.6	CDS	1866866	1869019	.	-	0	ID=OIJKMAGN_01671;Name=susC_20;gene=susC_20;inference=ab initio prediction:Prodigal:2.6,similar to AA sequence:UniProtKB:Q8A1G1;locus_tag=OIJKMAGN_01671;product=TonB-dependent receptor SusC
gi_924611173_gb_LIYD01000005.1_	Prodigal:2.6	CDS	1869231	1869632	.	+	0	ID=OIJKMAGN_01672;inference=ab initio prediction:Prodigal:2.6;locus_tag=OIJKMAGN_01672;product=hypothetical protein
gi_924611173_gb_LIYD01000005.1_	Prodigal:2.6	CDS	1869706	1870974	.	+	0	ID=OIJKMAGN_01673;Name=clcA_2;gene=clcA_2;inference=ab initio prediction:Prodigal:2.6,similar to AA sequence:UniProtKB:Q8ZRP8;locus_tag=OIJKMAGN_01673;product=H(+)/Cl(-) exchange transporter ClcA
gi_924611173_gb_LIYD01000005.1_	Prodigal:2.6	CDS	1871065	1871439	.	+	0	ID=OIJKMAGN_01674;inference=ab initio prediction:Prodigal:2.6;locus_tag=OIJKMAGN_01674;product=hypothetical protein
gi_924611173_gb_LIYD01000005.1_	Prodigal:2.6	CDS	1871446	1871835	.	+	0	ID=OIJKMAGN_01675;eC_number=5.1.3.33;Name=cetB;gene=cetB;inference=ab initio prediction:Prodigal:2.6,similar to AA sequence:UniProtKB:A1YPR3;locus_tag=OIJKMAGN_01675;product=2-epi-5-epi-valiolone epimerase
gi_924611173_gb_LIYD01000005.1_	Prodigal:2.6	CDS	1871896	1872345	.	-	0	ID=OIJKMAGN_01676;eC_number=3.1.2.-;inference=ab initio prediction:Prodigal:2.6,similar to AA sequence:UniProtKB:Q9I3A4;locus_tag=OIJKMAGN_01676;product=Putative esterase
gi_924611173_gb_LIYD01000005.1_	Prodigal:2.6	CDS	1872501	1874123	.	+	0	ID=OIJKMAGN_01677;inference=ab initio prediction:Prodigal:2.6;locus_tag=OIJKMAGN_01677;product=hypothetical protein
gi_924611173_gb_LIYD01000005.1_	Prodigal:2.6	CDS	1874210	1874758	.	+	0	ID=OIJKMAGN_01678;inference=ab initio prediction:Prodigal:2.6;locus_tag=OIJKMAGN_01678;product=hypothetical protein
gi_924611173_gb_LIYD01000005.1_	Prodigal:2.6	CDS	1874809	1875411	.	-	0	ID=OIJKMAGN_01679;inference=ab initio prediction:Prodigal:2.6;locus_tag=OIJKMAGN_01679;product=hypothetical protein
gi_924611173_gb_LIYD01000005.1_	Prodigal:2.6	CDS	1875617	1879309	.	+	0	ID=OIJKMAGN_01680;eC_number=6.3.5.3;Name=purL;gene=purL;inference=ab initio prediction:Prodigal:2.6,similar to AA sequence:UniProtKB:P15254;locus_tag=OIJKMAGN_01680;product=Phosphoribosylformylglycinamidine synthase
gi_924611173_gb_LIYD01000005.1_	Prodigal:2.6	CDS	1879474	1880256	.	+	0	ID=OIJKMAGN_01681;inference=ab initio prediction:Prodigal:2.6;locus_tag=OIJKMAGN_01681;product=hypothetical protein
gi_924611173_gb_LIYD01000005.1_	Prodigal:2.6	CDS	1880387	1880824	.	+	0	ID=OIJKMAGN_01682;inference=ab initio prediction:Prodigal:2.6;locus_tag=OIJKMAGN_01682;product=hypothetical protein
gi_924611173_gb_LIYD01000005.1_	Prodigal:2.6	CDS	1880931	1881509	.	+	0	ID=OIJKMAGN_01683;inference=ab initio prediction:Prodigal:2.6;locus_tag=OIJKMAGN_01683;product=hypothetical protein
gi_924611173_gb_LIYD01000005.1_	Prodigal:2.6	CDS	1881512	1881691	.	+	0	ID=OIJKMAGN_01684;inference=ab initio prediction:Prodigal:2.6;locus_tag=OIJKMAGN_01684;product=hypothetical protein
gi_924611173_gb_LIYD01000005.1_	Prodigal:2.6	CDS	1881883	1882764	.	-	0	ID=OIJKMAGN_01685;Name=folD;gene=folD;inference=ab initio prediction:Prodigal:2.6,similar to AA sequence:UniProtKB:Q7A697;locus_tag=OIJKMAGN_01685;product=Bifunctional protein FolD protein
gi_924611173_gb_LIYD01000005.1_	Prodigal:2.6	CDS	1882934	1884274	.	-	0	ID=OIJKMAGN_01686;Name=ffh;gene=ffh;inference=ab initio prediction:Prodigal:2.6,similar to AA sequence:UniProtKB:P37105;locus_tag=OIJKMAGN_01686;product=Signal recognition particle protein
gi_924611173_gb_LIYD01000005.1_	Prodigal:2.6	CDS	1884488	1884724	.	-	0	ID=OIJKMAGN_01687;inference=ab initio prediction:Prodigal:2.6;locus_tag=OIJKMAGN_01687;product=hypothetical protein
gi_924611173_gb_LIYD01000005.1_	Prodigal:2.6	CDS	1884956	1885735	.	-	0	ID=OIJKMAGN_01688;inference=ab initio prediction:Prodigal:2.6;locus_tag=OIJKMAGN_01688;product=hypothetical protein
gi_924611173_gb_LIYD01000005.1_	Prodigal:2.6	CDS	1885893	1886954	.	-	0	ID=OIJKMAGN_01689;inference=ab initio prediction:Prodigal:2.6;locus_tag=OIJKMAGN_01689;product=hypothetical protein
gi_924611173_gb_LIYD01000005.1_	Prodigal:2.6	CDS	1887027	1887536	.	-	0	ID=OIJKMAGN_01690;inference=ab initio prediction:Prodigal:2.6;locus_tag=OIJKMAGN_01690;product=hypothetical protein
gi_924611173_gb_LIYD01000005.1_	Prodigal:2.6	CDS	1887722	1888189	.	-	0	ID=OIJKMAGN_01691;inference=ab initio prediction:Prodigal:2.6;locus_tag=OIJKMAGN_01691;product=hypothetical protein
gi_924611173_gb_LIYD01000005.1_	Prodigal:2.6	CDS	1888312	1888629	.	-	0	ID=OIJKMAGN_01692;inference=ab initio prediction:Prodigal:2.6;locus_tag=OIJKMAGN_01692;product=hypothetical protein
gi_924611173_gb_LIYD01000005.1_	Prodigal:2.6	CDS	1888766	1889287	.	+	0	ID=OIJKMAGN_01693;Name=sigE_1;gene=sigE_1;inference=ab initio prediction:Prodigal:2.6,similar to AA sequence:UniProtKB:A0R2D4;locus_tag=OIJKMAGN_01693;product=ECF RNA polymerase sigma factor SigE
gi_924611173_gb_LIYD01000005.1_	Prodigal:2.6	CDS	1889338	1890246	.	+	0	ID=OIJKMAGN_01694;inference=ab initio prediction:Prodigal:2.6;locus_tag=OIJKMAGN_01694;product=hypothetical protein
gi_924611173_gb_LIYD01000005.1_	Prodigal:2.6	CDS	1890246	1892780	.	+	0	ID=OIJKMAGN_01695;inference=ab initio prediction:Prodigal:2.6;locus_tag=OIJKMAGN_01695;product=hypothetical protein
gi_924611173_gb_LIYD01000005.1_	Prodigal:2.6	CDS	1892770	1893303	.	-	0	ID=OIJKMAGN_01696;inference=ab initio prediction:Prodigal:2.6;locus_tag=OIJKMAGN_01696;product=hypothetical protein
gi_924611173_gb_LIYD01000005.1_	Prodigal:2.6	CDS	1893372	1894745	.	-	0	ID=OIJKMAGN_01697;inference=ab initio prediction:Prodigal:2.6;locus_tag=OIJKMAGN_01697;product=hypothetical protein
gi_924611173_gb_LIYD01000005.1_	Prodigal:2.6	CDS	1894863	1896527	.	-	0	ID=OIJKMAGN_01698;eC_number=2.3.1.-;Name=patA;gene=patA;inference=ab initio prediction:Prodigal:2.6,similar to AA sequence:UniProtKB:O25526;locus_tag=OIJKMAGN_01698;product=Peptidoglycan O-acetyltransferase
gi_924611173_gb_LIYD01000005.1_	Prodigal:2.6	CDS	1896527	1897936	.	-	0	ID=OIJKMAGN_01699;eC_number=3.4.-.-;Name=lytE;gene=lytE;inference=ab initio prediction:Prodigal:2.6,similar to AA sequence:UniProtKB:P54421;locus_tag=OIJKMAGN_01699;product=putative peptidoglycan endopeptidase LytE
gi_924611173_gb_LIYD01000005.1_	Prodigal:2.6	CDS	1897977	1899536	.	-	0	ID=OIJKMAGN_01700;inference=ab initio prediction:Prodigal:2.6;locus_tag=OIJKMAGN_01700;product=hypothetical protein
gi_924611173_gb_LIYD01000005.1_	Prodigal:2.6	CDS	1899562	1901349	.	-	0	ID=OIJKMAGN_01701;eC_number=6.1.1.19;Name=argS;gene=argS;inference=ab initio prediction:Prodigal:2.6,similar to AA sequence:UniProtKB:Q54869;locus_tag=OIJKMAGN_01701;product=Arginine--tRNA ligase
gi_924611173_gb_LIYD01000005.1_	Prodigal:2.6	CDS	1901589	1903004	.	+	0	ID=OIJKMAGN_01702;eC_number=3.2.1.151;inference=ab initio prediction:Prodigal:2.6,similar to AA sequence:UniProtKB:A7LXT7;locus_tag=OIJKMAGN_01702;product=Xyloglucan-specific endo-beta-1%2C4-glucanase BoGH5A
gi_924611173_gb_LIYD01000005.1_	Prodigal:2.6	CDS	1903140	1903262	.	-	0	ID=OIJKMAGN_01703;inference=ab initio prediction:Prodigal:2.6;locus_tag=OIJKMAGN_01703;product=hypothetical protein
gi_924611173_gb_LIYD01000005.1_	Prodigal:2.6	CDS	1903914	1906310	.	+	0	ID=OIJKMAGN_01704;inference=ab initio prediction:Prodigal:2.6;locus_tag=OIJKMAGN_01704;product=hypothetical protein
gi_924611173_gb_LIYD01000005.1_	Prodigal:2.6	CDS	1906729	1907250	.	-	0	ID=OIJKMAGN_01705;inference=ab initio prediction:Prodigal:2.6;locus_tag=OIJKMAGN_01705;product=hypothetical protein
gi_924611173_gb_LIYD01000005.1_	Prodigal:2.6	CDS	1907465	1908475	.	-	0	ID=OIJKMAGN_01706;eC_number=2.3.1.180;Name=fabH_1;gene=fabH_1;inference=ab initio prediction:Prodigal:2.6,similar to AA sequence:UniProtKB:P0A6R0;locus_tag=OIJKMAGN_01706;product=3-oxoacyl-[acyl-carrier-protein] synthase 3
gi_924611173_gb_LIYD01000005.1_	Prodigal:2.6	CDS	1908609	1908998	.	+	0	ID=OIJKMAGN_01707;inference=ab initio prediction:Prodigal:2.6;locus_tag=OIJKMAGN_01707;product=hypothetical protein
gi_924611173_gb_LIYD01000005.1_	Prodigal:2.6	CDS	1908995	1909954	.	-	0	ID=OIJKMAGN_01708;eC_number=3.6.3.30;Name=fbpC2;gene=fbpC2;inference=ab initio prediction:Prodigal:2.6,similar to AA sequence:UniProtKB:P44513;locus_tag=OIJKMAGN_01708;product=Fe(3+) ions import ATP-binding protein FbpC 2
gi_924611173_gb_LIYD01000005.1_	Prodigal:2.6	CDS	1910086	1910787	.	+	0	ID=OIJKMAGN_01709;inference=ab initio prediction:Prodigal:2.6;locus_tag=OIJKMAGN_01709;product=hypothetical protein
gi_924611173_gb_LIYD01000005.1_	Prodigal:2.6	CDS	1910849	1911544	.	-	0	ID=OIJKMAGN_01710;Name=yiaD_1;gene=yiaD_1;inference=ab initio prediction:Prodigal:2.6,similar to AA sequence:UniProtKB:P37665;locus_tag=OIJKMAGN_01710;product=putative lipoprotein YiaD
gi_924611173_gb_LIYD01000005.1_	Prodigal:2.6	CDS	1911572	1911997	.	-	0	ID=OIJKMAGN_01711;inference=ab initio prediction:Prodigal:2.6;locus_tag=OIJKMAGN_01711;product=hypothetical protein
gi_924611173_gb_LIYD01000005.1_	Prodigal:2.6	CDS	1912333	1914216	.	+	0	ID=OIJKMAGN_01712;Name=htpG;gene=htpG;inference=ab initio prediction:Prodigal:2.6,similar to AA sequence:UniProtKB:P0A6Z3;locus_tag=OIJKMAGN_01712;product=Chaperone protein HtpG
gi_924611173_gb_LIYD01000005.1_	Prodigal:2.6	CDS	1914257	1914976	.	+	0	ID=OIJKMAGN_01713;inference=ab initio prediction:Prodigal:2.6;locus_tag=OIJKMAGN_01713;product=hypothetical protein
gi_924611173_gb_LIYD01000005.1_	Prodigal:2.6	CDS	1914992	1915312	.	+	0	ID=OIJKMAGN_01714;inference=ab initio prediction:Prodigal:2.6;locus_tag=OIJKMAGN_01714;product=hypothetical protein
gi_924611173_gb_LIYD01000005.1_	Prodigal:2.6	CDS	1915443	1915979	.	-	0	ID=OIJKMAGN_01715;inference=ab initio prediction:Prodigal:2.6;locus_tag=OIJKMAGN_01715;product=hypothetical protein
gi_924611173_gb_LIYD01000005.1_	Prodigal:2.6	CDS	1916135	1916548	.	+	0	ID=OIJKMAGN_01716;inference=ab initio prediction:Prodigal:2.6;locus_tag=OIJKMAGN_01716;product=hypothetical protein
gi_924611173_gb_LIYD01000005.1_	Prodigal:2.6	CDS	1916576	1917190	.	-	0	ID=OIJKMAGN_01717;inference=ab initio prediction:Prodigal:2.6;locus_tag=OIJKMAGN_01717;product=hypothetical protein
gi_924611173_gb_LIYD01000005.1_	Prodigal:2.6	CDS	1917297	1918937	.	+	0	ID=OIJKMAGN_01718;eC_number=6.2.1.41;Name=fadD3;gene=fadD3;inference=ab initio prediction:Prodigal:2.6,similar to AA sequence:UniProtKB:Q0S7V5;locus_tag=OIJKMAGN_01718;product=3-[(3aS%2C4S%2C7aS)-7a-methyl-1%2C5-dioxo-octahydro-1H-inden-4-yl]propanoyl:CoA ligase
gi_924611173_gb_LIYD01000005.1_	Prodigal:2.6	CDS	1919075	1919737	.	+	0	ID=OIJKMAGN_01719;inference=ab initio prediction:Prodigal:2.6;locus_tag=OIJKMAGN_01719;product=hypothetical protein
gi_924611173_gb_LIYD01000005.1_	Prodigal:2.6	CDS	1919748	1921067	.	+	0	ID=OIJKMAGN_01720;eC_number=2.7.-.-;Name=ubiB;gene=ubiB;inference=ab initio prediction:Prodigal:2.6,similar to AA sequence:UniProtKB:P0A6A0;locus_tag=OIJKMAGN_01720;product=putative protein kinase UbiB
gi_924611173_gb_LIYD01000005.1_	Prodigal:2.6	CDS	1921207	1921734	.	+	0	ID=OIJKMAGN_01721;eC_number=5.3.3.2;Name=idi;gene=idi;inference=ab initio prediction:Prodigal:2.6,similar to AA sequence:UniProtKB:P26173;locus_tag=OIJKMAGN_01721;product=Isopentenyl-diphosphate Delta-isomerase
gi_924611173_gb_LIYD01000005.1_	Prodigal:2.6	CDS	1921797	1922207	.	+	0	ID=OIJKMAGN_01722;eC_number=4.1.2.50;Name=queD;gene=queD;inference=ab initio prediction:Prodigal:2.6,similar to AA sequence:UniProtKB:P65870;locus_tag=OIJKMAGN_01722;product=6-carboxy-5%2C6%2C7%2C8-tetrahydropterin synthase
gi_924611173_gb_LIYD01000005.1_	Prodigal:2.6	CDS	1922218	1923186	.	+	0	ID=OIJKMAGN_01723;eC_number=5.3.1.8;Name=yvyI;gene=yvyI;inference=ab initio prediction:Prodigal:2.6,similar to AA sequence:UniProtKB:P39841;locus_tag=OIJKMAGN_01723;product=Putative mannose-6-phosphate isomerase YvyI
gi_924611173_gb_LIYD01000005.1_	Prodigal:2.6	CDS	1923243	1923509	.	+	0	ID=OIJKMAGN_01724;inference=ab initio prediction:Prodigal:2.6;locus_tag=OIJKMAGN_01724;product=hypothetical protein
gi_924611173_gb_LIYD01000005.1_	Aragorn:1.2	tRNA	1923589	1923663	.	+	.	ID=OIJKMAGN_01725;inference=COORDINATES:profile:Aragorn:1.2;locus_tag=OIJKMAGN_01725;product=tRNA-Thr(tgt)
gi_924611173_gb_LIYD01000005.1_	Prodigal:2.6	CDS	1923976	1924935	.	-	0	ID=OIJKMAGN_01726;eC_number=2.2.1.7;Name=dxs_1;gene=dxs_1;inference=ab initio prediction:Prodigal:2.6,similar to AA sequence:UniProtKB:P77488;locus_tag=OIJKMAGN_01726;product=1-deoxy-D-xylulose-5-phosphate synthase
gi_924611173_gb_LIYD01000005.1_	Prodigal:2.6	CDS	1925040	1925891	.	-	0	ID=OIJKMAGN_01727;eC_number=2.2.1.1;Name=tkt_1;gene=tkt_1;inference=ab initio prediction:Prodigal:2.6,similar to AA sequence:UniProtKB:P99161;locus_tag=OIJKMAGN_01727;product=Transketolase
gi_924611173_gb_LIYD01000005.1_	Prodigal:2.6	CDS	1926078	1926737	.	-	0	ID=OIJKMAGN_01728;eC_number=2.2.1.2;Name=tal_2;gene=tal_2;inference=ab initio prediction:Prodigal:2.6,similar to AA sequence:UniProtKB:Q9WYD1;locus_tag=OIJKMAGN_01728;product=Transaldolase
gi_924611173_gb_LIYD01000005.1_	Prodigal:2.6	CDS	1926798	1928504	.	-	0	ID=OIJKMAGN_01729;Name=sglT_3;gene=sglT_3;inference=ab initio prediction:Prodigal:2.6,similar to AA sequence:UniProtKB:P96169;locus_tag=OIJKMAGN_01729;product=Sodium/glucose cotransporter
gi_924611173_gb_LIYD01000005.1_	Prodigal:2.6	CDS	1928548	1930041	.	-	0	ID=OIJKMAGN_01730;eC_number=5.3.1.4;Name=araA;gene=araA;inference=ab initio prediction:Prodigal:2.6,similar to AA sequence:UniProtKB:Q9S467;locus_tag=OIJKMAGN_01730;product=L-arabinose isomerase
gi_924611173_gb_LIYD01000005.1_	Prodigal:2.6	CDS	1930080	1930778	.	-	0	ID=OIJKMAGN_01731;eC_number=5.1.3.4;Name=ulaF;gene=ulaF;inference=ab initio prediction:Prodigal:2.6,similar to AA sequence:UniProtKB:P39306;locus_tag=OIJKMAGN_01731;product=L-ribulose-5-phosphate 4-epimerase UlaF
gi_924611173_gb_LIYD01000005.1_	Prodigal:2.6	CDS	1930778	1932478	.	-	0	ID=OIJKMAGN_01732;eC_number=2.7.1.16;Name=araB;gene=araB;inference=ab initio prediction:Prodigal:2.6,similar to AA sequence:UniProtKB:P08204;locus_tag=OIJKMAGN_01732;product=Ribulokinase
gi_924611173_gb_LIYD01000005.1_	Prodigal:2.6	CDS	1932740	1933870	.	+	0	ID=OIJKMAGN_01733;Name=ybjJ_1;gene=ybjJ_1;inference=ab initio prediction:Prodigal:2.6,similar to AA sequence:UniProtKB:P75810;locus_tag=OIJKMAGN_01733;product=Inner membrane protein YbjJ
gi_924611173_gb_LIYD01000005.1_	Prodigal:2.6	CDS	1934094	1935455	.	+	0	ID=OIJKMAGN_01734;eC_number=3.2.1.22;Name=agaA_3;gene=agaA_3;inference=ab initio prediction:Prodigal:2.6,similar to AA sequence:UniProtKB:B3PGJ1;locus_tag=OIJKMAGN_01734;product=Alpha-galactosidase A
gi_924611173_gb_LIYD01000005.1_	Prodigal:2.6	CDS	1935481	1937406	.	+	0	ID=OIJKMAGN_01735;eC_number=3.2.1.22;inference=ab initio prediction:Prodigal:2.6,similar to AA sequence:UniProtKB:Q8A6L0;locus_tag=OIJKMAGN_01735;product=Retaining alpha-galactosidase
[truncated: 77,942 more rows]
