# Supplementary material for: Comparative Genome Analyses Reveal the Genomic Traits and Host Plant Adaptations of Flavobacterium akiainvivens IK-1T
Source: Int J Mol Sci. 2019 Oct 3;20(19):4910. doi: 10.3390/ijms20194910 (PMC6801697; doi:10.3390/ijms20194910)
Supplement: Supplementary file 1 [file ijms-20-04910-s001.zip › Supplements/Supplementary Table S2.xlsx]

## Sheet: RM
Supplementary Table S2 Summary of repetitive sequences in Flavobacterium akiainvivens IK-1T genome
sequences:	5
total length:	4533022 bp
GC level:	0.4381
bases masked:	20351 bp （0.45%）
	number of elements	length occupied	percentage of sequence
SINEs:		0 bp	0
ALUs	0	0 bp	0
MIRs	0	0 bp	0
LINEs:	3	252 bp	0.0001
LINE1	2	186 bp	0
LINE2	1	66 bp	0
L3/CR1	0	0 bp	0
LTR elements:	4	407 bp	0.0001
ERVL	0	0 bp	0
ERVL-MaLRs	2	193 bp	0
ERV_classI	2	214 bp	0
ERV_classII	0	0 bp	0
DNA elements:	0	0 bp	0
hAT-Charlie	0	0 bp	0
TcMar-Tigger	0	0 bp	0
Unclassified:	0	0 bp	0
Total interspersed repeats:		659 bp	0.0001
Small RNA:	49	8046 bp	0.0018
Satellites:	1	52 bp	0
Simple repeats:	208	9336 bp	0.0021
Low complexity:	46	2258 bp	0.0005
