# Supplementary material for: Comparative Genome Analyses Reveal the Genomic Traits and Host Plant Adaptations of Flavobacterium akiainvivens IK-1T
Source: Int J Mol Sci. 2019 Oct 3;20(19):4910. doi: 10.3390/ijms20194910 (PMC6801697; doi:10.3390/ijms20194910)
Supplement: Supplementary file 1 [file ijms-20-04910-s001.zip › Supplements/Supplementary Table S3.xlsx]

## Sheet: Terrestrial clade CAZy domains
Supplementary Table S3 CAZy domains unique in terrestrial flavobacteria.
	Rhamnogalacturonan			Xylan				Arabinose			Mannose		Fucose	Pectin	Chitin
Strain	GH28	GH78	GH106	GH10	GH115	CE2	CBM6	GH27	GH43	GH51	GH1	GH130	GH95	PL1	GH18	GH89
F. johnsoniae	7	3	2	3	1	1	4	2	10	2	1	5	2	7	4	1	Kolton et al. 2013
F. sp. F52	6	3	2	1	1	1	6	2	13	2	2	5	2	6	3	1	Kolton et al. 2013
F. sp. CF136	10	4	2	3	1	1	3	4	25	6	1	4	5	11	3	1	Kolton et al. 2013
F. sp. URHB0058	11	3	2	1	3	1	3	1	10	3	1	4	2	5	3	1	Kolton et al. 2013
F. rivuli	4	1	2	0	0	1	1	2	13	3	2	2	3	1	0	0	Kolton et al. 2013
F. sp. B17	0	0	0	1	2	0	4	1	8	1	0	1	1	0	1	1	Kolton et al. 2013
F. soli	1	0	0	0	3	1	2	1	7	0	1	2	0	1	0	0	Kolton et al. 2013
F. sp. WG21	3	0	0	0	0	0	1	0	1	0	1	0	0	2	3	0	Kolton et al. 2013
F. antarcticum	0	0	0	0	0	0	1	0	0	0	0	0	0	0	0	0	Kolton et al. 2013
F. branchiophilum	1	0	0	0	0	0	0	0	0	0	0	0	0	0	0	0	Kolton et al. 2013
F. columnare	0	0	0	0	0	0	0	0	0	0	0	0	0	0	0	0	Kolton et al. 2013
F. indicum	0	0	0	0	0	0	0	0	0	0	0	0	0	0	0	0	Kolton et al. 2013
F. psychrophilum	0	0	0	0	0	0	0	0	0	0	0	0	0	0	0	0	Kolton et al. 2013
F. frigoris PS1	0	0	0	0	0	0	0	0	0	0	0	0	0	0	0	0	Kolton et al. 2013
F. sp. ACAM123	0	0	0	0	0	0	0	0	0	0	0	2	0	0	0	0	Kolton et al. 2013
F. akiainvivens IK-1	5	1	1	1	1	1	1	2	17	3	1	3	2	0	0	0	This study
