# Supplementary material for: Comparative Genome Analyses Reveal the Genomic Traits and Host Plant Adaptations of Flavobacterium akiainvivens IK-1T
Source: Int J Mol Sci. 2019 Oct 3;20(19):4910. doi: 10.3390/ijms20194910 (PMC6801697; doi:10.3390/ijms20194910)
Supplement: Supplementary file 1 [file ijms-20-04910-s001.zip › Supplements/Supplementary Table S4.xlsx]

## Sheet: Sheet2
Supplementary table S1 Flavobacterium spp. analyzed in this study.
Strain	Genome Size (Mbp)	GC content (%)	RefSeq accession number	GenBank accession number	Isolation site	Habitat	Abbreviations in figures
F. akiainvivens IK-1	4.53	43.8	GCF_001278115.1	GCA_001278115.1	USA: Hawaii	decaying wood	FAika
F. antarcticum DSM 19726	3.08	35.0	GCF_000419685.1	GCA_000419685.1	Antarctica	Soil	antar
F. aquidurense RC62	5.35	33.5	GCF_001404985.1	GCA_001404985.1	South Korea	NA	aquid
F. beibuense F44-8	3.80	37.7	GCF_000769915.1	GCA_000769915.1	China: Beibu Gulf	tomato rhizosphere	beibu
F. branchiophilum FL-15	3.56	32.9	GCF_000253275.1	GCA_000253275.1	NA	NA	branc
F. cauense R2A-7	3.11	38.2	GCF_000498475.1	GCA_000498475.1	South Korea	Aquatic	cauen
F. columnare ATCC 49512	3.16	31.5	GCF_000240075.2	GCA_000240075.2	NA	diseased channel catfish	A49512
F. columnare 94-081	3.32						F94081
F. chungangense LMG 26729	5.59	33.7					chun
F. daejeonense DSM 17708	3.76	35.1	GCF_000425425.1	GCA_000425425.1	South Korea	Greenhouse soils	daej
F. denitrificans DSM 15936	4.82	34.0	GCF_000425445.1	GCA_000425445.1	Germany	Host; Soil	denit
F. enshiense DK69	3.39	37.7	GCF_000498495.1	GCA_000498495.1	South Korea	Terrestrial	enshi
F. filum DSM 17961	3.19	33.8	GCF_000425465.1	GCA_000425465.1	South Korea	Wastewater treatment plant;Wastewater; Host	filum
F. frigidarium DSM 17623	3.63	34.0	GCF_000425505.1	GCA_000425505.1	Antarctica	Marine sediment;Isolation Comments From shallow water	frigi
F. frigoris PS1	3.93	34.4	GCF_000252125.1	GCA_000252125.2	Antarctica: McMurdo Sound	Aquatic	frigo
F. gelidilacus DSM 15343	3.44	30.0	GCF_000422685.1	GCA_000422685.1	Antarctica	Mat; Fresh water; Antarctic	gelid
F. gilvum EM1308	4.32	35.1	GCF_000735535.1	GCA_000735535.1	South Korea: Bukhan Mountain	environment biome Woodland	EM1308
F. hibernum DSM 12611	5.28	33.2	GCF_000832125.1	GCA_000832125.1	Antarctica	Aquatic	hiber
F. hydatis DSM 2063	5.88	32.7	GCF_000737695.1	GCA_000737695.1	USA: Michigan	HostAssociated:salmon gills from a freshwater fish	hydat
F. indicum GPTSA100-9	2.99	31.4	GCF_000455605.1	GCA_000455605.1	NA	NA	indic
F. johnsoniae UW101	6.10	34.1	GCF_000016645.1	GCA_000016645.1	NA	Multiple	johns
F. limnosediminis JC2902	3.47	38.5	GCF_000498535.1	GCA_000498535.1	South Korea	Aquatic	limno
F. psychrophilum FPG101	2.84	32.6	NZ_CP007206.1	CP007206.1	Canada	diseased rainbow trout	psych
F. reichenbachii LMG 25512	5.50	33.6	GCF_000737685.1	GCA_000737685.1	Germany	Aquatic	reich
F. rivuli DSM 21788	4.49	39.6	GCF_000378485.1	GCA_000378485.1	Germany	Aquatic	rivuli
F. saliperosum S13	2.89	39.6	GCF_000498515.1	GCA_000498515.1	South Korea	Aquatic	salip
F. soli DSM 19725	4.00	36.1	GCF_000422705.1	GCA_000422705.1	South Korea	Soil	soli
F. sp. 316	3.97	29.0	GCF_000967805.1	GCA_000967805.1	Poland: Baltic Sea, Gulf of Gdansk	brackish surface water	F316
F. sp. 83	3.79	33.3	GCF_000744835.1	GCA_000744835.1	NA	NA	F83
F. sp. ABG	5.27	35.1	GCF_001027725.1	GCA_001027725.1	USA: Montoursville, Pennsylvania	freshwater Creek	ABG
F. sp. ACAM 123	3.96	34.8	GCF_000264055.1	GCA_000264055.1	Antarctica: Burton Lake	saline meromictic lagoon	ACAM123
F. sp. AED	3.93	33.6	GCF_000812945.1	GCA_000812945.1	USA: Montoursville, Pennsylvania	freshwater Creek	AED
F. sp. B17	4.17	37.0	GCF_000333355.1	GCA_000333355.1	NA	NA	B17
F. sp. CF136	5.10	33.6	GCF_000282055.1	GCA_000282055.1	NA	NA	CF136
F. sp. EM1321	3.79	33.2	GCF_000695795.1	GCA_000695795.1	South Korea: Bukhan Mountain	fresh water	EM1321
F. sp. F52	5.34	34.4	GCF_000278705.1	GCA_000278705.1	NA	rhizosphere of mature greenhouse bell pepper (Capsicum annuum L) plants grown in soilless media	F52
F. sp. Fl	5.28	33.4	GCA_000745775.1	GCA_000745775.1	NA	NA	M74577
F. sp. JGI 0001001-D01	1.54	34.6	GCF_000464355.1	GCA_000464355.2	NA	NA	CFB
F. sp. JRM	5.38	32.9	GCF_000812985.1	GCA_000812985.1	USA: Montoursville, Pennsylvania	freshwater Creek	JRM
F. sp. KJJ	4.60	33.3	GCF_000708595.2	GCA_000708595.2	USA: Loyalsock Creek	freshwater Creek	KJJ
F. sp. KMS	5.60	32.5	GCF_000813005.1	GCA_000813005.1	USA: Montoursville, PA	freshwater Creek	KMS
F. sp. Leaf359	3.80	37.8	GCF_001423985.1	GCA_001423985.1	Switzerland:Zurich	leaf	leaf359
F. sp. Leaf82	5.67	33.4	GCF_001422725.1	GCA_001422725.1	Switzerland:Zurich	leaf	leaf82
F. sp. MEB061	5.75	33.6	GCF_000834715.1	GCA_000834715.1	USA: Michigan State University Extension, Berrien County, Michigan	leaf	MEB061
F. sp. MS220-5C	0.71	39.2	GCF_000341755.1	GCA_000341755.1	NA	Fresh water	MS220
F. sp. Root186	5.53	33.7	GCF_001428525.1	GCA_001428525.1	Germany:Cologne	root	root186
F. sp. Root420	5.63	34.1	GCF_001427905.1	GCA_001427905.1	Germany:Golm	root	root420
F. sp. Root901	4.99	34.2	GCF_001429765.1	GCA_001429765.1	Germany:Cologne	root	root901
F. sp. Root935	5.09	33.5	GCF_001429295.1	GCA_001429295.1	Germany:Cologne	root	root935
F. sp. SCGC AAA160-P02	2.54	31.8	GCF_000383355.1	GCA_000383355.1	Atlantic Ocean	Marine	M38335
F. sp. SCGC AAA536-P05	0.26	38.3	GCF_000384835.1	GCA_000384835.1	NA	Marine; Aquatic	SCGC
F. sp. TAB87	3.83	34.4	GCF_001529295.1	GCA_001529295.1	Antarctica	sea water	TAB87
F. sp. URHB0058	5.26	33.7	GCF_000426145.1	GCA_000426145.1	forest soil communities across North America	Soil	M42614
F. sp. VMW	5.63	33.6	GCF_001275605.1	GCA_001275605.1	USA: Montoursville, Pennsylvania	freshwater Creek	VMW
F. sp. WG21	5.20	35.6	GCF_000335775.1	GCA_000335775.1	USA:MI	Wintergreen Lake	WG21
F. sasangense DSM 21067	3.16	32.3					sasa
F. subsaxonicum DSM 21790	4.64	41.5	GCF_000422725.1	GCA_000422725.1	Germany	Aquatic	subsa
F. succinicans LMG 10402	3.65	35.5	GCF_000611675.1	GCA_000611675.1	NA	Aquatic	succi
F. suncheonense DSM 17707	2.88	40.5	GCF_000430025.1	GCA_000430025.1	South Korea	Soil	sunch
F. tegetincola DSM 22377	3.77	34.9	GCF_000425485.1	GCA_000425485.1	Antarctica	Cyanobacterial mat from a marine salinity meromictic lake:Marine; Mat; Antarctic; Fresh water; Aquatic	teget

## Sheet: Sheet1
Supplementary Table S4 Flavobacterium spp. analyzed in this study.
Strain	Genome Size (Mbp)	GC content (%)	RefSeq accession number	GenBank accession number	Isolation site	Habitat	Abbreviations in figures
F. akiainvivens IK-1	4.53	43.8	GCF_001278115.1	GCA_001278115.1	USA: Hawaii	decaying wood	FAika
F. antarcticum DSM 19726	3.08	35.0	GCF_000419685.1	GCA_000419685.1	Antarctica	Soil	antar
F. aquidurense RC62	5.35	33.5	GCF_001404985.1	GCA_001404985.1	South Korea	NA	aquid
F. beibuense F44-8	3.80	37.7	GCF_000769915.1	GCA_000769915.1	China: Beibu Gulf	tomato rhizosphere	beibu
F. branchiophilum FL-15	3.56	32.9	GCF_000253275.1	GCA_000253275.1	NA	NA	branc
F. cauense R2A-7	3.11	38.2	GCF_000498475.1	GCA_000498475.1	South Korea	Aquatic	cauen
F. columnare ATCC 49512	3.16	31.5	GCF_000240075.2	GCA_000240075.2	NA	diseased channel catfish	A49512
F. columnare 94-081	3.32	30.8	GCF_001534645.1	GCA_001534645.1	USA	catfish	F94081
F. chungangense LMG 26729	5.59	33.7	GCF_000735715.2	GCA_000735715.2	South Korea	freshwater lake	chun
F. daejeonense DSM 17708	3.76	35.1	GCF_000425425.1	GCA_000425425.1	South Korea	Greenhouse soils	daej
F. denitrificans DSM 15936	4.82	34.0	GCF_000425445.1	GCA_000425445.1	Germany	Host; Soil	denit
F. enshiense DK69	3.39	37.7	GCF_000498495.1	GCA_000498495.1	South Korea	Terrestrial	enshi
F. filum DSM 17961	3.19	33.8	GCF_000425465.1	GCA_000425465.1	South Korea	Wastewater treatment plant;Wastewater; Host	filum
F. frigidarium DSM 17623	3.63	34.0	GCF_000425505.1	GCA_000425505.1	Antarctica	Marine sediment;Isolation Comments From shallow water	frigi
F. frigoris PS1	3.93	34.4	GCF_000252125.1	GCA_000252125.2	Antarctica: McMurdo Sound	Aquatic	frigo
F. gelidilacus DSM 15343	3.44	30.0	GCF_000422685.1	GCA_000422685.1	Antarctica	Mat; Fresh water; Antarctic	gelid
F. gilvum EM1308	4.32	35.1	GCF_000735535.1	GCA_000735535.1	South Korea: Bukhan Mountain	environment biome Woodland	EM1308
F. hibernum DSM 12611	5.28	33.2	GCF_000832125.1	GCA_000832125.1	Antarctica	Aquatic	hiber
F. hydatis DSM 2063	5.88	32.7	GCF_000737695.1	GCA_000737695.1	USA: Michigan	HostAssociated:salmon gills from a freshwater fish	hydat
F. indicum GPTSA100-9	2.99	31.4	GCF_000455605.1	GCA_000455605.1	NA	NA	indic
F. johnsoniae UW101	6.10	34.1	GCF_000016645.1	GCA_000016645.1	NA	Multiple	johns
F. limnosediminis JC2902	3.47	38.5	GCF_000498535.1	GCA_000498535.1	South Korea	Aquatic	limno
F. psychrophilum FPG101	2.84	32.6	NZ_CP007206.1	CP007206.1	Canada	diseased rainbow trout	psych
F. reichenbachii LMG 25512	5.50	33.6	GCF_000737685.1	GCA_000737685.1	Germany	Aquatic	reich
F. rivuli DSM 21788	4.49	39.6	GCF_000378485.1	GCA_000378485.1	Germany	Aquatic	rivuli
F. saliperosum S13	2.89	39.6	GCF_000498515.1	GCA_000498515.1	South Korea	Aquatic	salip
F. soli DSM 19725	4.00	36.1	GCF_000422705.1	GCA_000422705.1	South Korea	Soil	soli
F. sp. 316	3.97	29.0	GCF_000967805.1	GCA_000967805.1	Poland: Baltic Sea, Gulf of Gdansk	brackish surface water	F316
F. sp. 83	3.79	33.3	GCF_000744835.1	GCA_000744835.1	NA	NA	F83
F. sp. ABG	5.27	35.1	GCF_001027725.1	GCA_001027725.1	USA: Montoursville, Pennsylvania	freshwater Creek	ABG
F. sp. ACAM 123	3.96	34.8	GCF_000264055.1	GCA_000264055.1	Antarctica: Burton Lake	saline meromictic lagoon	ACAM123
F. sp. AED	3.93	33.6	GCF_000812945.1	GCA_000812945.1	USA: Montoursville, Pennsylvania	freshwater Creek	AED
F. sp. B17	4.17	37.0	GCF_000333355.1	GCA_000333355.1	NA	NA	B17
F. sp. CF136	5.10	33.6	GCF_000282055.1	GCA_000282055.1	NA	NA	CF136
F. sp. EM1321	3.79	33.2	GCF_000695795.1	GCA_000695795.1	South Korea: Bukhan Mountain	fresh water	EM1321
F. sp. F52	5.34	34.4	GCF_000278705.1	GCA_000278705.1	NA	rhizosphere of mature greenhouse bell pepper (Capsicum annuum L) plants grown in soilless media	F52
F. sp. Fl	5.28	33.4	GCA_000745775.1	GCA_000745775.1	NA	NA	M74577
F. sp. JGI 0001001-D01	1.54	34.6	GCF_000464355.1	GCA_000464355.2	NA	NA	CFB
F. sp. JRM	5.38	32.9	GCF_000812985.1	GCA_000812985.1	USA: Montoursville, Pennsylvania	freshwater Creek	JRM
F. sp. KJJ	4.60	33.3	GCF_000708595.2	GCA_000708595.2	USA: Loyalsock Creek	freshwater Creek	KJJ
F. sp. KMS	5.60	32.5	GCF_000813005.1	GCA_000813005.1	USA: Montoursville, PA	freshwater Creek	KMS
F. sp. Leaf359	3.80	37.8	GCF_001423985.1	GCA_001423985.1	Switzerland:Zurich	leaf	leaf359
F. sp. Leaf82	5.67	33.4	GCF_001422725.1	GCA_001422725.1	Switzerland:Zurich	leaf	leaf82
F. sp. MEB061	5.75	33.6	GCF_000834715.1	GCA_000834715.1	USA: Michigan State University Extension, Berrien County, Michigan	leaf	MEB061
F. sp. MS220-5C	0.71	39.2	GCF_000341755.1	GCA_000341755.1	NA	Fresh water	MS220
F. sp. Root186	5.53	33.7	GCF_001428525.1	GCA_001428525.1	Germany:Cologne	root	root186
F. sp. Root420	5.63	34.1	GCF_001427905.1	GCA_001427905.1	Germany:Golm	root	root420
F. sp. Root901	4.99	34.2	GCF_001429765.1	GCA_001429765.1	Germany:Cologne	root	root901
F. sp. Root935	5.09	33.5	GCF_001429295.1	GCA_001429295.1	Germany:Cologne	root	root935
F. sp. SCGC AAA160-P02	2.54	31.8	GCF_000383355.1	GCA_000383355.1	Atlantic Ocean	Marine	M38335
F. sp. SCGC AAA536-P05	0.26	38.3	GCF_000384835.1	GCA_000384835.1	NA	Marine; Aquatic	SCGC
F. sp. TAB87	3.83	34.4	GCF_001529295.1	GCA_001529295.1	Antarctica	sea water	TAB87
F. sp. URHB0058	5.26	33.7	GCF_000426145.1	GCA_000426145.1	forest soil communities across North America	Soil	M42614
F. sp. VMW	5.63	33.6	GCF_001275605.1	GCA_001275605.1	USA: Montoursville, Pennsylvania	freshwater Creek	VMW
F. sp. WG21	5.20	35.6	GCF_000335775.1	GCA_000335775.1	USA:MI	Wintergreen Lake	WG21
F. sasangense DSM 21067	3.16	32.3	GCF_000686885.1	GCA_000686885.1	South Korea	Aquatic	sasa
F. subsaxonicum DSM 21790	4.64	41.5	GCF_000422725.1	GCA_000422725.1	Germany	Aquatic	subsa
F. succinicans LMG 10402	3.65	35.5	GCF_000611675.1	GCA_000611675.1	NA	Aquatic	succi
F. suncheonense DSM 17707	2.88	40.5	GCF_000430025.1	GCA_000430025.1	South Korea	Soil	sunch
F. tegetincola DSM 22377	3.77	34.9	GCF_000425485.1	GCA_000425485.1	Antarctica	Cyanobacterial mat from a marine salinity meromictic lake:Marine; Mat; Antarctic; Fresh water; Aquatic	teget
