# Supplementary material for: Comparative Genome Analyses Reveal the Genomic Traits and Host Plant Adaptations of Flavobacterium akiainvivens IK-1T
Source: Int J Mol Sci. 2019 Oct 3;20(19):4910. doi: 10.3390/ijms20194910 (PMC6801697; doi:10.3390/ijms20194910)
Supplement: Supplementary file 1 [file ijms-20-04910-s001.zip › Supplements/Supplementary Table S5.xlsx]

## Sheet: groups
prefix1000:	EM1321|PROKKA_02401	EM1321|PROKKA_01079	EM1321|PROKKA_01093	EM1321|PROKKA_01087	EM1321|PROKKA_01866	soli|PROKKA_00615	soli|PROKKA_02863	soli|PROKKA_02508	root935|PROKKA_00553	root935|PROKKA_02645	root935|PROKKA_02641	root935|PROKKA_01303	root935|PROKKA_03893	root935|PROKKA_01790	root901|PROKKA_00031	root901|PROKKA_00550	root901|PROKKA_00288	root901|PROKKA_02922	root901|PROKKA_00838	root901|PROKKA_01609	root901|PROKKA_01916	root901|PROKKA_01276	root901|PROKKA_04224	root186|PROKKA_00255	root186|PROKKA_01701	root186|PROKKA_00624	root186|PROKKA_01893	root186|PROKKA_01379	root186|PROKKA_01901	root186|PROKKA_03656	root186|PROKKA_03370	root186|PROKKA_04441	root186|PROKKA_04079	daej|PROKKA_01957	aquid|PROKKA_00724	aquid|PROKKA_01274	aquid|PROKKA_01637	aquid|PROKKA_04344	aquid|PROKKA_02618	F52|PROKKA_00358	F52|PROKKA_03533	F52|PROKKA_04199	F52|PROKKA_02216	F52|PROKKA_02973	F52|PROKKA_02976	F52|PROKKA_03869	rivuli|PROKKA_00211	rivuli|PROKKA_00603	rivuli|PROKKA_00503
prefix1001:	EM1321|PROKKA_01421	EM1321|PROKKA_02746	EM1321|PROKKA_03063	EM1321|PROKKA_02279	frigo|PROKKA_00435	frigo|PROKKA_01435	soli|PROKKA_00329	soli|PROKKA_02952	soli|PROKKA_02314	ACAM123|PROKKA_02140	ACAM123|PROKKA_02486	root935|PROKKA_00673	root935|PROKKA_01268	root935|PROKKA_03382	root935|PROKKA_01380	root935|PROKKA_01977	root935|PROKKA_04165	root901|PROKKA_00466	root901|PROKKA_02882	root901|PROKKA_03001	root186|PROKKA_00213	root186|PROKKA_00349	root186|PROKKA_00692	root186|PROKKA_01471	root186|PROKKA_00687	root186|PROKKA_03850	daej|PROKKA_01656	daej|PROKKA_02241	daej|PROKKA_02591	enshi|PROKKA_00275	enshi|PROKKA_00645	aquid|PROKKA_00062	aquid|PROKKA_00662	aquid|PROKKA_01024	WG21|PROKKA_00782	WG21|PROKKA_02663	WG21|PROKKA_01155	WG21|PROKKA_01082	WG21|PROKKA_01344	F52|PROKKA_00947	F52|PROKKA_03958	F52|PROKKA_03499	F52|PROKKA_03617	F52|PROKKA_02328	rivuli|PROKKA_00669	rivuli|PROKKA_02722	rivuli|PROKKA_02960	rivuli|PROKKA_03364	EM1308|PROKKA_00041
prefix1002:	EM1321|PROKKA_00225	EM1321|PROKKA_01314	EM1321|PROKKA_03111	frigo|PROKKA_00065	frigo|PROKKA_01678	frigo|PROKKA_00252	soli|PROKKA_00502	soli|PROKKA_02547	ACAM123|PROKKA_02497	ACAM123|PROKKA_03297	root935|PROKKA_01159	root935|PROKKA_02548	root935|PROKKA_01600	root935|PROKKA_01649	root901|PROKKA_00165	root901|PROKKA_03121	root186|PROKKA_00629	root186|PROKKA_01866	root186|PROKKA_02269	daej|PROKKA_00126	daej|PROKKA_02219	enshi|PROKKA_00508	enshi|PROKKA_02533	aquid|PROKKA_00522	aquid|PROKKA_04058	aquid|PROKKA_01438	aquid|PROKKA_03547	WG21|PROKKA_01776	WG21|PROKKA_03102	WG21|PROKKA_04127	WG21|PROKKA_03371	WG21|PROKKA_04150	WG21|PROKKA_03978	F52|PROKKA_03413	F52|PROKKA_04298	EM1308|PROKKA_00503	EM1308|PROKKA_01954	EM1308|PROKKA_01675	EM1308|PROKKA_00606	EM1308|PROKKA_01223	leaf82|PROKKA_00654	leaf82|PROKKA_01581	leaf82|PROKKA_02544	M74577|PROKKA_01494	M74577|PROKKA_04084	hiber|PROKKA_02279	hiber|PROKKA_04370	hiber|PROKKA_02646	psych|PROKKA_00341
prefix1003:	succi|PROKKA_01988	succi|PROKKA_01998	frigo|PROKKA_01924	frigo|PROKKA_03450	ACAM123|PROKKA_01397	ACAM123|PROKKA_02639	root935|PROKKA_01197	root935|PROKKA_03332	WG21|PROKKA_00320	WG21|PROKKA_00519	WG21|PROKKA_02684	F52|PROKKA_01499	F52|PROKKA_04479	leaf82|PROKKA_00910	leaf82|PROKKA_04736	JRM|PROKKA_00350	JRM|PROKKA_04011	JRM|PROKKA_02242	JRM|PROKKA_04504	denit|PROKKA_02481	denit|PROKKA_02629	hydat|PROKKA_00821	hydat|PROKKA_01069	hydat|PROKKA_04750	KMS|PROKKA_00350	KMS|PROKKA_00706	KMS|PROKKA_03242	KMS|PROKKA_01028	johns|PROKKA_02138	johns|PROKKA_04688	ABG|PROKKA_00849	ABG|PROKKA_03150	ABG|PROKKA_00985	reich|PROKKA_01202	reich|PROKKA_01343	reich|PROKKA_01204	reich|PROKKA_01341	reich|PROKKA_04572	reich|PROKKA_04264	succi|PROKKA_01850	WG21|PROKKA_00521	TAB87|PROKKA_03269	VMW|PROKKA_02668	TAB87|PROKKA_03271	WG21|PROKKA_00523	VMW|PROKKA_00982	teget|PROKKA_00709	EM1321|PROKKA_01498	KJJ|PROKKA_02411
prefix1004:	succi|PROKKA_00758	succi|PROKKA_01990	succi|PROKKA_01550	succi|PROKKA_02518	frigo|PROKKA_01231	frigo|PROKKA_01472	frigo|PROKKA_02848	ACAM123|PROKKA_00982	ACAM123|PROKKA_01876	root935|PROKKA_00548	root935|PROKKA_01410	root935|PROKKA_00941	root935|PROKKA_01136	root901|PROKKA_01002	root901|PROKKA_01193	root901|PROKKA_03027	root901|PROKKA_01614	root186|PROKKA_00374	root186|PROKKA_04436	root186|PROKKA_03557	root186|PROKKA_03912	daej|PROKKA_00235	daej|PROKKA_00567	aquid|PROKKA_00089	aquid|PROKKA_04339	aquid|PROKKA_02001	aquid|PROKKA_00300	aquid|PROKKA_01806	WG21|PROKKA_00245	WG21|PROKKA_02454	F52|PROKKA_02211	F52|PROKKA_03641	rivuli|PROKKA_01254	rivuli|PROKKA_03960	EM1308|PROKKA_00877	EM1308|PROKKA_02323	leaf82|PROKKA_00189	leaf82|PROKKA_01296	leaf82|PROKKA_00393	leaf82|PROKKA_04341	leaf82|PROKKA_01978	M74577|PROKKA_01041	M74577|PROKKA_01254	M74577|PROKKA_04051	M74577|PROKKA_03874	M74577|PROKKA_03541	hiber|PROKKA_00292	hiber|PROKKA_02987	hiber|PROKKA_01151
prefix1005:	succi|PROKKA_02028	succi|PROKKA_02169	antar|PROKKA_00797	antar|PROKKA_01566	frigo|PROKKA_00258	frigo|PROKKA_00480	ACAM123|PROKKA_00056	ACAM123|PROKKA_01209	root935|PROKKA_00292	root935|PROKKA_03448	root901|PROKKA_02299	root901|PROKKA_02716	root186|PROKKA_00671	root186|PROKKA_02968	aquid|PROKKA_00052	aquid|PROKKA_03975	aquid|PROKKA_02174	WG21|PROKKA_01019	WG21|PROKKA_01878	WG21|PROKKA_03097	F52|PROKKA_00868	F52|PROKKA_04399	leaf82|PROKKA_02362	leaf82|PROKKA_04376	leaf82|PROKKA_03486	M74577|PROKKA_00615	M74577|PROKKA_04555	hiber|PROKKA_00230	hiber|PROKKA_03230	hiber|PROKKA_01872	hiber|PROKKA_03162	filum|PROKKA_01668	filum|PROKKA_02835	B17|PROKKA_00044	B17|PROKKA_01710	teget|PROKKA_00999	teget|PROKKA_01486	sasa|PROKKA_00871	sasa|PROKKA_02000	VMW|PROKKA_02473	VMW|PROKKA_02878	JRM|PROKKA_00557	JRM|PROKKA_02633	JRM|PROKKA_02654	JRM|PROKKA_02841	M42614|PROKKA_01032	M42614|PROKKA_04144	limno|PROKKA_01814	limno|PROKKA_02110
prefix1006:	succi|PROKKA_00309	succi|PROKKA_02990	succi|PROKKA_02845	frigo|PROKKA_00930	frigo|PROKKA_01230	soli|PROKKA_01828	soli|PROKKA_02504	soli|PROKKA_02877	ACAM123|PROKKA_00732	ACAM123|PROKKA_01877	root935|PROKKA_02070	root935|PROKKA_02632	root935|PROKKA_03633	root935|PROKKA_03614	root901|PROKKA_00029	root901|PROKKA_00560	root901|PROKKA_00828	root901|PROKKA_02128	root186|PROKKA_00626	root186|PROKKA_01369	root186|PROKKA_04089	root186|PROKKA_03146	daej|PROKKA_00928	daej|PROKKA_00933	daej|PROKKA_01172	aquid|PROKKA_00919	aquid|PROKKA_01630	aquid|PROKKA_02362	aquid|PROKKA_02849	WG21|PROKKA_02059	WG21|PROKKA_03483	F52|PROKKA_00702	F52|PROKKA_02986	F52|PROKKA_03858	rivuli|PROKKA_00215	rivuli|PROKKA_03052	rivuli|PROKKA_03312	leaf82|PROKKA_00570	leaf82|PROKKA_03726	leaf82|PROKKA_03308	leaf82|PROKKA_01451	M74577|PROKKA_00859	M74577|PROKKA_02016	M74577|PROKKA_02192	hiber|PROKKA_00970	hiber|PROKKA_01666	hiber|PROKKA_02306	CF136|PROKKA_00862	CF136|PROKKA_01307
prefix1007:	succi|PROKKA_00578	succi|PROKKA_03124	EM1321|PROKKA_01313	EM1321|PROKKA_03113	frigo|PROKKA_00064	frigo|PROKKA_01679	ACAM123|PROKKA_02500	ACAM123|PROKKA_03298	root186|PROKKA_00628	root186|PROKKA_01867	enshi|PROKKA_00507	enshi|PROKKA_02534	aquid|PROKKA_01439	aquid|PROKKA_03548	WG21|PROKKA_01775	WG21|PROKKA_03101	hiber|PROKKA_02280	hiber|PROKKA_04369	hiber|PROKKA_02645	psych|PROKKA_00340	psych|PROKKA_02021	AED|PROKKA_02359	AED|PROKKA_03416	VMW|PROKKA_00249	VMW|PROKKA_01491	leaf359|PROKKA_00002	leaf359|PROKKA_00507	JRM|PROKKA_01801	JRM|PROKKA_04379	F94081|PROKKA_01863	F94081|PROKKA_02533	F94081|PROKKA_02516	F83|PROKKA_02763	F83|PROKKA_02766	A49512|PROKKA_00969	A49512|PROKKA_02171	hydat|PROKKA_03562	hydat|PROKKA_03739	root420|PROKKA_02415	root420|PROKKA_03834	KMS|PROKKA_01712	KMS|PROKKA_04794	teget|PROKKA_00594	TAB87|PROKKA_01896	sunch|PROKKA_01279	EM1321|PROKKA_00224	soli|PROKKA_01588	limno|PROKKA_02978	salip|PROKKA_02249
prefix1008:	EM1321|PROKKA_00761	EM1321|PROKKA_01373	EM1321|PROKKA_01227	root935|PROKKA_01302	root935|PROKKA_02814	root901|PROKKA_00030	root901|PROKKA_02921	root901|PROKKA_00073	root901|PROKKA_04223	root186|PROKKA_00014	root186|PROKKA_00279	root186|PROKKA_00254	root186|PROKKA_00625	root186|PROKKA_02812	root186|PROKKA_01996	daej|PROKKA_00188	daej|PROKKA_01356	daej|PROKKA_00222	daej|PROKKA_00714	F52|PROKKA_00905	F52|PROKKA_01790	F52|PROKKA_03532	EM1308|PROKKA_01536	EM1308|PROKKA_02594	EM1308|PROKKA_02083	EM1308|PROKKA_02695	EM1308|PROKKA_02421	M74577|PROKKA_03984	M74577|PROKKA_04070	M74577|PROKKA_04011	M74577|PROKKA_04461	hiber|PROKKA_01825	hiber|PROKKA_03441	CF136|PROKKA_00006	CF136|PROKKA_02652	CF136|PROKKA_01825	CF136|PROKKA_01472	CF136|PROKKA_02982	CF136|PROKKA_01605	CF136|PROKKA_02345	AED|PROKKA_01696	AED|PROKKA_01821	VMW|PROKKA_00604	VMW|PROKKA_03302	VMW|PROKKA_00865	VMW|PROKKA_00876	VMW|PROKKA_02149	VMW|PROKKA_02175	M42614|PROKKA_02925
prefix1009:	succi|PROKKA_01099	succi|PROKKA_03119	EM1321|PROKKA_00480	EM1321|PROKKA_02853	antar|PROKKA_00984	antar|PROKKA_01553	frigo|PROKKA_00828	frigo|PROKKA_01648	soli|PROKKA_01983	soli|PROKKA_02538	ACAM123|PROKKA_02372	ACAM123|PROKKA_03409	root935|PROKKA_03519	root935|PROKKA_03701	root901|PROKKA_02067	root901|PROKKA_02230	root186|PROKKA_03043	root186|PROKKA_03219	daej|PROKKA_00152	daej|PROKKA_01412	enshi|PROKKA_02826	enshi|PROKKA_02874	aquid|PROKKA_02261	aquid|PROKKA_02431	WG21|PROKKA_02002	WG21|PROKKA_02585	F52|PROKKA_00561	F52|PROKKA_00805	rivuli|PROKKA_00665	rivuli|PROKKA_03386	EM1308|PROKKA_00092	EM1308|PROKKA_00440	leaf82|PROKKA_03191	leaf82|PROKKA_03406	M74577|PROKKA_00715	M74577|PROKKA_02262	hiber|PROKKA_02367	hiber|PROKKA_03084	filum|PROKKA_00779	filum|PROKKA_02337	psych|PROKKA_00979	psych|PROKKA_01509	CF136|PROKKA_02309	CF136|PROKKA_03720	salip|PROKKA_01414	salip|PROKKA_01447	teget|PROKKA_00991	teget|PROKKA_01586	sasa|PROKKA_01765
prefix1010:	succi|PROKKA_00320	succi|PROKKA_01229	EM1321|PROKKA_00408	EM1321|PROKKA_00843	antar|PROKKA_00626	antar|PROKKA_02194	frigo|PROKKA_00092	frigo|PROKKA_00924	soli|PROKKA_02141	soli|PROKKA_03301	ACAM123|PROKKA_00721	ACAM123|PROKKA_01152	root935|PROKKA_01617	root935|PROKKA_03846	root901|PROKKA_00139	root901|PROKKA_01914	root186|PROKKA_00605	root186|PROKKA_03372	daej|PROKKA_01121	daej|PROKKA_02746	enshi|PROKKA_00063	enshi|PROKKA_00116	aquid|PROKKA_01471	aquid|PROKKA_02620	WG21|PROKKA_02139	WG21|PROKKA_04226	F52|PROKKA_00420	F52|PROKKA_03714	rivuli|PROKKA_00536	rivuli|PROKKA_00714	EM1308|PROKKA_02748	EM1308|PROKKA_03398	leaf82|PROKKA_02480	leaf82|PROKKA_03005	M74577|PROKKA_02417	M74577|PROKKA_03822	hiber|PROKKA_03526	hiber|PROKKA_03741	filum|PROKKA_01690	filum|PROKKA_02126	psych|PROKKA_01466	psych|PROKKA_01959	CF136|PROKKA_02266	CF136|PROKKA_02958	salip|PROKKA_00745	salip|PROKKA_01511	teget|PROKKA_00749	teget|PROKKA_01855	sasa|PROKKA_00921
prefix1011:	succi|PROKKA_01699	succi|PROKKA_02670	EM1321|PROKKA_00980	EM1321|PROKKA_03203	antar|PROKKA_00364	antar|PROKKA_01673	frigo|PROKKA_02017	frigo|PROKKA_03388	soli|PROKKA_00743	soli|PROKKA_03187	ACAM123|PROKKA_00003	ACAM123|PROKKA_01342	root935|PROKKA_02339	root935|PROKKA_02871	root901|PROKKA_03324	root901|PROKKA_03572	root186|PROKKA_01148	root186|PROKKA_02501	daej|PROKKA_02043	daej|PROKKA_02933	enshi|PROKKA_01487	enshi|PROKKA_02215	aquid|PROKKA_00307	aquid|PROKKA_03117	WG21|PROKKA_02461	WG21|PROKKA_03609	F52|PROKKA_01844	F52|PROKKA_03220	rivuli|PROKKA_03104	rivuli|PROKKA_03992	EM1308|PROKKA_00189	EM1308|PROKKA_01648	leaf82|PROKKA_01145	leaf82|PROKKA_01303	M74577|PROKKA_02879	M74577|PROKKA_04285	hiber|PROKKA_01413	hiber|PROKKA_02073	filum|PROKKA_00025	filum|PROKKA_01735	psych|PROKKA_00772	psych|PROKKA_01703	CF136|PROKKA_00704	CF136|PROKKA_01643	salip|PROKKA_00323	salip|PROKKA_02106	teget|PROKKA_00193	teget|PROKKA_01161	sasa|PROKKA_00032
prefix1012:	antar|PROKKA_01042	antar|PROKKA_01869	soli|PROKKA_00017	soli|PROKKA_01067	rivuli|PROKKA_02120	rivuli|PROKKA_02320	filum|PROKKA_00209	filum|PROKKA_01190	teget|PROKKA_01302	teget|PROKKA_02531	sasa|PROKKA_00467	sasa|PROKKA_01662	AED|PROKKA_00488	AED|PROKKA_02699	leaf359|PROKKA_01607	leaf359|PROKKA_02733	M38335|PROKKA_01391	M38335|PROKKA_02197	F83|PROKKA_00377	F83|PROKKA_02108	subsa|PROKKA_01962	subsa|PROKKA_03912	beibu|PROKKA_00036	beibu|PROKKA_01722	branc|PROKKA_01798	branc|PROKKA_02422	succi|PROKKA_01827	TAB87|PROKKA_03247	VMW|PROKKA_00958	WG21|PROKKA_00543	sunch|PROKKA_00404	succi|PROKKA_02808	TAB87|PROKKA_01102	VMW|PROKKA_02864	WG21|PROKKA_03440	EM1321|PROKKA_01520	F52|PROKKA_01473	M74577|PROKKA_03300	johns|PROKKA_00450	M42614|PROKKA_02439	root420|PROKKA_01516	root186|PROKKA_00782	root935|PROKKA_00221	leaf82|PROKKA_00942	hiber|PROKKA_00741	KJJ|PROKKA_02224	root901|PROKKA_03878	reich|PROKKA_01374	hydat|PROKKA_01096
prefix1013:	EM1321|PROKKA_00992	EM1321|PROKKA_01048	EM1321|PROKKA_01216	root935|PROKKA_00945	root935|PROKKA_01521	root935|PROKKA_01413	root186|PROKKA_00377	root186|PROKKA_00472	root186|PROKKA_03553	daej|PROKKA_02107	F52|PROKKA_03644	F52|PROKKA_04595	M74577|PROKKA_00471	M74577|PROKKA_03871	M74577|PROKKA_01250	hiber|PROKKA_00160	hiber|PROKKA_04342	B17|PROKKA_02492	B17|PROKKA_03214	M42614|PROKKA_02776	M42614|PROKKA_04420	MEB061|PROKKA_00914	MEB061|PROKKA_04093	MEB061|PROKKA_01512	MEB061|PROKKA_02080	root420|PROKKA_00929	root420|PROKKA_03106	root420|PROKKA_02927	johns|PROKKA_01271	johns|PROKKA_03267	johns|PROKKA_04507	reich|PROKKA_01661	reich|PROKKA_04163	reich|PROKKA_04011	reich|PROKKA_04555	soli|PROKKA_02603	leaf82|PROKKA_00193	root901|PROKKA_03030	VMW|PROKKA_04739	root901|PROKKA_01189	VMW|PROKKA_01752	F83|PROKKA_01026	leaf82|PROKKA_04338	KJJ|PROKKA_01756	KJJ|PROKKA_03832	frigo|PROKKA_01468	hiber|PROKKA_00289	johns|PROKKA_04342	root935|PROKKA_01284
prefix1014:	ACAM123|PROKKA_02317	ACAM123|PROKKA_02581	aquid|PROKKA_01034	aquid|PROKKA_01056	WG21|PROKKA_00789	WG21|PROKKA_00799	F52|PROKKA_03961	F52|PROKKA_03976	leaf82|PROKKA_03834	leaf82|PROKKA_03856	M74577|PROKKA_01897	M74577|PROKKA_01914	hiber|PROKKA_01783	hiber|PROKKA_01798	AED|PROKKA_01877	AED|PROKKA_01880	MEB061|PROKKA_04646	MEB061|PROKKA_04647	MEB061|PROKKA_04648	F83|PROKKA_00010	F83|PROKKA_00013	KJJ|PROKKA_02622	KJJ|PROKKA_02623	KJJ|PROKKA_03090	KJJ|PROKKA_03105	root420|PROKKA_01049	root420|PROKKA_01070	root420|PROKKA_02396	root420|PROKKA_02397	root420|PROKKA_02399	johns|PROKKA_05052	johns|PROKKA_05067	succi|PROKKA_02017	TAB87|PROKKA_00961	WG21|PROKKA_03911	teget|PROKKA_03243	sunch|PROKKA_00885	VMW|PROKKA_04243	antar|PROKKA_00910	MEB061|PROKKA_00928	CF136|PROKKA_03702	reich|PROKKA_00212	root186|PROKKA_01484	root935|PROKKA_01975	M42614|PROKKA_00328	CFB|PROKKA_00207	hydat|PROKKA_02689	TAB87|PROKKA_02257	root901|PROKKA_00454
prefix1015:	root935|PROKKA_00546	root935|PROKKA_03491	root901|PROKKA_01616	root901|PROKKA_02258	root186|PROKKA_03014	root186|PROKKA_04433	daej|PROKKA_00209	daej|PROKKA_00226	aquid|PROKKA_02230	aquid|PROKKA_04337	F52|PROKKA_00832	F52|PROKKA_02209	rivuli|PROKKA_03053	rivuli|PROKKA_03180	rivuli|PROKKA_03925	rivuli|PROKKA_03929	EM1308|PROKKA_02129	EM1308|PROKKA_02955	leaf82|PROKKA_01980	leaf82|PROKKA_03437	M74577|PROKKA_00688	M74577|PROKKA_03542	hiber|PROKKA_02985	hiber|PROKKA_03114	CF136|PROKKA_00034	CF136|PROKKA_03563	CF136|PROKKA_01960	AED|PROKKA_00624	AED|PROKKA_02932	VMW|PROKKA_02427	VMW|PROKKA_03694	M42614|PROKKA_01078	M42614|PROKKA_03556	M42614|PROKKA_04105	MEB061|PROKKA_00867	MEB061|PROKKA_02444	CFB|PROKKA_00428	CFB|PROKKA_01027	denit|PROKKA_00596	denit|PROKKA_03355	denit|PROKKA_04072	F83|PROKKA_00950	F83|PROKKA_02169	F83|PROKKA_02871	F83|PROKKA_02728	KJJ|PROKKA_00706	KJJ|PROKKA_01360	KJJ|PROKKA_03966	subsa|PROKKA_00125
prefix1016:	EM1321|PROKKA_00154	EM1321|PROKKA_01564	root901|PROKKA_01152	root901|PROKKA_04129	root901|PROKKA_02380	root901|PROKKA_02355	root186|PROKKA_00031	root186|PROKKA_02185	root186|PROKKA_00152	root186|PROKKA_01091	root186|PROKKA_02183	aquid|PROKKA_01962	aquid|PROKKA_03501	WG21|PROKKA_00088	WG21|PROKKA_03669	WG21|PROKKA_01831	WG21|PROKKA_03668	WG21|PROKKA_03671	F52|PROKKA_02652	F52|PROKKA_04456	leaf82|PROKKA_00230	leaf82|PROKKA_01047	leaf82|PROKKA_03578	leaf82|PROKKA_01049	leaf82|PROKKA_04474	VMW|PROKKA_01138	VMW|PROKKA_02920	VMW|PROKKA_03081	KJJ|PROKKA_01796	KJJ|PROKKA_03357	root420|PROKKA_00625	root420|PROKKA_01726	chun|PROKKA_00214	chun|PROKKA_00920	chun|PROKKA_04502	johns|PROKKA_02391	johns|PROKKA_04394	succi|PROKKA_00478	sunch|PROKKA_02529	M74577|PROKKA_01212	M42614|PROKKA_02012	root935|PROKKA_00982	hydat|PROKKA_00446	reich|PROKKA_03427	JRM|PROKKA_01996	hiber|PROKKA_01304	KMS|PROKKA_02594	soli|PROKKA_01393	rivuli|PROKKA_01282
prefix1017:	antar|PROKKA_00208	antar|PROKKA_00210	frigo|PROKKA_02988	frigo|PROKKA_02989	root901|PROKKA_01840	root901|PROKKA_01841	root186|PROKKA_04203	root186|PROKKA_04204	root186|PROKKA_04205	daej|PROKKA_02506	daej|PROKKA_02507	rivuli|PROKKA_01979	rivuli|PROKKA_01980	hiber|PROKKA_02768	hiber|PROKKA_02769	AED|PROKKA_03229	AED|PROKKA_03230	AED|PROKKA_03231	VMW|PROKKA_02756	VMW|PROKKA_02757	JRM|PROKKA_01088	JRM|PROKKA_01089	M42614|PROKKA_03353	M42614|PROKKA_03355	M42614|PROKKA_03354	denit|PROKKA_03562	denit|PROKKA_03563	KJJ|PROKKA_01162	KJJ|PROKKA_01163	subsa|PROKKA_01660	subsa|PROKKA_01662	subsa|PROKKA_01661	subsa|PROKKA_01663	hydat|PROKKA_00024	hydat|PROKKA_00025	beibu|PROKKA_00641	beibu|PROKKA_00643	beibu|PROKKA_00642	root420|PROKKA_00893	root420|PROKKA_00894	chun|PROKKA_02172	chun|PROKKA_02173	KMS|PROKKA_01901	KMS|PROKKA_01902	FAika|PROKKA_01999	FAika|PROKKA_02000	reich|PROKKA_01007	reich|PROKKA_01008	succi|PROKKA_02354
prefix1018:	root935|PROKKA_02830	root935|PROKKA_04071	root901|PROKKA_03611	root901|PROKKA_04040	root186|PROKKA_02082	root186|PROKKA_02911	aquid|PROKKA_02869	aquid|PROKKA_03601	WG21|PROKKA_00936	WG21|PROKKA_01227	F52|PROKKA_00166	F52|PROKKA_01801	leaf82|PROKKA_01470	leaf82|PROKKA_03640	M74577|PROKKA_02684	M74577|PROKKA_02921	hiber|PROKKA_03235	hiber|PROKKA_03782	CF136|PROKKA_00582	CF136|PROKKA_03756	CF136|PROKKA_02682	VMW|PROKKA_00487	VMW|PROKKA_01237	JRM|PROKKA_00475	JRM|PROKKA_04510	M42614|PROKKA_00072	M42614|PROKKA_01166	MEB061|PROKKA_03600	MEB061|PROKKA_04078	denit|PROKKA_00008	denit|PROKKA_02397	F316|PROKKA_00223	F316|PROKKA_01611	hydat|PROKKA_02396	hydat|PROKKA_02398	hydat|PROKKA_04630	beibu|PROKKA_01917	beibu|PROKKA_02740	beibu|PROKKA_02691	root420|PROKKA_00724	root420|PROKKA_03763	chun|PROKKA_00549	chun|PROKKA_02771	KMS|PROKKA_01034	KMS|PROKKA_03973	FAika|PROKKA_00836	FAika|PROKKA_01281	johns|PROKKA_00163	johns|PROKKA_02290
prefix1019:	succi|PROKKA_02472	TAB87|PROKKA_01020	WG21|PROKKA_03950	VMW|PROKKA_04604	teget|PROKKA_00524	EM1321|PROKKA_00637	F83|PROKKA_00081	frigo|PROKKA_03356	frigi|PROKKA_00166	EM1321|PROKKA_02759	hydat|PROKKA_03645	root935|PROKKA_04241	root901|PROKKA_00715	root420|PROKKA_02764	MEB061|PROKKA_04144	VMW|PROKKA_01414	reich|PROKKA_03910	leaf82|PROKKA_03254	soli|PROKKA_00928	enshi|PROKKA_01700	limno|PROKKA_02268	salip|PROKKA_00076	filum|PROKKA_01785	sasa|PROKKA_00661	sunch|PROKKA_00496	root186|PROKKA_01047	M42614|PROKKA_00901	FAika|PROKKA_02507	subsa|PROKKA_02921	johns|PROKKA_00181	rivuli|PROKKA_02070	leaf359|PROKKA_00051	F52|PROKKA_01107	KMS|PROKKA_01179	JRM|PROKKA_03246	M74577|PROKKA_02839	WG21|PROKKA_01449	hiber|PROKKA_00165	KJJ|PROKKA_02578	F94081|PROKKA_01788	M38335|PROKKA_00725	gelid|PROKKA_01770	indic|PROKKA_01687	hydat|PROKKA_04907	root186|PROKKA_01193	ACAM123|PROKKA_00032	AED|PROKKA_01791	daej|PROKKA_01887	EM1308|PROKKA_00170
prefix1020:	EM1321|PROKKA_00988	EM1321|PROKKA_01260	frigo|PROKKA_01595	frigo|PROKKA_03437	root935|PROKKA_01211	root935|PROKKA_01667	root935|PROKKA_03887	root901|PROKKA_00178	root901|PROKKA_04234	root186|PROKKA_01847	root186|PROKKA_01911	daej|PROKKA_01081	daej|PROKKA_02050	aquid|PROKKA_01355	aquid|PROKKA_01421	aquid|PROKKA_02669	WG21|PROKKA_00835	WG21|PROKKA_02836	WG21|PROKKA_03121	F52|PROKKA_00365	F52|PROKKA_03445	F52|PROKKA_04282	EM1308|PROKKA_00239	EM1308|PROKKA_02812	leaf82|PROKKA_02566	leaf82|PROKKA_02632	leaf82|PROKKA_02956	M74577|PROKKA_01508	M74577|PROKKA_01838	M74577|PROKKA_02478	hiber|PROKKA_01822	hiber|PROKKA_03568	hiber|PROKKA_02661	hiber|PROKKA_01847	CF136|PROKKA_01025	CF136|PROKKA_03432	CF136|PROKKA_01586	AED|PROKKA_01588	AED|PROKKA_02344	AED|PROKKA_02138	VMW|PROKKA_00267	VMW|PROKKA_03313	VMW|PROKKA_04052	JRM|PROKKA_03702	JRM|PROKKA_03710	M42614|PROKKA_00023	M42614|PROKKA_04439	M42614|PROKKA_01364	M42614|PROKKA_04445
prefix1021:	root935|PROKKA_01165	root935|PROKKA_01956	root935|PROKKA_04117	aquid|PROKKA_00641	aquid|PROKKA_02916	WG21|PROKKA_00980	WG21|PROKKA_03536	F52|PROKKA_00108	F52|PROKKA_03999	leaf82|PROKKA_01514	leaf82|PROKKA_04579	M74577|PROKKA_01848	M74577|PROKKA_02725	hiber|PROKKA_00055	hiber|PROKKA_02051	hiber|PROKKA_04159	hiber|PROKKA_02722	hiber|PROKKA_00556	CF136|PROKKA_00567	CF136|PROKKA_01206	JRM|PROKKA_02681	JRM|PROKKA_02837	MEB061|PROKKA_03639	MEB061|PROKKA_04047	MEB061|PROKKA_04106	hydat|PROKKA_03400	hydat|PROKKA_04828	TAB87|PROKKA_00784	TAB87|PROKKA_01441	root420|PROKKA_02376	root420|PROKKA_03262	chun|PROKKA_00566	chun|PROKKA_04217	chun|PROKKA_03411	chun|PROKKA_03864	KMS|PROKKA_02779	KMS|PROKKA_02924	johns|PROKKA_02106	johns|PROKKA_02247	ABG|PROKKA_02717	ABG|PROKKA_03269	reich|PROKKA_00138	reich|PROKKA_02393	succi|PROKKA_03049	VMW|PROKKA_01278	sunch|PROKKA_01235	teget|PROKKA_02453	EM1321|PROKKA_03078	frigi|PROKKA_02146
prefix1022:	frigo|PROKKA_00546	frigo|PROKKA_02446	ACAM123|PROKKA_00251	ACAM123|PROKKA_00895	root935|PROKKA_03110	root935|PROKKA_03804	root901|PROKKA_01963	root901|PROKKA_02555	root186|PROKKA_03323	root186|PROKKA_04613	F52|PROKKA_00463	F52|PROKKA_01399	M74577|PROKKA_00186	M74577|PROKKA_02362	hiber|PROKKA_00663	hiber|PROKKA_02468	CF136|PROKKA_01414	CF136|PROKKA_03533	VMW|PROKKA_03426	VMW|PROKKA_03944	M42614|PROKKA_00724	M42614|PROKKA_01466	denit|PROKKA_00301	denit|PROKKA_00921	F83|PROKKA_01945	F83|PROKKA_02675	KJJ|PROKKA_00440	KJJ|PROKKA_00994	root420|PROKKA_00427	root420|PROKKA_02599	reich|PROKKA_00604	reich|PROKKA_02036	succi|PROKKA_02193	WG21|PROKKA_02954	TAB87|PROKKA_01742	sunch|PROKKA_01342	teget|PROKKA_00792	TAB87|PROKKA_00368	EM1321|PROKKA_00816	johns|PROKKA_02594	MEB061|PROKKA_00558	leaf82|PROKKA_03093	filum|PROKKA_00690	gelid|PROKKA_00245	F316|PROKKA_00674	sasa|PROKKA_02021	enshi|PROKKA_00420	salip|PROKKA_01747	limno|PROKKA_02136
prefix1023:	root935|PROKKA_01208	root935|PROKKA_04315	root935|PROKKA_03924	root935|PROKKA_01447	root901|PROKKA_04185	root901|PROKKA_04237	root186|PROKKA_00651	root186|PROKKA_01914	root186|PROKKA_01084	root186|PROKKA_02243	aquid|PROKKA_00294	aquid|PROKKA_01358	aquid|PROKKA_02694	WG21|PROKKA_02448	WG21|PROKKA_04201	F52|PROKKA_00069	F52|PROKKA_03442	F52|PROKKA_01129	F52|PROKKA_00327	rivuli|PROKKA_03128	rivuli|PROKKA_03482	EM1308|PROKKA_01022	EM1308|PROKKA_01665	EM1308|PROKKA_01579	leaf82|PROKKA_01290	leaf82|PROKKA_02629	leaf82|PROKKA_02930	M74577|PROKKA_02516	M74577|PROKKA_04057	hiber|PROKKA_00103	hiber|PROKKA_02061	CF136|PROKKA_03435	CF136|PROKKA_03440	AED|PROKKA_01591	AED|PROKKA_01596	AED|PROKKA_02521	VMW|PROKKA_01365	VMW|PROKKA_02897	VMW|PROKKA_04393	JRM|PROKKA_00725	JRM|PROKKA_02824	MEB061|PROKKA_00008	MEB061|PROKKA_03798	MEB061|PROKKA_03550	denit|PROKKA_00156	denit|PROKKA_02346	denit|PROKKA_02387	KJJ|PROKKA_00295	KJJ|PROKKA_02764
prefix1024:	root935|PROKKA_01937	root935|PROKKA_03036	root901|PROKKA_02630	root901|PROKKA_02778	root186|PROKKA_00102	root186|PROKKA_04549	aquid|PROKKA_00640	aquid|PROKKA_03626	aquid|PROKKA_03244	F52|PROKKA_04042	F52|PROKKA_04372	leaf82|PROKKA_03616	leaf82|PROKKA_04179	M74577|PROKKA_00122	M74577|PROKKA_00513	hiber|PROKKA_00056	hiber|PROKKA_02580	hiber|PROKKA_00175	VMW|PROKKA_02997	VMW|PROKKA_03496	MEB061|PROKKA_04048	MEB061|PROKKA_04088	MEB061|PROKKA_04216	denit|PROKKA_00733	denit|PROKKA_03852	KJJ|PROKKA_01051	KJJ|PROKKA_02758	hydat|PROKKA_03535	hydat|PROKKA_03767	TAB87|PROKKA_00783	TAB87|PROKKA_01717	root420|PROKKA_02530	root420|PROKKA_03263	chun|PROKKA_00094	chun|PROKKA_04216	chun|PROKKA_03391	chun|PROKKA_02277	johns|PROKKA_02107	johns|PROKKA_04159	johns|PROKKA_02920	reich|PROKKA_00168	reich|PROKKA_00678	succi|PROKKA_01220	WG21|PROKKA_04002	sunch|PROKKA_02418	teget|PROKKA_02444	antar|PROKKA_00598	soli|PROKKA_02124	leaf359|PROKKA_02432
prefix1025:	frigo|PROKKA_00421	frigo|PROKKA_00423	frigo|PROKKA_00463	frigo|PROKKA_00422	soli|PROKKA_02483	soli|PROKKA_03053	enshi|PROKKA_02484	enshi|PROKKA_02485	enshi|PROKKA_02486	aquid|PROKKA_03184	aquid|PROKKA_03185	leaf82|PROKKA_04238	leaf82|PROKKA_04239	M74577|PROKKA_00023	M74577|PROKKA_00232	M74577|PROKKA_00231	M74577|PROKKA_00229	MEB061|PROKKA_04015	MEB061|PROKKA_04332	limno|PROKKA_01356	limno|PROKKA_03053	limno|PROKKA_03052	F83|PROKKA_02575	F83|PROKKA_02576	F83|PROKKA_02581	F83|PROKKA_02577	F316|PROKKA_00586	F316|PROKKA_00587	F316|PROKKA_01551	branc|PROKKA_00628	branc|PROKKA_02485	branc|PROKKA_01036	ABG|PROKKA_01416	ABG|PROKKA_01418	antar|PROKKA_01980	F316|PROKKA_01298	teget|PROKKA_00666	gelid|PROKKA_01594	rivuli|PROKKA_02497	antar|PROKKA_02260	sasa|PROKKA_01893	CF136|PROKKA_03788	M42614|PROKKA_00762	JRM|PROKKA_02926	gelid|PROKKA_02349	KMS|PROKKA_00975	hydat|PROKKA_03130	chun|PROKKA_02281	WG21|PROKKA_04142
prefix1026:	teget|PROKKA_03261	teget|PROKKA_03301	leaf359|PROKKA_00924	leaf359|PROKKA_00930	succi|PROKKA_00976	VMW|PROKKA_03710	TAB87|PROKKA_02682	WG21|PROKKA_02887	sunch|PROKKA_01988	EM1321|PROKKA_01752	F83|PROKKA_01119	frigo|PROKKA_02954	hydat|PROKKA_00260	KMS|PROKKA_02204	frigi|PROKKA_02612	JRM|PROKKA_01223	leaf82|PROKKA_01959	root186|PROKKA_04451	root901|PROKKA_01599	KJJ|PROKKA_01379	root935|PROKKA_00563	hiber|PROKKA_03002	MEB061|PROKKA_02465	M74577|PROKKA_03528	reich|PROKKA_00744	root420|PROKKA_01102	johns|PROKKA_00834	M42614|PROKKA_03578	F52|PROKKA_02226	soli|PROKKA_00166	filum|PROKKA_00975	F316|PROKKA_02416	rivuli|PROKKA_03565	FAika|PROKKA_03443	sasa|PROKKA_01051	gelid|PROKKA_02416	subsa|PROKKA_01883	limno|PROKKA_01179	F94081|PROKKA_00120	enshi|PROKKA_00986	salip|PROKKA_02633	indic|PROKKA_02234	antar|PROKKA_01251	CF136|PROKKA_02178	chun|PROKKA_01898	denit|PROKKA_03337	EM1308|PROKKA_02620	aquid|PROKKA_04357	daej|PROKKA_00516
prefix1027:	EM1321|PROKKA_00034	EM1321|PROKKA_02944	EM1321|PROKKA_01043	root935|PROKKA_00550	root935|PROKKA_01218	root901|PROKKA_01612	root901|PROKKA_02828	root186|PROKKA_00008	root186|PROKKA_00159	root186|PROKKA_04438	daej|PROKKA_00212	daej|PROKKA_00924	daej|PROKKA_02653	aquid|PROKKA_00588	aquid|PROKKA_04341	F52|PROKKA_02213	F52|PROKKA_03449	EM1308|PROKKA_01254	EM1308|PROKKA_02947	EM1308|PROKKA_01770	leaf82|PROKKA_01976	leaf82|PROKKA_04527	hiber|PROKKA_00086	hiber|PROKKA_02989	hiber|PROKKA_04265	CF136|PROKKA_01964	CF136|PROKKA_03066	VMW|PROKKA_02052	VMW|PROKKA_03698	M42614|PROKKA_02523	M42614|PROKKA_03560	MEB061|PROKKA_02449	MEB061|PROKKA_02528	denit|PROKKA_01846	denit|PROKKA_02361	denit|PROKKA_03351	subsa|PROKKA_01151	subsa|PROKKA_04077	root420|PROKKA_00971	root420|PROKKA_02975	root420|PROKKA_01120	root420|PROKKA_01248	chun|PROKKA_00321	chun|PROKKA_02478	chun|PROKKA_01931	johns|PROKKA_00820	johns|PROKKA_04245	reich|PROKKA_00758	reich|PROKKA_04243
prefix1028:	soli|PROKKA_01318	soli|PROKKA_01321	root186|PROKKA_00726	root186|PROKKA_03447	WG21|PROKKA_00167	WG21|PROKKA_01177	F52|PROKKA_00935	F52|PROKKA_02731	rivuli|PROKKA_00929	rivuli|PROKKA_00930	rivuli|PROKKA_00932	rivuli|PROKKA_00931	M74577|PROKKA_01137	M74577|PROKKA_03352	M74577|PROKKA_03351	hiber|PROKKA_01223	hiber|PROKKA_04226	hiber|PROKKA_04227	hiber|PROKKA_04225	AED|PROKKA_00668	AED|PROKKA_00669	AED|PROKKA_00670	VMW|PROKKA_00010	VMW|PROKKA_00900	leaf359|PROKKA_02690	leaf359|PROKKA_02691	JRM|PROKKA_01667	JRM|PROKKA_01668	JRM|PROKKA_01919	M42614|PROKKA_02084	M42614|PROKKA_02514	M42614|PROKKA_02515	M42614|PROKKA_02516	MEB061|PROKKA_02538	MEB061|PROKKA_03916	MEB061|PROKKA_02541	MEB061|PROKKA_02539	MEB061|PROKKA_02540	denit|PROKKA_01155	denit|PROKKA_04125	denit|PROKKA_04124	hydat|PROKKA_02271	hydat|PROKKA_04276	hydat|PROKKA_04277	TAB87|PROKKA_01876	TAB87|PROKKA_01877	beibu|PROKKA_01908	beibu|PROKKA_01909	root420|PROKKA_01245
prefix1029:	succi|PROKKA_00483	VMW|PROKKA_02050	WG21|PROKKA_01163	TAB87|PROKKA_02508	teget|PROKKA_02144	succi|PROKKA_02163	sunch|PROKKA_01022	teget|PROKKA_00645	EM1321|PROKKA_02552	M42614|PROKKA_00933	root420|PROKKA_00038	johns|PROKKA_04241	F52|PROKKA_03425	leaf82|PROKKA_04525	M74577|PROKKA_00573	root186|PROKKA_00158	MEB061|PROKKA_04656	hiber|PROKKA_04259	root901|PROKKA_02825	reich|PROKKA_04271	KMS|PROKKA_04785	JRM|PROKKA_00120	KJJ|PROKKA_00773	hydat|PROKKA_04886	root935|PROKKA_01190	FAika|PROKKA_04059	rivuli|PROKKA_02057	indic|PROKKA_01731	F94081|PROKKA_02122	soli|PROKKA_01955	F83|PROKKA_02590	sasa|PROKKA_01993	filum|PROKKA_01661	frigo|PROKKA_00473	gelid|PROKKA_00277	F316|PROKKA_00648	frigi|PROKKA_00548	leaf359|PROKKA_02064	salip|PROKKA_01295	limno|PROKKA_01370	enshi|PROKKA_01898	psych|PROKKA_01887	antar|PROKKA_00902	denit|PROKKA_00681	chun|PROKKA_02371	CF136|PROKKA_02814	aquid|PROKKA_00585	EM1308|PROKKA_02661	daej|PROKKA_00001
prefix1030:	root935|PROKKA_02360	root935|PROKKA_02361	root901|PROKKA_03320	root901|PROKKA_03321	root186|PROKKA_02479	root186|PROKKA_02480	aquid|PROKKA_00310	aquid|PROKKA_00311	WG21|PROKKA_02482	WG21|PROKKA_02483	F52|PROKKA_03223	F52|PROKKA_03224	leaf82|PROKKA_01306	leaf82|PROKKA_01307	M74577|PROKKA_04281	M74577|PROKKA_04282	hiber|PROKKA_02076	hiber|PROKKA_02077	VMW|PROKKA_00761	VMW|PROKKA_00762	MEB061|PROKKA_00277	MEB061|PROKKA_00278	denit|PROKKA_02834	denit|PROKKA_02835	KJJ|PROKKA_03607	KJJ|PROKKA_03608	root420|PROKKA_03967	root420|PROKKA_03968	johns|PROKKA_01936	johns|PROKKA_01937	ABG|PROKKA_03512	ABG|PROKKA_03513	reich|PROKKA_02788	reich|PROKKA_02789	succi|PROKKA_02673	TAB87|PROKKA_02204	sunch|PROKKA_00744	teget|PROKKA_01164	EM1321|PROKKA_00977	frigo|PROKKA_02014	frigi|PROKKA_01800	F83|PROKKA_01579	hydat|PROKKA_02794	JRM|PROKKA_02451	KMS|PROKKA_00456	M42614|PROKKA_03180	leaf359|PROKKA_01325	soli|PROKKA_00740	salip|PROKKA_00326
prefix1031:	frigo|PROKKA_00002	frigo|PROKKA_00047	succi|PROKKA_01601	WG21|PROKKA_02283	TAB87|PROKKA_01532	VMW|PROKKA_02599	sunch|PROKKA_01224	teget|PROKKA_02659	succi|PROKKA_02565	sunch|PROKKA_02383	EM1321|PROKKA_00374	frigi|PROKKA_01665	frigo|PROKKA_02296	M74577|PROKKA_02938	hiber|PROKKA_01354	root935|PROKKA_02801	root420|PROKKA_04350	reich|PROKKA_01126	leaf82|PROKKA_04667	F83|PROKKA_01433	johns|PROKKA_00206	M42614|PROKKA_02207	MEB061|PROKKA_04517	leaf359|PROKKA_01676	soli|PROKKA_01885	sasa|PROKKA_02101	KJJ|PROKKA_02475	salip|PROKKA_00063	hydat|PROKKA_01813	F52|PROKKA_01774	limno|PROKKA_02279	enshi|PROKKA_01709	rivuli|PROKKA_00524	root901|PROKKA_03652	F316|PROKKA_03226	root186|PROKKA_01015	KMS|PROKKA_01085	JRM|PROKKA_03631	subsa|PROKKA_00960	FAika|PROKKA_00191	gelid|PROKKA_02662	beibu|PROKKA_00901	limno|PROKKA_02772	sasa|PROKKA_02911	EM1308|PROKKA_01549	TAB87|PROKKA_00172	frigo|PROKKA_00099	salip|PROKKA_01847	sunch|PROKKA_02384
prefix1032:	B17|PROKKA_00676	B17|PROKKA_03199	succi|PROKKA_01763	VMW|PROKKA_02257	WG21|PROKKA_00225	teget|PROKKA_01325	EM1321|PROKKA_02421	root420|PROKKA_03879	sasa|PROKKA_00694	subsa|PROKKA_03305	FAika|PROKKA_02303	rivuli|PROKKA_01219	KMS|PROKKA_02389	hydat|PROKKA_00652	M42614|PROKKA_01758	leaf82|PROKKA_01769	MEB061|PROKKA_01383	reich|PROKKA_03297	M74577|PROKKA_01068	root935|PROKKA_00738	johns|PROKKA_01438	filum|PROKKA_00483	psych|PROKKA_00145	limno|PROKKA_00958	indic|PROKKA_00667	F94081|PROKKA_00502	JRM|PROKKA_00259	gelid|PROKKA_02134	root186|PROKKA_02573	F52|PROKKA_03017	hiber|PROKKA_01994	antar|PROKKA_00088	EM1308|PROKKA_00698	hydat|PROKKA_00865	chun|PROKKA_03723	KMS|PROKKA_00390	KJJ|PROKKA_03668	VMW|PROKKA_00656	M74577|PROKKA_04324	reich|PROKKA_02704	rivuli|PROKKA_01923	CF136|PROKKA_03816	WG21|PROKKA_04134	denit|PROKKA_02770	M42614|PROKKA_03644	CFB|PROKKA_00296	aquid|PROKKA_01597	antar|PROKKA_01054	leaf82|PROKKA_00370
prefix1033:	succi|PROKKA_02559	VMW|PROKKA_04472	WG21|PROKKA_04082	sunch|PROKKA_01160	teget|PROKKA_00118	EM1321|PROKKA_01408	soli|PROKKA_02884	sasa|PROKKA_02716	F83|PROKKA_02338	limno|PROKKA_02477	frigi|PROKKA_01425	enshi|PROKKA_02800	frigo|PROKKA_00304	salip|PROKKA_01467	F316|PROKKA_01124	reich|PROKKA_00726	M42614|PROKKA_00602	F52|PROKKA_04329	root935|PROKKA_02991	psych|PROKKA_00995	FAika|PROKKA_00636	johns|PROKKA_02895	gelid|PROKKA_02342	MEB061|PROKKA_04163	rivuli|PROKKA_03823	leaf359|PROKKA_00287	M74577|PROKKA_00074	root901|PROKKA_02676	root186|PROKKA_04504	hiber|PROKKA_02533	KJJ|PROKKA_01099	VMW|PROKKA_04470	root420|PROKKA_02484	leaf82|PROKKA_04231	subsa|PROKKA_00164	indic|PROKKA_01755	KMS|PROKKA_03875	hydat|PROKKA_02107	JRM|PROKKA_02422	F94081|PROKKA_00756	antar|PROKKA_02288	cauen|PROKKA_02578	WG21|PROKKA_04080	root186|PROKKA_04502	root935|PROKKA_02989	CF136|PROKKA_01371	root901|PROKKA_02678	F52|PROKKA_04327	aquid|PROKKA_03193
prefix1034:	EM1321|PROKKA_00027	EM1321|PROKKA_00193	EM1321|PROKKA_03185	EM1321|PROKKA_00186	EM1321|PROKKA_00669	root935|PROKKA_00543	root935|PROKKA_01506	root935|PROKKA_01225	root901|PROKKA_01619	root901|PROKKA_02835	root186|PROKKA_00166	root186|PROKKA_00457	root186|PROKKA_04430	root186|PROKKA_01083	daej|PROKKA_00224	daej|PROKKA_02646	daej|PROKKA_02898	daej|PROKKA_01051	aquid|PROKKA_00596	aquid|PROKKA_04334	F52|PROKKA_03456	F52|PROKKA_04581	F52|PROKKA_04607	rivuli|PROKKA_00061	rivuli|PROKKA_03388	rivuli|PROKKA_03127	leaf82|PROKKA_01984	leaf82|PROKKA_04534	M74577|PROKKA_03544	M74577|PROKKA_04463	hiber|PROKKA_02981	hiber|PROKKA_04272	CF136|PROKKA_01819	CF136|PROKKA_01955	CF136|PROKKA_03074	VMW|PROKKA_02059	VMW|PROKKA_03691	VMW|PROKKA_04755	M42614|PROKKA_02530	M42614|PROKKA_03553	MEB061|PROKKA_01497	MEB061|PROKKA_02441	MEB061|PROKKA_02521	CFB|PROKKA_00376	CFB|PROKKA_00551	denit|PROKKA_00788	denit|PROKKA_04060	denit|PROKKA_03358	subsa|PROKKA_00341
prefix1035:	ACAM123|PROKKA_01964	ACAM123|PROKKA_02657	root935|PROKKA_00150	root935|PROKKA_01738	root186|PROKKA_00853	root186|PROKKA_01764	EM1308|PROKKA_01878	EM1308|PROKKA_01885	hiber|PROKKA_00136	hiber|PROKKA_00814	hiber|PROKKA_03706	VMW|PROKKA_00342	VMW|PROKKA_01027	root420|PROKKA_03032	root420|PROKKA_04181	reich|PROKKA_01288	reich|PROKKA_01295	succi|PROKKA_01896	WG21|PROKKA_00474	TAB87|PROKKA_03315	sunch|PROKKA_00335	teget|PROKKA_00639	EM1321|PROKKA_01456	F83|PROKKA_00309	frigo|PROKKA_03046	M42614|PROKKA_02369	M74577|PROKKA_03231	KJJ|PROKKA_02299	leaf82|PROKKA_00866	root901|PROKKA_03811	KMS|PROKKA_00661	JRM|PROKKA_03966	MEB061|PROKKA_02685	leaf359|PROKKA_01488	johns|PROKKA_00380	hydat|PROKKA_01025	F52|PROKKA_01543	frigi|PROKKA_00368	salip|PROKKA_02280	filum|PROKKA_01076	enshi|PROKKA_02067	sasa|PROKKA_01588	soli|PROKKA_01553	limno|PROKKA_01921	gelid|PROKKA_01608	rivuli|PROKKA_02346	subsa|PROKKA_02071	indic|PROKKA_00658	FAika|PROKKA_02080
prefix1036:	root935|PROKKA_00457	root935|PROKKA_03430	WG21|PROKKA_03081	WG21|PROKKA_03202	M74577|PROKKA_00594	M74577|PROKKA_03626	hiber|PROKKA_02899	hiber|PROKKA_03189	leaf359|PROKKA_00912	leaf359|PROKKA_02489	JRM|PROKKA_01323	JRM|PROKKA_02251	M42614|PROKKA_01020	M42614|PROKKA_03484	denit|PROKKA_00650	denit|PROKKA_03440	hydat|PROKKA_00166	hydat|PROKKA_04741	TAB87|PROKKA_02189	TAB87|PROKKA_02613	frigi|PROKKA_00907	frigi|PROKKA_02589	KMS|PROKKA_02104	KMS|PROKKA_03233	johns|PROKKA_00712	johns|PROKKA_03466	succi|PROKKA_01064	sunch|PROKKA_01700	teget|PROKKA_03368	VMW|PROKKA_03596	EM1321|PROKKA_01729	root901|PROKKA_01699	root420|PROKKA_02933	KJJ|PROKKA_01284	root186|PROKKA_04342	reich|PROKKA_00881	MEB061|PROKKA_02193	F52|PROKKA_02118	leaf82|PROKKA_02085	F83|PROKKA_01142	frigo|PROKKA_02058	soli|PROKKA_03376	M38335|PROKKA_00174	indic|PROKKA_02692	rivuli|PROKKA_02748	enshi|PROKKA_00746	sasa|PROKKA_01136	filum|PROKKA_00960	salip|PROKKA_02484
prefix1037:	EM1321|PROKKA_02568	EM1321|PROKKA_02569	daej|PROKKA_02850	daej|PROKKA_03141	hiber|PROKKA_03243	hiber|PROKKA_03968	AED|PROKKA_02475	AED|PROKKA_02476	JRM|PROKKA_01439	JRM|PROKKA_01440	M42614|PROKKA_02226	M42614|PROKKA_02499	denit|PROKKA_00959	denit|PROKKA_02435	F83|PROKKA_00159	F83|PROKKA_00160	hydat|PROKKA_04545	hydat|PROKKA_04546	KMS|PROKKA_01353	KMS|PROKKA_01354	succi|PROKKA_01653	VMW|PROKKA_02621	TAB87|PROKKA_00586	WG21|PROKKA_00313	sunch|PROKKA_00195	teget|PROKKA_03119	frigo|PROKKA_03232	frigi|PROKKA_00238	MEB061|PROKKA_02840	leaf82|PROKKA_04689	root901|PROKKA_03673	root186|PROKKA_00997	reich|PROKKA_01155	johns|PROKKA_00224	KJJ|PROKKA_02459	F52|PROKKA_01685	root420|PROKKA_04332	root935|PROKKA_00007	M74577|PROKKA_03081	limno|PROKKA_02786	enshi|PROKKA_02188	soli|PROKKA_00911	leaf359|PROKKA_01861	psych|PROKKA_01977	salip|PROKKA_02128	indic|PROKKA_02117	F94081|PROKKA_01691	rivuli|PROKKA_01408	filum|PROKKA_02392
prefix1038:	succi|PROKKA_00177	succi|PROKKA_00384	frigo|PROKKA_01504	frigo|PROKKA_01571	root935|PROKKA_04158	root935|PROKKA_04171	rivuli|PROKKA_02929	rivuli|PROKKA_03561	rivuli|PROKKA_03170	psych|PROKKA_01207	psych|PROKKA_02348	teget|PROKKA_00728	teget|PROKKA_02249	sasa|PROKKA_01974	sasa|PROKKA_02892	subsa|PROKKA_00373	subsa|PROKKA_00609	subsa|PROKKA_01887	cauen|PROKKA_02308	cauen|PROKKA_02422	root420|PROKKA_01411	root420|PROKKA_03277	chun|PROKKA_03365	chun|PROKKA_03385	gelid|PROKKA_01419	gelid|PROKKA_02212	gelid|PROKKA_02653	gelid|PROKKA_02692	sunch|PROKKA_02290	succi|PROKKA_02113	TAB87|PROKKA_01655	EM1321|PROKKA_00177	F316|PROKKA_01614	indic|PROKKA_01709	soli|PROKKA_01937	limno|PROKKA_01803	rivuli|PROKKA_01307	hydat|PROKKA_01619	root901|PROKKA_03047	hiber|PROKKA_00269	F52|PROKKA_01762	M74577|PROKKA_02952	M42614|PROKKA_02757	leaf82|PROKKA_04317	reich|PROKKA_03992	johns|PROKKA_04527	MEB061|PROKKA_02058	frigi|PROKKA_00808	FAika|PROKKA_04029
prefix1039:	root186|PROKKA_02705	root186|PROKKA_03878	filum|PROKKA_00274	filum|PROKKA_02275	JRM|PROKKA_00791	JRM|PROKKA_02810	denit|PROKKA_01009	denit|PROKKA_01108	KMS|PROKKA_04511	KMS|PROKKA_04603	gelid|PROKKA_00517	gelid|PROKKA_00796	succi|PROKKA_02173	sunch|PROKKA_01587	succi|PROKKA_03025	VMW|PROKKA_00056	WG21|PROKKA_00215	TAB87|PROKKA_03085	teget|PROKKA_01348	EM1321|PROKKA_02670	KJJ|PROKKA_01910	frigo|PROKKA_02394	M42614|PROKKA_02127	root420|PROKKA_01832	reich|PROKKA_03307	MEB061|PROKKA_03959	leaf82|PROKKA_00361	frigi|PROKKA_02912	hydat|PROKKA_02201	M74577|PROKKA_01077	root901|PROKKA_01036	johns|PROKKA_01429	hiber|PROKKA_01183	F83|PROKKA_00594	root935|PROKKA_01106	F52|PROKKA_02779	soli|PROKKA_00050	subsa|PROKKA_03894	FAika|PROKKA_03296	rivuli|PROKKA_02215	M38335|PROKKA_01747	MS220|PROKKA_00233	sasa|PROKKA_00341	indic|PROKKA_02648	F94081|PROKKA_02822	enshi|PROKKA_00884	leaf359|PROKKA_02656	limno|PROKKA_00198	salip|PROKKA_01046
prefix1040:	EM1308|PROKKA_01324	EM1308|PROKKA_01886	reich|PROKKA_01287	reich|PROKKA_03631	succi|PROKKA_00856	WG21|PROKKA_02344	VMW|PROKKA_03269	TAB87|PROKKA_02826	sunch|PROKKA_02135	teget|PROKKA_02779	succi|PROKKA_03088	VMW|PROKKA_00329	TAB87|PROKKA_01184	EM1321|PROKKA_01572	M74577|PROKKA_01434	johns|PROKKA_01089	F52|PROKKA_02434	M42614|PROKKA_01801	root420|PROKKA_04730	root901|PROKKA_01364	root935|PROKKA_00787	root186|PROKKA_03739	MEB061|PROKKA_01338	KJJ|PROKKA_01583	hiber|PROKKA_03941	leaf82|PROKKA_00018	KMS|PROKKA_02276	hydat|PROKKA_01382	JRM|PROKKA_02332	F83|PROKKA_00899	frigi|PROKKA_02999	salip|PROKKA_01176	frigo|PROKKA_02793	sasa|PROKKA_01417	limno|PROKKA_00459	leaf359|PROKKA_00671	soli|PROKKA_00401	enshi|PROKKA_00599	indic|PROKKA_02774	FAika|PROKKA_02912	gelid|PROKKA_01034	F94081|PROKKA_00068	psych|PROKKA_02532	F316|PROKKA_02293	filum|PROKKA_00543	SCGC|PROKKA_00019	rivuli|PROKKA_02368	subsa|PROKKA_02097	antar|PROKKA_01370
prefix1041:	ABG|PROKKA_00738	ABG|PROKKA_00739	succi|PROKKA_01683	VMW|PROKKA_03038	WG21|PROKKA_03591	teget|PROKKA_00551	sunch|PROKKA_00527	rivuli|PROKKA_00920	enshi|PROKKA_01666	limno|PROKKA_02231	antar|PROKKA_00928	aquid|PROKKA_00275	KMS|PROKKA_03199	JRM|PROKKA_03747	MEB061|PROKKA_00337	hydat|PROKKA_01148	gelid|PROKKA_01330	FAika|PROKKA_04016	teget|PROKKA_01156	denit|PROKKA_02317	M74577|PROKKA_02898	KJJ|PROKKA_02525	VMW|PROKKA_03040	root420|PROKKA_04388	beibu|PROKKA_00325	salip|PROKKA_00107	leaf82|PROKKA_01127	hiber|PROKKA_01392	johns|PROKKA_00138	root186|PROKKA_01131	root901|PROKKA_03588	M42614|PROKKA_04255	F52|PROKKA_01824	root935|PROKKA_02855	reich|PROKKA_01084	soli|PROKKA_01634	daej|PROKKA_02916	branc|PROKKA_01093	M38335|PROKKA_02051	B17|PROKKA_00477	denit|PROKKA_02316	root935|PROKKA_02854	VMW|PROKKA_03039	KMS|PROKKA_01252	hydat|PROKKA_03193	M74577|PROKKA_02897	JRM|PROKKA_03880	F52|PROKKA_01825	gelid|PROKKA_02754
prefix1042:	EM1321|PROKKA_02260	soli|PROKKA_01966	teget|PROKKA_00060	F83|PROKKA_01962	frigi|PROKKA_02948	frigo|PROKKA_00669	sunch|PROKKA_01357	TAB87|PROKKA_01418	leaf359|PROKKA_02289	limno|PROKKA_01779	subsa|PROKKA_01164	enshi|PROKKA_00197	salip|PROKKA_01581	root901|PROKKA_02807	reich|PROKKA_00304	root935|PROKKA_01578	johns|PROKKA_04195	root186|PROKKA_00132	F52|PROKKA_00970	FAika|PROKKA_00459	VMW|PROKKA_02026	rivuli|PROKKA_01575	M74577|PROKKA_00534	JRM|PROKKA_00538	KMS|PROKKA_03379	hydat|PROKKA_04329	KJJ|PROKKA_00799	MEB061|PROKKA_01003	root420|PROKKA_00067	M42614|PROKKA_00990	WG21|PROKKA_03041	leaf82|PROKKA_03194	hiber|PROKKA_02364	antar|PROKKA_02355	soli|PROKKA_02530	beibu|PROKKA_02017	EM1308|PROKKA_03059	CF136|PROKKA_01839	B17|PROKKA_00022	johns|PROKKA_02701	root420|PROKKA_00326	root901|PROKKA_02070	root935|PROKKA_03698	root186|PROKKA_03216	aquid|PROKKA_02428	M42614|PROKKA_01563	VMW|PROKKA_03833	WG21|PROKKA_02005	KJJ|PROKKA_00538
prefix1043:	succi|PROKKA_00137	succi|PROKKA_01731	frigo|PROKKA_02336	frigo|PROKKA_02587	EM1308|PROKKA_01057	EM1308|PROKKA_03126	AED|PROKKA_01480	AED|PROKKA_02875	F83|PROKKA_00704	F83|PROKKA_01469	TAB87|PROKKA_00728	TAB87|PROKKA_02346	VMW|PROKKA_01776	WG21|PROKKA_03262	sunch|PROKKA_00841	teget|PROKKA_01260	EM1321|PROKKA_00123	M42614|PROKKA_03051	root420|PROKKA_02309	F52|PROKKA_03335	root901|PROKKA_03199	limno|PROKKA_00844	gelid|PROKKA_01957	hiber|PROKKA_02193	leaf82|PROKKA_01435	KJJ|PROKKA_03488	M74577|PROKKA_04172	johns|PROKKA_01801	MEB061|PROKKA_02398	root186|PROKKA_02351	hydat|PROKKA_00355	filum|PROKKA_00144	root935|PROKKA_02469	sasa|PROKKA_00153	soli|PROKKA_01127	KMS|PROKKA_03500	frigi|PROKKA_01696	enshi|PROKKA_01367	F316|PROKKA_03592	JRM|PROKKA_02205	salip|PROKKA_00429	psych|PROKKA_00428	rivuli|PROKKA_01237	reich|PROKKA_02929	subsa|PROKKA_03271	leaf359|PROKKA_01221	FAika|PROKKA_02263	F94081|PROKKA_00432	indic|PROKKA_02400
prefix1044:	succi|PROKKA_00767	succi|PROKKA_01028	frigo|PROKKA_02683	frigo|PROKKA_02684	ACAM123|PROKKA_00426	ACAM123|PROKKA_00427	aquid|PROKKA_04515	aquid|PROKKA_04516	WG21|PROKKA_01306	WG21|PROKKA_01307	leaf82|PROKKA_01798	leaf82|PROKKA_01799	hiber|PROKKA_04507	hiber|PROKKA_04508	B17|PROKKA_01493	B17|PROKKA_01494	JRM|PROKKA_02373	JRM|PROKKA_02375	hydat|PROKKA_00562	hydat|PROKKA_00564	frigi|PROKKA_01941	frigi|PROKKA_01942	KMS|PROKKA_02476	KMS|PROKKA_02478	VMW|PROKKA_03412	TAB87|PROKKA_02882	teget|PROKKA_02066	sunch|PROKKA_01742	antar|PROKKA_01291	soli|PROKKA_00320	leaf359|PROKKA_00768	enshi|PROKKA_00701	limno|PROKKA_00353	root935|PROKKA_00707	cauen|PROKKA_00354	F316|PROKKA_02216	filum|PROKKA_00405	KJJ|PROKKA_01512	johns|PROKKA_01007	subsa|PROKKA_02334	reich|PROKKA_03701	denit|PROKKA_01516	salip|PROKKA_02440	MEB061|PROKKA_04857	F52|PROKKA_02361	root186|PROKKA_03820	root420|PROKKA_04658	beibu|PROKKA_02441	psych|PROKKA_00097
prefix1045:	root935|PROKKA_00693	root935|PROKKA_04234	root901|PROKKA_00708	root901|PROKKA_01469	leaf82|PROKKA_01818	leaf82|PROKKA_03247	VMW|PROKKA_01421	VMW|PROKKA_03399	MEB061|PROKKA_04137	MEB061|PROKKA_04845	hydat|PROKKA_00615	hydat|PROKKA_03638	root420|PROKKA_02771	root420|PROKKA_04647	johns|PROKKA_00990	johns|PROKKA_03914	reich|PROKKA_03713	reich|PROKKA_03903	succi|PROKKA_00924	WG21|PROKKA_01323	teget|PROKKA_02104	sunch|PROKKA_02590	TAB87|PROKKA_02899	EM1321|PROKKA_02765	soli|PROKKA_00209	hiber|PROKKA_04495	JRM|PROKKA_02084	salip|PROKKA_02411	KMS|PROKKA_02426	frigo|PROKKA_02721	F83|PROKKA_00834	F52|PROKKA_02348	M74577|PROKKA_03399	indic|PROKKA_00137	enshi|PROKKA_00679	M42614|PROKKA_01717	limno|PROKKA_00378	root186|PROKKA_03831	filum|PROKKA_00442	KJJ|PROKKA_01500	frigi|PROKKA_01978	sasa|PROKKA_01547	psych|PROKKA_00055	F316|PROKKA_02247	F94081|PROKKA_02694	leaf359|PROKKA_00734	rivuli|PROKKA_02824	FAika|PROKKA_02981	gelid|PROKKA_00868
prefix1046:	aquid|PROKKA_01750	aquid|PROKKA_03608	leaf82|PROKKA_00452	leaf82|PROKKA_03633	CF136|PROKKA_00835	CF136|PROKKA_04261	AED|PROKKA_03073	AED|PROKKA_03172	JRM|PROKKA_00870	JRM|PROKKA_03618	MEB061|PROKKA_02895	MEB061|PROKKA_03716	root420|PROKKA_01926	root420|PROKKA_02931	KMS|PROKKA_01072	KMS|PROKKA_01497	reich|PROKKA_03211	reich|PROKKA_04350	succi|PROKKA_00608	TAB87|PROKKA_03156	WG21|PROKKA_03858	VMW|PROKKA_00159	teget|PROKKA_01704	sunch|PROKKA_02509	EM1321|PROKKA_02028	frigi|PROKKA_02376	hiber|PROKKA_01084	frigo|PROKKA_02474	F83|PROKKA_00527	hydat|PROKKA_02123	root186|PROKKA_03976	johns|PROKKA_01523	KJJ|PROKKA_02003	M74577|PROKKA_00970	F52|PROKKA_02874	root901|PROKKA_00941	root935|PROKKA_02741	soli|PROKKA_01200	M42614|PROKKA_03783	salip|PROKKA_00947	rivuli|PROKKA_01078	filum|PROKKA_01952	limno|PROKKA_00086	enshi|PROKKA_02627	leaf359|PROKKA_02794	FAika|PROKKA_03631	subsa|PROKKA_01724	indic|PROKKA_00453	F316|PROKKA_01733
prefix1047:	sasa|PROKKA_01991	sasa|PROKKA_02926	johns|PROKKA_03190	johns|PROKKA_04653	succi|PROKKA_02033	VMW|PROKKA_00520	teget|PROKKA_00259	WG21|PROKKA_02981	sunch|PROKKA_01324	TAB87|PROKKA_00621	EM1321|PROKKA_01418	root935|PROKKA_04229	reich|PROKKA_00481	MEB061|PROKKA_04407	root901|PROKKA_02340	leaf82|PROKKA_02666	FAika|PROKKA_00931	F52|PROKKA_01209	soli|PROKKA_01911	hiber|PROKKA_00238	M74577|PROKKA_03059	leaf359|PROKKA_01339	rivuli|PROKKA_03336	root186|PROKKA_04638	KJJ|PROKKA_00970	root420|PROKKA_02627	M42614|PROKKA_00749	hydat|PROKKA_03122	KMS|PROKKA_00984	JRM|PROKKA_02917	F94081|PROKKA_01291	salip|PROKKA_01717	indic|PROKKA_01399	F83|PROKKA_02588	limno|PROKKA_02106	gelid|PROKKA_00279	psych|PROKKA_01303	enshi|PROKKA_00449	frigi|PROKKA_00546	antar|PROKKA_01623	beibu|PROKKA_00802	B17|PROKKA_00190	CF136|PROKKA_02889	denit|PROKKA_00898	cauen|PROKKA_02184	branc|PROKKA_02001	chun|PROKKA_02237	EM1308|PROKKA_02454	frigo|PROKKA_00471
prefix1048:	succi|PROKKA_02016	teget|PROKKA_03242	sunch|PROKKA_00886	WG21|PROKKA_03913	VMW|PROKKA_04242	TAB87|PROKKA_02256	antar|PROKKA_00911	JRM|PROKKA_04565	KMS|PROKKA_04650	hydat|PROKKA_02688	F316|PROKKA_00799	gelid|PROKKA_02054	chun|PROKKA_04386	frigo|PROKKA_03287	MEB061|PROKKA_00927	F83|PROKKA_00014	CFB|PROKKA_00208	hiber|PROKKA_00010	M42614|PROKKA_04159	KJJ|PROKKA_02621	reich|PROKKA_00078	M74577|PROKKA_02795	F52|PROKKA_01919	WG21|PROKKA_00798	CF136|PROKKA_03701	root420|PROKKA_01050	indic|PROKKA_02239	leaf82|PROKKA_01231	root901|PROKKA_00455	daej|PROKKA_02969	denit|PROKKA_02217	root935|PROKKA_02943	johns|PROKKA_00039	soli|PROKKA_02999	aquid|PROKKA_01055	sasa|PROKKA_02972	root186|PROKKA_01483	leaf359|PROKKA_00956	beibu|PROKKA_01886	subsa|PROKKA_04046	rivuli|PROKKA_00775	FAika|PROKKA_00237	B17|PROKKA_00582	MEB061|PROKKA_04645	root420|PROKKA_02400	root186|PROKKA_01237	VMW|PROKKA_04560	TAB87|PROKKA_00962	subsa|PROKKA_01117
prefix1049:	EM1321|PROKKA_00008	EM1321|PROKKA_01651	root935|PROKKA_01245	root935|PROKKA_01512	root901|PROKKA_02855	root901|PROKKA_04243	root186|PROKKA_00186	root186|PROKKA_01920	root186|PROKKA_00463	daej|PROKKA_00214	daej|PROKKA_00964	daej|PROKKA_02628	daej|PROKKA_00930	aquid|PROKKA_00616	aquid|PROKKA_01364	F52|PROKKA_03476	F52|PROKKA_04587	EM1308|PROKKA_02186	EM1308|PROKKA_02519	leaf82|PROKKA_02623	leaf82|PROKKA_04555	M74577|PROKKA_00461	M74577|PROKKA_04069	hiber|PROKKA_00073	hiber|PROKKA_04291	CF136|PROKKA_01477	CF136|PROKKA_01680	CF136|PROKKA_03442	CF136|PROKKA_03094	AED|PROKKA_01597	AED|PROKKA_02877	VMW|PROKKA_01359	VMW|PROKKA_02078	M42614|PROKKA_02548	M42614|PROKKA_04411	MEB061|PROKKA_01503	MEB061|PROKKA_03792	MEB061|PROKKA_02503	denit|PROKKA_01660	denit|PROKKA_02375	TAB87|PROKKA_00763	TAB87|PROKKA_00765	TAB87|PROKKA_00782	root420|PROKKA_01273	root420|PROKKA_03471	root420|PROKKA_02915	root420|PROKKA_02966	chun|PROKKA_00426	chun|PROKKA_00443
prefix1050:	ACAM123|PROKKA_01963	ACAM123|PROKKA_02659	root901|PROKKA_03803	root901|PROKKA_03809	daej|PROKKA_01506	daej|PROKKA_03084	WG21|PROKKA_00466	WG21|PROKKA_00472	limno|PROKKA_01914	limno|PROKKA_01920	ABG|PROKKA_00932	ABG|PROKKA_00938	succi|PROKKA_01899	sunch|PROKKA_00334	teget|PROKKA_00634	VMW|PROKKA_01029	TAB87|PROKKA_03317	EM1321|PROKKA_01454	frigo|PROKKA_03044	KJJ|PROKKA_02301	salip|PROKKA_02279	JRM|PROKKA_03964	hiber|PROKKA_00816	KMS|PROKKA_00659	root935|PROKKA_00148	MEB061|PROKKA_02687	hydat|PROKKA_01023	leaf82|PROKKA_00864	F83|PROKKA_00307	johns|PROKKA_00378	F52|PROKKA_01545	M42614|PROKKA_02367	psych|PROKKA_02148	leaf359|PROKKA_01482	root186|PROKKA_00855	enshi|PROKKA_02068	M74577|PROKKA_03229	gelid|PROKKA_01609	reich|PROKKA_01293	filum|PROKKA_01075	F316|PROKKA_03514	indic|PROKKA_00659	root420|PROKKA_04183	sasa|PROKKA_02760	frigi|PROKKA_00366	F94081|PROKKA_02142	soli|PROKKA_01558	rivuli|PROKKA_02345	M38335|PROKKA_00473
prefix1051:	root935|PROKKA_02106	root935|PROKKA_02109	succi|PROKKA_00857	teget|PROKKA_02778	TAB87|PROKKA_02825	sunch|PROKKA_02134	VMW|PROKKA_03268	antar|PROKKA_01369	soli|PROKKA_00400	filum|PROKKA_00542	enshi|PROKKA_00600	limno|PROKKA_00458	root186|PROKKA_03738	cauen|PROKKA_00452	KJJ|PROKKA_01584	salip|PROKKA_01175	MEB061|PROKKA_01337	F83|PROKKA_00900	JRM|PROKKA_02331	KMS|PROKKA_02277	hydat|PROKKA_01381	frigo|PROKKA_02794	beibu|PROKKA_02538	CF136|PROKKA_02513	CFB|PROKKA_00169	F316|PROKKA_02292	reich|PROKKA_03630	subsa|PROKKA_02424	rivuli|PROKKA_03774	leaf359|PROKKA_00672	chun|PROKKA_00679	gelid|PROKKA_01033	psych|PROKKA_02531	sasa|PROKKA_01418	branc|PROKKA_00102	indic|PROKKA_02773	F94081|PROKKA_00069	FAika|PROKKA_02911	M38335|PROKKA_00753	root420|PROKKA_04539	EM1308|PROKKA_03101	M74577|PROKKA_02058	M42614|PROKKA_00479	johns|PROKKA_05208	root901|PROKKA_00594	WG21|PROKKA_00657	leaf82|PROKKA_03695	SCGC|PROKKA_00020	subsa|PROKKA_02101
prefix1052:	root935|PROKKA_02637	root935|PROKKA_02638	root901|PROKKA_00834	root901|PROKKA_00835	root901|PROKKA_03618	root186|PROKKA_01057	root186|PROKKA_04082	root186|PROKKA_04083	aquid|PROKKA_01634	aquid|PROKKA_01635	WG21|PROKKA_03487	WG21|PROKKA_03488	F52|PROKKA_02979	F52|PROKKA_02980	leaf82|PROKKA_00566	leaf82|PROKKA_00567	M74577|PROKKA_00543	M74577|PROKKA_00866	M74577|PROKKA_00865	CF136|PROKKA_00865	CF136|PROKKA_01202	VMW|PROKKA_02559	VMW|PROKKA_02810	VMW|PROKKA_02811	JRM|PROKKA_04197	JRM|PROKKA_04198	M42614|PROKKA_03682	M42614|PROKKA_03683	MEB061|PROKKA_03010	MEB061|PROKKA_03011	denit|PROKKA_03818	denit|PROKKA_03819	KJJ|PROKKA_02100	KJJ|PROKKA_02101	hydat|PROKKA_02990	hydat|PROKKA_02991	root420|PROKKA_02028	root420|PROKKA_02818	root420|PROKKA_02029	KMS|PROKKA_00795	KMS|PROKKA_00796	johns|PROKKA_01628	johns|PROKKA_01629	reich|PROKKA_03100	reich|PROKKA_03101	succi|PROKKA_02982	frigo|PROKKA_02414	soli|PROKKA_00612	rivuli|PROKKA_00606
prefix1053:	succi|PROKKA_01484	WG21|PROKKA_04214	VMW|PROKKA_04399	TAB87|PROKKA_01925	sunch|PROKKA_02006	teget|PROKKA_00736	EM1321|PROKKA_00897	frigi|PROKKA_00077	F83|PROKKA_01823	frigo|PROKKA_01873	gelid|PROKKA_01135	leaf82|PROKKA_02916	reich|PROKKA_02175	root901|PROKKA_04178	root420|PROKKA_00572	johns|PROKKA_02454	hiber|PROKKA_03622	root186|PROKKA_02237	M74577|PROKKA_02529	root935|PROKKA_03930	MEB061|PROKKA_03542	hydat|PROKKA_03463	F52|PROKKA_00321	KJJ|PROKKA_00281	M42614|PROKKA_01312	JRM|PROKKA_00712	indic|PROKKA_01290	psych|PROKKA_01718	KMS|PROKKA_00043	subsa|PROKKA_03742	rivuli|PROKKA_01777	leaf359|PROKKA_00544	FAika|PROKKA_02667	sasa|PROKKA_01069	soli|PROKKA_02484	limno|PROKKA_01153	salip|PROKKA_02655	enshi|PROKKA_01011	F316|PROKKA_02439	F94081|PROKKA_01600	antar|PROKKA_01534	hydat|PROKKA_02187	root186|PROKKA_02500	root935|PROKKA_02340	KMS|PROKKA_01561	JRM|PROKKA_00806	branc|PROKKA_00070	WG21|PROKKA_02462	chun|PROKKA_02059
prefix1054:	ACAM123|PROKKA_01965	ACAM123|PROKKA_02655	root901|PROKKA_03804	root901|PROKKA_03812	WG21|PROKKA_00467	WG21|PROKKA_00475	limno|PROKKA_01915	limno|PROKKA_01922	ABG|PROKKA_00933	ABG|PROKKA_00941	succi|PROKKA_01895	VMW|PROKKA_01026	TAB87|PROKKA_03314	sunch|PROKKA_00336	teget|PROKKA_00636	EM1321|PROKKA_01457	MEB061|PROKKA_02684	frigo|PROKKA_03047	root935|PROKKA_00151	KJJ|PROKKA_02298	reich|PROKKA_01296	hydat|PROKKA_01026	M42614|PROKKA_02370	leaf82|PROKKA_00867	root420|PROKKA_04180	hiber|PROKKA_00813	JRM|PROKKA_03967	F52|PROKKA_01542	KMS|PROKKA_00662	root186|PROKKA_00852	F83|PROKKA_00310	frigi|PROKKA_00369	gelid|PROKKA_01607	johns|PROKKA_00381	salip|PROKKA_02281	M74577|PROKKA_03232	enshi|PROKKA_02066	psych|PROKKA_02149	subsa|PROKKA_02069	leaf359|PROKKA_01483	filum|PROKKA_01077	F316|PROKKA_03516	rivuli|PROKKA_02344	FAika|PROKKA_02082	M38335|PROKKA_00474	indic|PROKKA_00657	sasa|PROKKA_01589	soli|PROKKA_01557	F94081|PROKKA_02143
prefix1055:	root186|PROKKA_00906	root186|PROKKA_03868	M74577|PROKKA_01110	M74577|PROKKA_03600	M74577|PROKKA_03175	salip|PROKKA_01908	salip|PROKKA_02223	salip|PROKKA_02221	AED|PROKKA_02069	AED|PROKKA_02568	CFB|PROKKA_00840	CFB|PROKKA_00842	denit|PROKKA_02528	denit|PROKKA_03414	A49512|PROKKA_00455	A49512|PROKKA_02628	subsa|PROKKA_03423	subsa|PROKKA_03469	root420|PROKKA_02142	root420|PROKKA_04237	branc|PROKKA_00767	branc|PROKKA_01975	reich|PROKKA_00847	reich|PROKKA_01250	succi|PROKKA_01952	VMW|PROKKA_01081	WG21|PROKKA_00413	TAB87|PROKKA_00497	EM1321|PROKKA_02918	johns|PROKKA_00324	MEB061|PROKKA_02733	F52|PROKKA_01590	KMS|PROKKA_00609	root935|PROKKA_00105	hiber|PROKKA_00854	hydat|PROKKA_00974	root901|PROKKA_03765	leaf82|PROKKA_04788	M42614|PROKKA_02320	KJJ|PROKKA_02366	JRM|PROKKA_03920	frigi|PROKKA_00340	F83|PROKKA_00241	F94081|PROKKA_00995	sasa|PROKKA_02597	gelid|PROKKA_01644	indic|PROKKA_00687	leaf359|PROKKA_01449	soli|PROKKA_01444
prefix1056:	succi|PROKKA_01569	WG21|PROKKA_03776	VMW|PROKKA_03431	TAB87|PROKKA_01745	teget|PROKKA_00913	sunch|PROKKA_02524	EM1321|PROKKA_00868	psych|PROKKA_00808	F83|PROKKA_01881	frigi|PROKKA_02288	leaf359|PROKKA_03053	F316|PROKKA_00011	gelid|PROKKA_01085	salip|PROKKA_02591	F94081|PROKKA_01531	filum|PROKKA_02653	sasa|PROKKA_02768	limno|PROKKA_01433	enshi|PROKKA_01957	indic|PROKKA_00770	EM1321|PROKKA_03025	F83|PROKKA_02684	frigi|PROKKA_00578	hydat|PROKKA_03099	KMS|PROKKA_01018	JRM|PROKKA_04580	frigo|PROKKA_00525	KJJ|PROKKA_00997	MEB061|PROKKA_04285	root186|PROKKA_04610	johns|PROKKA_02979	hiber|PROKKA_00668	reich|PROKKA_00609	leaf82|PROKKA_04096	root935|PROKKA_03091	root901|PROKKA_02572	M74577|PROKKA_00179	M42614|PROKKA_00720	root420|PROKKA_02594	F52|PROKKA_01403	soli|PROKKA_02089	rivuli|PROKKA_00588	subsa|PROKKA_03613	FAika|PROKKA_00890	subsa|PROKKA_01815	gelid|PROKKA_00457	antar|PROKKA_00739	chun|PROKKA_03357	CF136|PROKKA_01411
prefix1057:	succi|PROKKA_01802	sunch|PROKKA_00423	teget|PROKKA_02584	VMW|PROKKA_00345	TAB87|PROKKA_03319	succi|PROKKA_01918	WG21|PROKKA_00471	VMW|PROKKA_01030	EM1321|PROKKA_01453	hiber|PROKKA_00817	hydat|PROKKA_01022	KJJ|PROKKA_02302	MEB061|PROKKA_02688	root901|PROKKA_03808	frigo|PROKKA_03043	F52|PROKKA_01546	KMS|PROKKA_00658	root420|PROKKA_04184	JRM|PROKKA_03963	F83|PROKKA_00305	root186|PROKKA_00856	leaf82|PROKKA_00863	root935|PROKKA_00147	M74577|PROKKA_03228	M42614|PROKKA_02366	johns|PROKKA_00377	rivuli|PROKKA_02349	reich|PROKKA_01292	frigi|PROKKA_00365	subsa|PROKKA_02074	FAika|PROKKA_02076	gelid|PROKKA_01515	leaf359|PROKKA_01626	F316|PROKKA_01428	salip|PROKKA_02367	F94081|PROKKA_02005	psych|PROKKA_02231	filum|PROKKA_01210	sasa|PROKKA_01681	limno|PROKKA_02028	soli|PROKKA_01086	enshi|PROKKA_02446	antar|PROKKA_01856	EM1308|PROKKA_01791	cauen|PROKKA_01201	beibu|PROKKA_00018	branc|PROKKA_00607	indic|PROKKA_00646	B17|PROKKA_00606
prefix1058:	EM1321|PROKKA_00281	TAB87|PROKKA_02444	frigo|PROKKA_02193	frigi|PROKKA_02863	F94081|PROKKA_02838	psych|PROKKA_02417	EM1321|PROKKA_01419	VMW|PROKKA_00518	root935|PROKKA_04231	reich|PROKKA_00479	MEB061|PROKKA_04409	root901|PROKKA_02338	hiber|PROKKA_01863	JRM|PROKKA_03361	hydat|PROKKA_02558	KMS|PROKKA_04116	johns|PROKKA_02057	WG21|PROKKA_02247	TAB87|PROKKA_01525	root420|PROKKA_02247	F52|PROKKA_03079	leaf359|PROKKA_03107	M42614|PROKKA_03310	FAika|PROKKA_00930	M74577|PROKKA_04412	leaf82|PROKKA_00835	KJJ|PROKKA_03750	root186|PROKKA_02886	teget|PROKKA_00245	enshi|PROKKA_00305	rivuli|PROKKA_03337	gelid|PROKKA_00691	F83|PROKKA_02810	subsa|PROKKA_03601	indic|PROKKA_01081	antar|PROKKA_01626	denit|PROKKA_02691	CF136|PROKKA_02370	aquid|PROKKA_00143	cauen|PROKKA_02048	daej|PROKKA_01259	EM1308|PROKKA_02101	beibu|PROKKA_00459	chun|PROKKA_00153	B17|PROKKA_01700	root901|PROKKA_04311	ACAM123|PROKKA_00655	ACAM123|PROKKA_02358	AED|PROKKA_02317
prefix1059:	succi|PROKKA_01357	VMW|PROKKA_00423	WG21|PROKKA_03089	teget|PROKKA_03093	sunch|PROKKA_01209	TAB87|PROKKA_02685	EM1321|PROKKA_01066	root935|PROKKA_03400	leaf359|PROKKA_01927	soli|PROKKA_02303	M74577|PROKKA_01336	hiber|PROKKA_03175	root901|PROKKA_02306	root186|PROKKA_02962	reich|PROKKA_00160	subsa|PROKKA_01059	johns|PROKKA_03220	F52|PROKKA_01165	leaf82|PROKKA_04203	MEB061|PROKKA_04462	frigo|PROKKA_00269	M42614|PROKKA_00634	root420|PROKKA_02879	KMS|PROKKA_03130	hydat|PROKKA_03508	JRM|PROKKA_04086	limno|PROKKA_01591	salip|PROKKA_01606	KJJ|PROKKA_01075	frigi|PROKKA_02079	F83|PROKKA_02101	F316|PROKKA_01404	enshi|PROKKA_00251	rivuli|PROKKA_00749	psych|PROKKA_01153	gelid|PROKKA_00530	sasa|PROKKA_01959	F94081|PROKKA_00813	filum|PROKKA_01102	indic|PROKKA_00839	MS220|PROKKA_00491	antar|PROKKA_01720	hiber|PROKKA_00198	root186|PROKKA_00434	denit|PROKKA_00812	EM1308|PROKKA_01384	beibu|PROKKA_02894	chun|PROKKA_00294	CF136|PROKKA_04203
prefix1060:	succi|PROKKA_02201	succi|PROKKA_02614	EM1321|PROKKA_02061	EM1321|PROKKA_03015	frigo|PROKKA_00556	frigo|PROKKA_02438	ACAM123|PROKKA_00243	ACAM123|PROKKA_00885	daej|PROKKA_01714	daej|PROKKA_02420	AED|PROKKA_00691	AED|PROKKA_03146	F83|PROKKA_00573	F83|PROKKA_02666	frigi|PROKKA_00695	frigi|PROKKA_02342	FAika|PROKKA_01116	FAika|PROKKA_01439	WG21|PROKKA_02958	TAB87|PROKKA_01807	VMW|PROKKA_04831	teget|PROKKA_01551	sunch|PROKKA_01344	soli|PROKKA_02051	F52|PROKKA_01396	KJJ|PROKKA_00992	KMS|PROKKA_01006	JRM|PROKKA_02895	hydat|PROKKA_03072	root935|PROKKA_03112	leaf82|PROKKA_04090	root420|PROKKA_02601	MEB061|PROKKA_04291	M42614|PROKKA_00727	hiber|PROKKA_00661	root901|PROKKA_02553	johns|PROKKA_02990	sasa|PROKKA_02023	reich|PROKKA_00602	filum|PROKKA_00695	root186|PROKKA_04615	salip|PROKKA_01749	leaf359|PROKKA_03257	psych|PROKKA_01283	limno|PROKKA_02138	gelid|PROKKA_00233	indic|PROKKA_01379	subsa|PROKKA_00665	F316|PROKKA_02779
prefix1061:	frigo|PROKKA_00224	frigo|PROKKA_00893	F52|PROKKA_01171	F52|PROKKA_01773	M74577|PROKKA_02939	M74577|PROKKA_03040	hiber|PROKKA_00204	hiber|PROKKA_01353	limno|PROKKA_01820	limno|PROKKA_02280	cauen|PROKKA_01826	cauen|PROKKA_02438	johns|PROKKA_00207	johns|PROKKA_03214	succi|PROKKA_01603	WG21|PROKKA_02284	teget|PROKKA_03222	sunch|PROKKA_01223	TAB87|PROKKA_01533	succi|PROKKA_02069	teget|PROKKA_00652	EM1321|PROKKA_00375	F83|PROKKA_01435	hydat|PROKKA_01814	soli|PROKKA_01884	filum|PROKKA_00193	root186|PROKKA_01014	sasa|PROKKA_02100	root935|PROKKA_02800	leaf82|PROKKA_04668	root901|PROKKA_03654	reich|PROKKA_01127	KJJ|PROKKA_02474	MEB061|PROKKA_04515	root420|PROKKA_04349	KMS|PROKKA_04293	gelid|PROKKA_02233	F316|PROKKA_03227	salip|PROKKA_00062	enshi|PROKKA_01710	soli|PROKKA_01715	leaf359|PROKKA_01677	root186|PROKKA_02722	KMS|PROKKA_01084	antar|PROKKA_02258	hydat|PROKKA_03035	JRM|PROKKA_03630	sasa|PROKKA_02910	EM1308|PROKKA_01550
prefix1062:	root935|PROKKA_00691	root935|PROKKA_04243	leaf82|PROKKA_01821	leaf82|PROKKA_03256	MEB061|PROKKA_04146	MEB061|PROKKA_04843	hydat|PROKKA_00617	hydat|PROKKA_03647	reich|PROKKA_03715	reich|PROKKA_03912	succi|PROKKA_00926	TAB87|PROKKA_02903	VMW|PROKKA_03397	WG21|PROKKA_01327	teget|PROKKA_02106	sunch|PROKKA_02582	EM1321|PROKKA_02757	F52|PROKKA_02344	KJJ|PROKKA_01498	johns|PROKKA_00987	root186|PROKKA_03834	M74577|PROKKA_03401	hiber|PROKKA_04493	M42614|PROKKA_01715	root901|PROKKA_01471	root420|PROKKA_04644	JRM|PROKKA_02086	KMS|PROKKA_02424	leaf359|PROKKA_00732	soli|PROKKA_00211	rivuli|PROKKA_02822	subsa|PROKKA_02352	frigi|PROKKA_01980	F83|PROKKA_00836	frigo|PROKKA_02723	filum|PROKKA_00444	F316|PROKKA_02245	psych|PROKKA_00057	salip|PROKKA_02419	limno|PROKKA_00373	gelid|PROKKA_00870	FAika|PROKKA_02988	enshi|PROKKA_00684	sasa|PROKKA_01545	F94081|PROKKA_02692	indic|PROKKA_00145	M38335|PROKKA_01853	antar|PROKKA_01277	chun|PROKKA_03692
prefix1063:	root901|PROKKA_02544	root901|PROKKA_02545	root186|PROKKA_04623	root186|PROKKA_04624	M74577|PROKKA_00197	M74577|PROKKA_00198	VMW|PROKKA_01652	VMW|PROKKA_01653	M42614|PROKKA_00735	M42614|PROKKA_00736	MEB061|PROKKA_04300	MEB061|PROKKA_04301	johns|PROKKA_02998	johns|PROKKA_02999	succi|PROKKA_02184	TAB87|PROKKA_01823	WG21|PROKKA_02966	teget|PROKKA_00927	sunch|PROKKA_01438	EM1321|PROKKA_03037	F83|PROKKA_02611	frigi|PROKKA_00567	frigo|PROKKA_00497	leaf82|PROKKA_04081	hydat|PROKKA_03109	KMS|PROKKA_00997	JRM|PROKKA_02904	hiber|PROKKA_01472	root420|PROKKA_02611	KJJ|PROKKA_00984	reich|PROKKA_00594	root935|PROKKA_03120	F52|PROKKA_01388	psych|PROKKA_01342	gelid|PROKKA_00067	indic|PROKKA_01104	salip|PROKKA_01829	F316|PROKKA_00082	FAika|PROKKA_00399	limno|PROKKA_01522	leaf359|PROKKA_03147	rivuli|PROKKA_00422	sasa|PROKKA_01737	subsa|PROKKA_00385	enshi|PROKKA_00319	filum|PROKKA_02221	F94081|PROKKA_01529	soli|PROKKA_02038	antar|PROKKA_00672
prefix1064:	daej|PROKKA_02872	daej|PROKKA_02951	frigi|PROKKA_00141	frigi|PROKKA_01519	succi|PROKKA_02867	WG21|PROKKA_03928	sunch|PROKKA_00464	VMW|PROKKA_04576	TAB87|PROKKA_00981	teget|PROKKA_00493	EM1321|PROKKA_00942	F52|PROKKA_01903	soli|PROKKA_00990	root901|PROKKA_03505	root186|PROKKA_01220	hiber|PROKKA_00029	root935|PROKKA_02928	johns|PROKKA_00056	M74577|PROKKA_02811	JRM|PROKKA_04590	KMS|PROKKA_04680	salip|PROKKA_00025	hydat|PROKKA_05036	enshi|PROKKA_01754	limno|PROKKA_02324	KJJ|PROKKA_02605	reich|PROKKA_00061	root420|PROKKA_02156	M42614|PROKKA_04177	F94081|PROKKA_01445	leaf82|PROKKA_01215	frigo|PROKKA_03328	MEB061|PROKKA_04630	F83|PROKKA_00039	psych|PROKKA_01574	indic|PROKKA_01051	sasa|PROKKA_02480	filum|PROKKA_01765	gelid|PROKKA_02839	leaf359|PROKKA_02905	F316|PROKKA_01248	rivuli|PROKKA_00868	subsa|PROKKA_01259	M38335|PROKKA_00567	FAika|PROKKA_04021	rivuli|PROKKA_00683	FAika|PROKKA_01721	subsa|PROKKA_01417	MS220|PROKKA_00205
prefix1065:	succi|PROKKA_00246	sunch|PROKKA_00526	succi|PROKKA_01681	VMW|PROKKA_03043	WG21|PROKKA_03590	TAB87|PROKKA_01068	teget|PROKKA_00552	EM1321|PROKKA_02526	reich|PROKKA_01086	MEB061|PROKKA_04550	hydat|PROKKA_01710	KMS|PROKKA_01255	M74577|PROKKA_02900	M42614|PROKKA_04256	root420|PROKKA_04387	root186|PROKKA_01130	F83|PROKKA_00129	KJJ|PROKKA_02522	root901|PROKKA_03590	leaf82|PROKKA_01126	JRM|PROKKA_03883	frigo|PROKKA_03404	hiber|PROKKA_01390	root935|PROKKA_02852	johns|PROKKA_00140	F52|PROKKA_01822	F316|PROKKA_01085	frigi|PROKKA_00211	sasa|PROKKA_00692	gelid|PROKKA_02756	leaf359|PROKKA_01814	F94081|PROKKA_01830	soli|PROKKA_01633	filum|PROKKA_01834	subsa|PROKKA_02768	FAika|PROKKA_01647	rivuli|PROKKA_01709	salip|PROKKA_00105	antar|PROKKA_02786	daej|PROKKA_02915	aquid|PROKKA_03136	chun|PROKKA_03976	subsa|PROKKA_02769	CF136|PROKKA_00686	beibu|PROKKA_00324	denit|PROKKA_02320	branc|PROKKA_01142	cauen|PROKKA_01779	EM1308|PROKKA_02637
prefix1066:	succi|PROKKA_01132	teget|PROKKA_01203	sunch|PROKKA_00811	EM1321|PROKKA_02433	hydat|PROKKA_00407	KMS|PROKKA_03296	frigo|PROKKA_01910	JRM|PROKKA_02153	leaf82|PROKKA_01402	F52|PROKKA_03299	KJJ|PROKKA_03528	hiber|PROKKA_02149	MEB061|PROKKA_00152	reich|PROKKA_02892	root935|PROKKA_02431	M42614|PROKKA_03102	root420|PROKKA_03890	F83|PROKKA_01500	VMW|PROKKA_02268	WG21|PROKKA_02543	frigi|PROKKA_01729	M74577|PROKKA_04212	johns|PROKKA_01845	TAB87|PROKKA_02308	root901|PROKKA_03244	soli|PROKKA_00659	leaf359|PROKKA_01250	root186|PROKKA_02391	rivuli|PROKKA_02634	subsa|PROKKA_03314	filum|PROKKA_00098	FAika|PROKKA_02281	salip|PROKKA_00397	sasa|PROKKA_00108	limno|PROKKA_00804	gelid|PROKKA_02012	indic|PROKKA_02345	F316|PROKKA_00756	F94081|PROKKA_00441	antar|PROKKA_00278	teget|PROKKA_01205	soli|PROKKA_00660	cauen|PROKKA_01517	frigi|PROKKA_01730	denit|PROKKA_02911	rivuli|PROKKA_02632	subsa|PROKKA_03316	antar|PROKKA_00280	CF136|PROKKA_00071
prefix1067:	succi|PROKKA_01358	VMW|PROKKA_00422	sunch|PROKKA_01208	WG21|PROKKA_03090	TAB87|PROKKA_02686	EM1321|PROKKA_01065	M74577|PROKKA_01337	root935|PROKKA_03401	soli|PROKKA_02304	leaf359|PROKKA_01926	johns|PROKKA_03125	F52|PROKKA_01242	hiber|PROKKA_03174	F83|PROKKA_02100	root186|PROKKA_02963	root901|PROKKA_02305	salip|PROKKA_01607	M42614|PROKKA_00633	MEB061|PROKKA_04464	frigo|PROKKA_00270	KJJ|PROKKA_01076	hydat|PROKKA_03507	leaf82|PROKKA_04204	frigi|PROKKA_02078	enshi|PROKKA_00252	root420|PROKKA_02880	KMS|PROKKA_03131	JRM|PROKKA_04085	subsa|PROKKA_02798	reich|PROKKA_00158	limno|PROKKA_01590	rivuli|PROKKA_00748	gelid|PROKKA_00529	sasa|PROKKA_01958	filum|PROKKA_01101	F316|PROKKA_01403	psych|PROKKA_01152	F94081|PROKKA_00812	indic|PROKKA_00840	hiber|PROKKA_00196	johns|PROKKA_03222	root186|PROKKA_00436	frigo|PROKKA_01376	subsa|PROKKA_01058	ACAM123|PROKKA_00186	AED|PROKKA_00497	daej|PROKKA_00024	cauen|PROKKA_02299	F52|PROKKA_01163
prefix1068:	frigo|PROKKA_00731	frigo|PROKKA_01743	daej|PROKKA_02348	daej|PROKKA_02943	enshi|PROKKA_00289	enshi|PROKKA_00534	aquid|PROKKA_01139	aquid|PROKKA_03464	EM1308|PROKKA_03040	EM1308|PROKKA_03272	leaf82|PROKKA_02328	leaf82|PROKKA_03931	AED|PROKKA_00351	AED|PROKKA_02936	F83|PROKKA_02019	F83|PROKKA_02173	cauen|PROKKA_00514	cauen|PROKKA_02269	reich|PROKKA_01445	reich|PROKKA_02495	succi|PROKKA_00348	VMW|PROKKA_02013	TAB87|PROKKA_01430	WG21|PROKKA_01617	teget|PROKKA_01840	sunch|PROKKA_02197	EM1321|PROKKA_01151	MEB061|PROKKA_03255	root186|PROKKA_01564	root420|PROKKA_03539	root901|PROKKA_00421	F52|PROKKA_04075	root935|PROKKA_01921	M42614|PROKKA_00262	hiber|PROKKA_00478	KMS|PROKKA_02794	KJJ|PROKKA_03173	hydat|PROKKA_03312	JRM|PROKKA_02701	frigi|PROKKA_01133	johns|PROKKA_04981	M74577|PROKKA_01743	soli|PROKKA_03289	psych|PROKKA_01642	F94081|PROKKA_01073	subsa|PROKKA_02486	FAika|PROKKA_02848	salip|PROKKA_01241	limno|PROKKA_00527
prefix1069:	root186|PROKKA_01546	root186|PROKKA_03478	aquid|PROKKA_01908	aquid|PROKKA_02879	WG21|PROKKA_00137	WG21|PROKKA_01291	F52|PROKKA_00375	F52|PROKKA_02701	F52|PROKKA_04634	F52|PROKKA_02101	M74577|PROKKA_01166	M74577|PROKKA_02470	hiber|PROKKA_01136	hiber|PROKKA_01251	VMW|PROKKA_00696	VMW|PROKKA_01674	JRM|PROKKA_01888	JRM|PROKKA_03544	indic|PROKKA_00199	indic|PROKKA_01543	F316|PROKKA_00298	F316|PROKKA_01742	hydat|PROKKA_01843	hydat|PROKKA_02244	hydat|PROKKA_03904	root420|PROKKA_01460	root420|PROKKA_01770	root420|PROKKA_04028	KMS|PROKKA_02704	KMS|PROKKA_03665	KMS|PROKKA_02728	johns|PROKKA_01357	johns|PROKKA_04997	ABG|PROKKA_01026	ABG|PROKKA_02881	ABG|PROKKA_01806	ABG|PROKKA_03683	ABG|PROKKA_03572	ABG|PROKKA_03800	soli|PROKKA_01362	teget|PROKKA_03290	TAB87|PROKKA_00101	B17|PROKKA_00518	chun|PROKKA_00456	KJJ|PROKKA_01835	M38335|PROKKA_01608	M42614|PROKKA_02051	root935|PROKKA_01031	root901|PROKKA_01106
prefix1070:	root186|PROKKA_03951	root186|PROKKA_03952	enshi|PROKKA_01449	enshi|PROKKA_01450	F52|PROKKA_02855	F52|PROKKA_02856	sasa|PROKKA_00067	sasa|PROKKA_00068	JRM|PROKKA_03328	JRM|PROKKA_03329	M42614|PROKKA_03803	M42614|PROKKA_03804	M42614|PROKKA_03805	hydat|PROKKA_02832	hydat|PROKKA_02833	TAB87|PROKKA_02233	TAB87|PROKKA_02234	cauen|PROKKA_01561	cauen|PROKKA_01562	KMS|PROKKA_00492	KMS|PROKKA_00493	gelid|PROKKA_02069	gelid|PROKKA_02070	gelid|PROKKA_02071	gelid|PROKKA_02072	johns|PROKKA_01501	johns|PROKKA_01502	ABG|PROKKA_00028	ABG|PROKKA_00029	frigo|PROKKA_01980	root901|PROKKA_00965	VMW|PROKKA_00130	root186|PROKKA_03950	johns|PROKKA_01500	MEB061|PROKKA_02874	KJJ|PROKKA_01983	hiber|PROKKA_01101	root420|PROKKA_01909	TAB87|PROKKA_02238	limno|PROKKA_00759	salip|PROKKA_00353	root935|PROKKA_02759	M74577|PROKKA_00998	WG21|PROKKA_00287	leaf82|PROKKA_00432	reich|PROKKA_03231	root901|PROKKA_00964	VMW|PROKKA_00131	M74577|PROKKA_01002
prefix1071:	aquid|PROKKA_00299	aquid|PROKKA_03866	leaf82|PROKKA_01295	leaf82|PROKKA_04756	M74577|PROKKA_03141	M74577|PROKKA_04052	hiber|PROKKA_00884	hiber|PROKKA_02066	JRM|PROKKA_02829	JRM|PROKKA_03887	hydat|PROKKA_00941	hydat|PROKKA_03391	KMS|PROKKA_00577	KMS|PROKKA_02932	succi|PROKKA_02823	TAB87|PROKKA_00532	VMW|PROKKA_01112	WG21|PROKKA_02453	teget|PROKKA_01051	sunch|PROKKA_00256	EM1321|PROKKA_00910	frigo|PROKKA_03166	reich|PROKKA_01219	johns|PROKKA_00287	root186|PROKKA_00938	KJJ|PROKKA_02396	root935|PROKKA_00073	M42614|PROKKA_02286	F83|PROKKA_00205	F52|PROKKA_01625	root420|PROKKA_04270	root901|PROKKA_03734	MEB061|PROKKA_02768	soli|PROKKA_01472	frigi|PROKKA_00317	leaf359|PROKKA_01390	psych|PROKKA_00954	FAika|PROKKA_01718	rivuli|PROKKA_02411	subsa|PROKKA_02131	filum|PROKKA_01537	salip|PROKKA_02195	gelid|PROKKA_01670	sasa|PROKKA_00404	limno|PROKKA_02847	enshi|PROKKA_02130	F316|PROKKA_03459	F94081|PROKKA_01751	indic|PROKKA_02110
prefix1072:	F52|PROKKA_01729	F52|PROKKA_03941	sasa|PROKKA_00519	sasa|PROKKA_02415	indic|PROKKA_01797	indic|PROKKA_01942	beibu|PROKKA_01103	beibu|PROKKA_01901	succi|PROKKA_01171	VMW|PROKKA_04204	WG21|PROKKA_00765	TAB87|PROKKA_01449	teget|PROKKA_01569	sunch|PROKKA_02412	EM1321|PROKKA_01119	frigi|PROKKA_01537	frigo|PROKKA_01343	KJJ|PROKKA_03073	MEB061|PROKKA_01058	F83|PROKKA_03004	leaf82|PROKKA_03815	hiber|PROKKA_01759	KMS|PROKKA_04327	M42614|PROKKA_00353	JRM|PROKKA_01026	hydat|PROKKA_00677	root935|PROKKA_01993	root420|PROKKA_04411	M74577|PROKKA_01931	root901|PROKKA_00481	root186|PROKKA_01453	johns|PROKKA_05090	reich|PROKKA_00241	psych|PROKKA_00927	F94081|PROKKA_01328	filum|PROKKA_00718	F316|PROKKA_03273	leaf359|PROKKA_02440	gelid|PROKKA_00084	salip|PROKKA_01553	enshi|PROKKA_00180	M38335|PROKKA_00818	soli|PROKKA_02222	rivuli|PROKKA_00302	limno|PROKKA_01800	FAika|PROKKA_00362	subsa|PROKKA_00376	antar|PROKKA_02148	cauen|PROKKA_02419
prefix1073:	hiber|PROKKA_00176	hiber|PROKKA_01344	root420|PROKKA_03253	root420|PROKKA_04340	chun|PROKKA_03396	chun|PROKKA_04019	succi|PROKKA_01660	WG21|PROKKA_00305	VMW|PROKKA_02611	TAB87|PROKKA_01096	sunch|PROKKA_00176	teget|PROKKA_00716	EM1321|PROKKA_02559	johns|PROKKA_00216	M74577|PROKKA_02950	F52|PROKKA_01764	M42614|PROKKA_02218	KJJ|PROKKA_02465	leaf82|PROKKA_04679	root935|PROKKA_02789	MEB061|PROKKA_04504	root901|PROKKA_03665	hydat|PROKKA_01621	root186|PROKKA_01005	KMS|PROKKA_01344	JRM|PROKKA_01430	reich|PROKKA_01141	F83|PROKKA_00153	frigo|PROKKA_03226	frigi|PROKKA_00232	soli|PROKKA_03167	limno|PROKKA_02751	enshi|PROKKA_02210	sasa|PROKKA_00745	salip|PROKKA_02111	psych|PROKKA_01647	filum|PROKKA_02407	F94081|PROKKA_01629	indic|PROKKA_01907	F316|PROKKA_03095	gelid|PROKKA_01816	MS220|PROKKA_00451	FAika|PROKKA_00010	leaf359|PROKKA_01882	subsa|PROKKA_01408	rivuli|PROKKA_03090	SCGC|PROKKA_00147	antar|PROKKA_01551	cauen|PROKKA_00943
prefix1074:	succi|PROKKA_00721	VMW|PROKKA_01833	WG21|PROKKA_03396	TAB87|PROKKA_02382	teget|PROKKA_01301	sunch|PROKKA_01762	EM1321|PROKKA_01684	frigo|PROKKA_02098	frigi|PROKKA_03080	TAB87|PROKKA_02561	MS220|PROKKA_00121	gelid|PROKKA_02648	F316|PROKKA_01839	filum|PROKKA_02112	sasa|PROKKA_00205	enshi|PROKKA_02424	leaf82|PROKKA_00680	hiber|PROKKA_02252	F52|PROKKA_03386	M42614|PROKKA_02994	root420|PROKKA_01195	root186|PROKKA_02296	KJJ|PROKKA_03432	root901|PROKKA_03148	soli|PROKKA_00010	johns|PROKKA_01744	hydat|PROKKA_00297	root935|PROKKA_02523	MEB061|PROKKA_02342	M74577|PROKKA_04110	KMS|PROKKA_03559	JRM|PROKKA_01827	limno|PROKKA_02017	reich|PROKKA_02984	salip|PROKKA_00469	F83|PROKKA_01400	indic|PROKKA_00375	leaf359|PROKKA_01182	psych|PROKKA_02078	F94081|PROKKA_02502	subsa|PROKKA_01767	FAika|PROKKA_03596	rivuli|PROKKA_01163	antar|PROKKA_01041	chun|PROKKA_01316	frigo|PROKKA_02265	CF136|PROKKA_02041	denit|PROKKA_03007	frigi|PROKKA_01636
prefix1075:	succi|PROKKA_02218	WG21|PROKKA_03133	TAB87|PROKKA_01738	VMW|PROKKA_00283	teget|PROKKA_01842	sunch|PROKKA_01451	EM1321|PROKKA_02120	frigo|PROKKA_00868	F83|PROKKA_02791	frigi|PROKKA_01071	hydat|PROKKA_01503	hiber|PROKKA_02679	leaf82|PROKKA_02582	MEB061|PROKKA_01667	KMS|PROKKA_01749	JRM|PROKKA_00059	KJJ|PROKKA_03389	M42614|PROKKA_00037	root420|PROKKA_03797	reich|PROKKA_01701	root901|PROKKA_00194	johns|PROKKA_04764	root186|PROKKA_01831	soli|PROKKA_03291	M74577|PROKKA_01525	root935|PROKKA_01681	F52|PROKKA_04269	leaf359|PROKKA_03126	psych|PROKKA_01045	filum|PROKKA_02188	subsa|PROKKA_00509	rivuli|PROKKA_00385	FAika|PROKKA_00920	sasa|PROKKA_01725	enshi|PROKKA_00306	salip|PROKKA_01843	limno|PROKKA_01534	F316|PROKKA_00678	gelid|PROKKA_00402	indic|PROKKA_01724	F94081|PROKKA_00760	M38335|PROKKA_00178	antar|PROKKA_02200	chun|PROKKA_04510	aquid|PROKKA_01405	CF136|PROKKA_01037	EM1308|PROKKA_00251	denit|PROKKA_01934	daej|PROKKA_01250
prefix1076:	succi|PROKKA_02528	WG21|PROKKA_03711	VMW|PROKKA_03860	TAB87|PROKKA_01174	teget|PROKKA_00929	sunch|PROKKA_01425	EM1321|PROKKA_02154	root420|PROKKA_00349	root901|PROKKA_02041	KMS|PROKKA_04544	JRM|PROKKA_03461	hydat|PROKKA_01927	johns|PROKKA_02677	leaf82|PROKKA_03167	reich|PROKKA_01958	F83|PROKKA_02225	KJJ|PROKKA_00507	hiber|PROKKA_02396	MEB061|PROKKA_00649	M74577|PROKKA_02286	frigo|PROKKA_00807	F52|PROKKA_00536	M42614|PROKKA_01541	frigi|PROKKA_01283	root935|PROKKA_03727	root186|PROKKA_03245	soli|PROKKA_01977	filum|PROKKA_00640	leaf359|PROKKA_03164	subsa|PROKKA_00409	F316|PROKKA_03039	gelid|PROKKA_00330	rivuli|PROKKA_03066	salip|PROKKA_01437	enshi|PROKKA_02840	sasa|PROKKA_01757	psych|PROKKA_01480	indic|PROKKA_00823	limno|PROKKA_02439	F94081|PROKKA_00937	FAika|PROKKA_01092	M38335|PROKKA_02178	antar|PROKKA_00670	denit|PROKKA_00366	CF136|PROKKA_04190	CFB|PROKKA_01007	aquid|PROKKA_02451	EM1308|PROKKA_01516	chun|PROKKA_00281
prefix1077:	succi|PROKKA_02820	VMW|PROKKA_01108	TAB87|PROKKA_00528	WG21|PROKKA_00389	teget|PROKKA_00855	EM1321|PROKKA_00914	root186|PROKKA_00934	root901|PROKKA_03738	MEB061|PROKKA_02764	F52|PROKKA_01621	johns|PROKKA_00291	M74577|PROKKA_03145	KJJ|PROKKA_02392	leaf82|PROKKA_04760	hiber|PROKKA_00880	root935|PROKKA_00077	reich|PROKKA_01223	M42614|PROKKA_02282	F83|PROKKA_00211	JRM|PROKKA_03891	KMS|PROKKA_00581	hydat|PROKKA_00945	leaf359|PROKKA_03062	frigo|PROKKA_01411	soli|PROKKA_02119	psych|PROKKA_01026	enshi|PROKKA_02472	indic|PROKKA_01050	FAika|PROKKA_03898	frigi|PROKKA_02091	SCGC|PROKKA_00276	antar|PROKKA_00603	teget|PROKKA_02449	sasa|PROKKA_02775	gelid|PROKKA_01078	filum|PROKKA_00888	subsa|PROKKA_00005	sunch|PROKKA_01495	cauen|PROKKA_02001	limno|PROKKA_03065	beibu|PROKKA_02299	rivuli|PROKKA_01320	salip|PROKKA_01928	root186|PROKKA_01104	VMW|PROKKA_03066	daej|PROKKA_01550	chun|PROKKA_02881	F94081|PROKKA_01345	M38335|PROKKA_00959
prefix1078:	beibu|PROKKA_02589	FAika|PROKKA_02850	succi|PROKKA_00936	VMW|PROKKA_03424	WG21|PROKKA_01285	TAB87|PROKKA_02873	sunch|PROKKA_02194	teget|PROKKA_02833	EM1321|PROKKA_01584	M74577|PROKKA_04068	johns|PROKKA_03439	F52|PROKKA_00942	root935|PROKKA_03386	indic|PROKKA_00025	root186|PROKKA_03808	MEB061|PROKKA_04872	root901|PROKKA_01441	root420|PROKKA_04670	M42614|PROKKA_01742	leaf82|PROKKA_01786	reich|PROKKA_03689	psych|PROKKA_00031	frigi|PROKKA_01997	sasa|PROKKA_01359	hydat|PROKKA_00634	soli|PROKKA_00459	KMS|PROKKA_02409	salip|PROKKA_01238	JRM|PROKKA_02101	F316|PROKKA_02353	rivuli|PROKKA_03682	limno|PROKKA_00524	KJJ|PROKKA_01523	F94081|PROKKA_02858	filum|PROKKA_00611	hiber|PROKKA_04519	F83|PROKKA_00848	M38335|PROKKA_00227	leaf359|PROKKA_00623	enshi|PROKKA_00537	frigo|PROKKA_02735	subsa|PROKKA_02478	SCGC|PROKKA_00180	gelid|PROKKA_02923	antar|PROKKA_01418	F52|PROKKA_02374	aquid|PROKKA_04529	cauen|PROKKA_00511	root935|PROKKA_00719
prefix1079:	frigo|PROKKA_00209	frigo|PROKKA_01495	frigo|PROKKA_00356	soli|PROKKA_01806	soli|PROKKA_01931	soli|PROKKA_03083	root935|PROKKA_01584	root935|PROKKA_04196	aquid|PROKKA_00655	aquid|PROKKA_01487	leaf82|PROKKA_02717	leaf82|PROKKA_04290	hiber|PROKKA_00260	hiber|PROKKA_00580	teget|PROKKA_02218	teget|PROKKA_02243	M42614|PROKKA_02733	M42614|PROKKA_03906	MEB061|PROKKA_00018	MEB061|PROKKA_02033	limno|PROKKA_01304	limno|PROKKA_02909	limno|PROKKA_01842	hydat|PROKKA_01455	hydat|PROKKA_02016	hydat|PROKKA_04394	hydat|PROKKA_03887	hydat|PROKKA_01604	TAB87|PROKKA_00210	TAB87|PROKKA_01566	TAB87|PROKKA_00476	TAB87|PROKKA_03360	root420|PROKKA_02732	root420|PROKKA_03211	chun|PROKKA_03406	chun|PROKKA_04792	chun|PROKKA_04550	chun|PROKKA_04668	chun|PROKKA_03896	johns|PROKKA_03172	johns|PROKKA_04560	johns|PROKKA_03705	succi|PROKKA_02039	VMW|PROKKA_01561	sunch|PROKKA_00903	WG21|PROKKA_02258	KMS|PROKKA_03639	rivuli|PROKKA_03219	root186|PROKKA_04710
prefix1080:	root935|PROKKA_01399	root935|PROKKA_02659	root901|PROKKA_00852	root901|PROKKA_03018	root186|PROKKA_00364	root186|PROKKA_04065	aquid|PROKKA_00078	aquid|PROKKA_01651	F52|PROKKA_02958	F52|PROKKA_03633	leaf82|PROKKA_00550	leaf82|PROKKA_04352	M74577|PROKKA_00884	M74577|PROKKA_03881	hiber|PROKKA_00303	hiber|PROKKA_00991	CF136|PROKKA_00938	CF136|PROKKA_01737	VMW|PROKKA_02793	VMW|PROKKA_04751	M42614|PROKKA_02789	M42614|PROKKA_03698	MEB061|PROKKA_02091	MEB061|PROKKA_02996	CFB|PROKKA_00825	CFB|PROKKA_00868	denit|PROKKA_01812	denit|PROKKA_03726	KJJ|PROKKA_02085	KJJ|PROKKA_03821	root420|PROKKA_02013	root420|PROKKA_03119	chun|PROKKA_01212	chun|PROKKA_01646	johns|PROKKA_01614	johns|PROKKA_04495	reich|PROKKA_03117	reich|PROKKA_04022	succi|PROKKA_02733	WG21|PROKKA_02733	sunch|PROKKA_01519	teget|PROKKA_01137	EM1321|PROKKA_00961	JRM|PROKKA_04179	KMS|PROKKA_00777	hydat|PROKKA_03009	limno|PROKKA_00113	soli|PROKKA_00788	filum|PROKKA_02625
prefix1081:	root186|PROKKA_02710	root186|PROKKA_03382	JRM|PROKKA_02812	JRM|PROKKA_03033	denit|PROKKA_00233	denit|PROKKA_01113	root420|PROKKA_00486	root420|PROKKA_02776	KMS|PROKKA_01607	KMS|PROKKA_04605	succi|PROKKA_00487	WG21|PROKKA_02870	VMW|PROKKA_04011	sunch|PROKKA_00916	teget|PROKKA_01892	TAB87|PROKKA_00851	EM1321|PROKKA_00852	limno|PROKKA_01778	hydat|PROKKA_02708	salip|PROKKA_00735	sasa|PROKKA_00972	enshi|PROKKA_00051	M74577|PROKKA_02426	F52|PROKKA_00409	leaf359|PROKKA_02221	root935|PROKKA_03855	johns|PROKKA_02531	root901|PROKKA_01905	M42614|PROKKA_01402	psych|PROKKA_00940	MEB061|PROKKA_00499	filum|PROKKA_01680	KJJ|PROKKA_00356	soli|PROKKA_02746	leaf82|PROKKA_02995	F316|PROKKA_00338	hiber|PROKKA_03537	F83|PROKKA_01892	frigi|PROKKA_02299	reich|PROKKA_02097	frigo|PROKKA_00915	F94081|PROKKA_01448	gelid|PROKKA_01278	indic|PROKKA_00762	FAika|PROKKA_00316	rivuli|PROKKA_03502	subsa|PROKKA_00998	antar|PROKKA_01519	CF136|PROKKA_03313
prefix1082:	daej|PROKKA_01964	daej|PROKKA_03167	succi|PROKKA_00967	WG21|PROKKA_01402	VMW|PROKKA_04837	TAB87|PROKKA_02751	sunch|PROKKA_00211	teget|PROKKA_00917	EM1321|PROKKA_02330	frigo|PROKKA_01200	frigi|PROKKA_01574	psych|PROKKA_00970	salip|PROKKA_02143	limno|PROKKA_02801	enshi|PROKKA_02172	indic|PROKKA_01334	JRM|PROKKA_01492	KMS|PROKKA_04728	hydat|PROKKA_02881	F83|PROKKA_00777	MEB061|PROKKA_04763	M42614|PROKKA_04305	root901|PROKKA_01545	KJJ|PROKKA_01426	root420|PROKKA_01329	root935|PROKKA_00617	hiber|PROKKA_04413	root186|PROKKA_00537	reich|PROKKA_03794	F52|PROKKA_02265	leaf82|PROKKA_01907	M74577|PROKKA_03478	johns|PROKKA_00881	F94081|PROKKA_01790	FAika|PROKKA_00071	subsa|PROKKA_02801	rivuli|PROKKA_00159	leaf359|PROKKA_03355	filum|PROKKA_00657	soli|PROKKA_02028	antar|PROKKA_00735	TAB87|PROKKA_01088	B17|PROKKA_01748	frigo|PROKKA_02314	cauen|PROKKA_00979	reich|PROKKA_03922	beibu|PROKKA_02890	leaf82|PROKKA_03267	CF136|PROKKA_03165
prefix1083:	daej|PROKKA_02871	daej|PROKKA_02952	succi|PROKKA_02868	WG21|PROKKA_03927	TAB87|PROKKA_00980	VMW|PROKKA_04575	teget|PROKKA_00492	sunch|PROKKA_00462	EM1321|PROKKA_00943	F83|PROKKA_00038	frigo|PROKKA_03326	frigi|PROKKA_00140	F52|PROKKA_01904	soli|PROKKA_00991	root935|PROKKA_02929	JRM|PROKKA_04589	KMS|PROKKA_04679	hydat|PROKKA_05035	KJJ|PROKKA_02606	M74577|PROKKA_02810	leaf82|PROKKA_01216	johns|PROKKA_00055	root186|PROKKA_01221	M42614|PROKKA_04176	root901|PROKKA_03504	MEB061|PROKKA_04631	root420|PROKKA_02155	hiber|PROKKA_00028	gelid|PROKKA_02840	reich|PROKKA_00062	F316|PROKKA_01249	leaf359|PROKKA_02904	limno|PROKKA_02325	enshi|PROKKA_01755	salip|PROKKA_00024	rivuli|PROKKA_00867	subsa|PROKKA_01258	filum|PROKKA_01764	FAika|PROKKA_04020	F94081|PROKKA_01444	sasa|PROKKA_02479	psych|PROKKA_01575	indic|PROKKA_01052	M38335|PROKKA_02016	MS220|PROKKA_00207	antar|PROKKA_02088	beibu|PROKKA_01633	aquid|PROKKA_03055	chun|PROKKA_04406
prefix1084:	rivuli|PROKKA_00640	rivuli|PROKKA_02980	leaf82|PROKKA_02478	leaf82|PROKKA_03269	johns|PROKKA_04588	johns|PROKKA_04695	reich|PROKKA_01764	reich|PROKKA_03925	succi|PROKKA_01225	TAB87|PROKKA_01359	WG21|PROKKA_02137	VMW|PROKKA_00817	teget|PROKKA_01903	sunch|PROKKA_02422	EM1321|PROKKA_00407	frigo|PROKKA_00090	frigi|PROKKA_00501	F83|PROKKA_02437	root420|PROKKA_02434	MEB061|PROKKA_01592	hydat|PROKKA_04660	KJJ|PROKKA_03889	JRM|PROKKA_03777	KMS|PROKKA_04583	root935|PROKKA_01615	M42614|PROKKA_04475	hiber|PROKKA_03738	M74577|PROKKA_03823	root186|PROKKA_00607	F52|PROKKA_03712	soli|PROKKA_02225	root901|PROKKA_00137	leaf359|PROKKA_00351	psych|PROKKA_00971	filum|PROKKA_02129	F316|PROKKA_00232	sasa|PROKKA_00927	salip|PROKKA_01512	subsa|PROKKA_03477	enshi|PROKKA_00119	FAika|PROKKA_01560	limno|PROKKA_01653	indic|PROKKA_01487	F94081|PROKKA_01793	gelid|PROKKA_00036	M38335|PROKKA_01024	antar|PROKKA_02150	chun|PROKKA_04266	aquid|PROKKA_01473
prefix1085:	rivuli|PROKKA_01915	rivuli|PROKKA_03878	rivuli|PROKKA_02858	indic|PROKKA_00046	indic|PROKKA_01162	indic|PROKKA_00262	branc|PROKKA_00459	branc|PROKKA_01229	FAika|PROKKA_02726	FAika|PROKKA_03154	EM1321|PROKKA_00512	hydat|PROKKA_00771	KMS|PROKKA_00113	JRM|PROKKA_00642	leaf82|PROKKA_01038	WG21|PROKKA_03682	hiber|PROKKA_03855	KJJ|PROKKA_00225	M74577|PROKKA_02598	root420|PROKKA_00635	M42614|PROKKA_01255	johns|PROKKA_02383	MEB061|PROKKA_03342	VMW|PROKKA_01148	root935|PROKKA_03988	root901|PROKKA_04121	reich|PROKKA_02263	soli|PROKKA_01185	F52|PROKKA_00257	root186|PROKKA_02171	leaf359|PROKKA_02786	F94081|PROKKA_00998	filum|PROKKA_02542	F316|PROKKA_00165	sasa|PROKKA_00619	subsa|PROKKA_03915	enshi|PROKKA_01888	salip|PROKKA_02717	limno|PROKKA_01361	gelid|PROKKA_03145	psych|PROKKA_02468	F83|PROKKA_00430	teget|PROKKA_03447	frigo|PROKKA_03156	leaf359|PROKKA_00578	soli|PROKKA_00501	limno|PROKKA_03091	soli|PROKKA_02546	ACAM123|PROKKA_03474
prefix1086:	JRM|PROKKA_02450	JRM|PROKKA_03441	hydat|PROKKA_02795	hydat|PROKKA_04805	KMS|PROKKA_00457	KMS|PROKKA_04701	KMS|PROKKA_04022	succi|PROKKA_02674	VMW|PROKKA_00763	TAB87|PROKKA_02205	WG21|PROKKA_02484	teget|PROKKA_01165	sunch|PROKKA_00745	EM1321|PROKKA_00976	frigi|PROKKA_01799	root901|PROKKA_03319	M74577|PROKKA_04280	F52|PROKKA_03225	leaf82|PROKKA_01308	root935|PROKKA_02362	MEB061|PROKKA_00276	reich|PROKKA_02790	root420|PROKKA_03966	root186|PROKKA_02478	johns|PROKKA_01935	KJJ|PROKKA_03606	M42614|PROKKA_03179	hiber|PROKKA_02078	filum|PROKKA_00029	leaf359|PROKKA_01324	psych|PROKKA_00768	F94081|PROKKA_02309	gelid|PROKKA_02106	soli|PROKKA_00739	indic|PROKKA_02263	rivuli|PROKKA_03578	F316|PROKKA_00870	subsa|PROKKA_01601	limno|PROKKA_00730	frigo|PROKKA_02013	enshi|PROKKA_01483	F83|PROKKA_01578	salip|PROKKA_00327	sasa|PROKKA_00036	FAika|PROKKA_03706	M38335|PROKKA_01090	SCGC|PROKKA_00135	antar|PROKKA_00360	denit|PROKKA_02836
prefix1087:	TAB87|PROKKA_02587	TAB87|PROKKA_02589	TAB87|PROKKA_02588	root420|PROKKA_00765	root420|PROKKA_00766	VMW|PROKKA_03563	EM1321|PROKKA_01711	frigi|PROKKA_02568	M74577|PROKKA_03655	M42614|PROKKA_03464	VMW|PROKKA_03562	root186|PROKKA_04310	KJJ|PROKKA_01266	WG21|PROKKA_01765	johns|PROKKA_00676	EM1321|PROKKA_01712	frigo|PROKKA_02073	MEB061|PROKKA_02221	KMS|PROKKA_03947	hydat|PROKKA_00138	JRM|PROKKA_01210	F52|PROKKA_02080	hiber|PROKKA_02872	leaf82|PROKKA_02114	root935|PROKKA_00432	KJJ|PROKKA_01265	root901|PROKKA_01729	reich|PROKKA_00907	denit|PROKKA_03461	soli|PROKKA_03407	root935|PROKKA_00431	frigo|PROKKA_02072	daej|PROKKA_00559	johns|PROKKA_00677	root901|PROKKA_01728	M74577|PROKKA_03653	root186|PROKKA_04311	WG21|PROKKA_01766	daej|PROKKA_00560	M74577|PROKKA_03654	frigi|PROKKA_02567	MEB061|PROKKA_02222	M42614|PROKKA_03465	hiber|PROKKA_02873	F52|PROKKA_02079	aquid|PROKKA_04201	chun|PROKKA_02067	KJJ|PROKKA_01267	M42614|PROKKA_03466
prefix1088:	succi|PROKKA_03054	WG21|PROKKA_00986	VMW|PROKKA_01284	TAB87|PROKKA_01494	sunch|PROKKA_01229	teget|PROKKA_00777	MS220|PROKKA_00031	EM1321|PROKKA_03074	M74577|PROKKA_02732	root186|PROKKA_02033	F52|PROKKA_00103	root901|PROKKA_04002	reich|PROKKA_02399	johns|PROKKA_02241	M42614|PROKKA_03995	JRM|PROKKA_02676	hiber|PROKKA_04165	root935|PROKKA_04122	KMS|PROKKA_02774	hydat|PROKKA_04833	root420|PROKKA_01386	MEB061|PROKKA_03645	leaf82|PROKKA_01520	enshi|PROKKA_00265	KJJ|PROKKA_00107	frigi|PROKKA_02141	frigo|PROKKA_01601	limno|PROKKA_01576	F83|PROKKA_02145	salip|PROKKA_01620	sasa|PROKKA_01945	F316|PROKKA_01388	leaf359|PROKKA_00453	soli|PROKKA_01953	gelid|PROKKA_00515	psych|PROKKA_01009	indic|PROKKA_00831	filum|PROKKA_02276	rivuli|PROKKA_00530	FAika|PROKKA_00708	subsa|PROKKA_00735	F94081|PROKKA_01314	M38335|PROKKA_01389	antar|PROKKA_00770	cauen|PROKKA_02286	EM1308|PROKKA_00758	chun|PROKKA_00524	aquid|PROKKA_02922	CF136|PROKKA_00602
prefix1089:	succi|PROKKA_02451	WG21|PROKKA_02211	VMW|PROKKA_02534	TAB87|PROKKA_02134	teget|PROKKA_01108	sunch|PROKKA_00684	EM1321|PROKKA_01916	frigo|PROKKA_01712	root935|PROKKA_02250	leaf359|PROKKA_01736	JRM|PROKKA_00362	hydat|PROKKA_00809	KMS|PROKKA_00338	hiber|PROKKA_01955	M74577|PROKKA_04373	johns|PROKKA_02018	soli|PROKKA_00819	F83|PROKKA_01663	F52|PROKKA_03116	KJJ|PROKKA_03711	reich|PROKKA_02662	M42614|PROKKA_03265	MEB061|PROKKA_00432	root420|PROKKA_04096	salip|PROKKA_00251	leaf82|PROKKA_00796	root186|PROKKA_02621	root901|PROKKA_03428	frigi|PROKKA_02683	enshi|PROKKA_01591	rivuli|PROKKA_00852	limno|PROKKA_00656	subsa|PROKKA_01477	FAika|PROKKA_03814	psych|PROKKA_02038	gelid|PROKKA_02185	indic|PROKKA_02163	F316|PROKKA_00946	sasa|PROKKA_00801	filum|PROKKA_01478	F94081|PROKKA_01885	M38335|PROKKA_00389	MS220|PROKKA_00644	SCGC|PROKKA_00207	antar|PROKKA_00426	CFB|PROKKA_01172	EM1308|PROKKA_02720	CF136|PROKKA_02081	chun|PROKKA_03737
prefix1090:	succi|PROKKA_02437	succi|PROKKA_02439	hiber|PROKKA_00767	hiber|PROKKA_01967	hiber|PROKKA_04015	hiber|PROKKA_04017	frigi|PROKKA_02669	frigi|PROKKA_02671	KMS|PROKKA_00352	KMS|PROKKA_00710	ABG|PROKKA_00484	ABG|PROKKA_00490	reich|PROKKA_00173	reich|PROKKA_02673	succi|PROKKA_00361	VMW|PROKKA_01875	WG21|PROKKA_01502	TAB87|PROKKA_03067	TAB87|PROKKA_02146	succi|PROKKA_02943	WG21|PROKKA_02199	F52|PROKKA_04564	root935|PROKKA_01490	F94081|PROKKA_01897	frigi|PROKKA_00277	leaf359|PROKKA_02947	SCGC|PROKKA_00110	F316|PROKKA_00931	hydat|PROKKA_00823	frigo|PROKKA_03100	KJJ|PROKKA_03699	M74577|PROKKA_04361	johns|PROKKA_02007	JRM|PROKKA_00348	root420|PROKKA_04084	leaf82|PROKKA_00784	leaf82|PROKKA_03611	hiber|PROKKA_04188	root901|PROKKA_00299	root186|PROKKA_01688	M42614|PROKKA_04103	soli|PROKKA_00805	ACAM123|PROKKA_01400	denit|PROKKA_02739	aquid|PROKKA_00193	chun|PROKKA_00089	CF136|PROKKA_02122	root420|PROKKA_03652	reich|PROKKA_01599
prefix1091:	EM1321|PROKKA_00534	EM1321|PROKKA_03197	CF136|PROKKA_00697	CF136|PROKKA_03853	succi|PROKKA_01693	VMW|PROKKA_03027	sunch|PROKKA_00517	WG21|PROKKA_03602	teget|PROKKA_00541	TAB87|PROKKA_01056	frigi|PROKKA_00201	M42614|PROKKA_04245	hydat|PROKKA_03207	johns|PROKKA_00128	root186|PROKKA_01142	MEB061|PROKKA_04565	root420|PROKKA_04398	F52|PROKKA_01837	KJJ|PROKKA_02535	root901|PROKKA_03578	root935|PROKKA_02865	F83|PROKKA_00120	FAika|PROKKA_01866	reich|PROKKA_01070	hiber|PROKKA_01405	KMS|PROKKA_01241	leaf82|PROKKA_01138	JRM|PROKKA_03295	M74577|PROKKA_02886	leaf359|PROKKA_01360	filum|PROKKA_01821	enshi|PROKKA_01678	soli|PROKKA_02334	limno|PROKKA_02241	sasa|PROKKA_00678	rivuli|PROKKA_01480	indic|PROKKA_01853	salip|PROKKA_00096	frigo|PROKKA_03395	F94081|PROKKA_01809	gelid|PROKKA_02741	psych|PROKKA_01989	F316|PROKKA_01098	subsa|PROKKA_02751	M38335|PROKKA_02325	MS220|PROKKA_00142	antar|PROKKA_02034	chun|PROKKA_03964	aquid|PROKKA_03124
prefix1092:	frigo|PROKKA_00208	frigo|PROKKA_01496	soli|PROKKA_01932	soli|PROKKA_03084	limno|PROKKA_01841	limno|PROKKA_02910	hydat|PROKKA_01456	hydat|PROKKA_02015	hydat|PROKKA_04395	chun|PROKKA_04549	chun|PROKKA_04791	succi|PROKKA_02040	WG21|PROKKA_02259	sunch|PROKKA_00904	TAB87|PROKKA_00211	teget|PROKKA_02217	VMW|PROKKA_01560	EM1321|PROKKA_01080	limno|PROKKA_01305	reich|PROKKA_00105	frigo|PROKKA_00357	MEB061|PROKKA_00017	johns|PROKKA_03706	root420|PROKKA_03210	root935|PROKKA_01585	KMS|PROKKA_03640	hiber|PROKKA_00581	aquid|PROKKA_01488	root420|PROKKA_02733	leaf82|PROKKA_02716	M42614|PROKKA_03905	TAB87|PROKKA_00475	hydat|PROKKA_03888	leaf82|PROKKA_04289	hiber|PROKKA_00259	gelid|PROKKA_01407	root186|PROKKA_04711	root935|PROKKA_04197	subsa|PROKKA_00305	M74577|PROKKA_02965	MEB061|PROKKA_02032	soli|PROKKA_01807	TAB87|PROKKA_01567	teget|PROKKA_02244	ACAM123|PROKKA_01235	cauen|PROKKA_02461	chun|PROKKA_04667	AED|PROKKA_03284	TAB87|PROKKA_03359
prefix1093:	frigo|PROKKA_01285	frigo|PROKKA_03419	M38335|PROKKA_00833	M38335|PROKKA_00910	succi|PROKKA_01139	WG21|PROKKA_02619	VMW|PROKKA_02365	TAB87|PROKKA_01660	sunch|PROKKA_01122	teget|PROKKA_00383	EM1321|PROKKA_02861	F83|PROKKA_02251	root901|PROKKA_02200	leaf82|PROKKA_03376	root186|PROKKA_03074	M42614|PROKKA_01137	root420|PROKKA_00196	hydat|PROKKA_01733	JRM|PROKKA_04233	M74577|PROKKA_00744	MEB061|PROKKA_00810	KMS|PROKKA_02053	hiber|PROKKA_03055	johns|PROKKA_03598	reich|PROKKA_00437	F52|PROKKA_00774	KJJ|PROKKA_00650	root935|PROKKA_03549	frigi|PROKKA_01582	psych|PROKKA_00824	filum|PROKKA_02317	indic|PROKKA_01117	sasa|PROKKA_01828	limno|PROKKA_02384	F94081|PROKKA_00507	F316|PROKKA_00030	enshi|PROKKA_02888	leaf359|PROKKA_00202	subsa|PROKKA_00021	rivuli|PROKKA_00171	FAika|PROKKA_02373	salip|PROKKA_01401	gelid|PROKKA_02265	soli|PROKKA_01693	SCGC|PROKKA_00052	antar|PROKKA_01782	aquid|PROKKA_02290	CF136|PROKKA_03203	denit|PROKKA_00520
prefix1094:	WG21|PROKKA_00062	WG21|PROKKA_02654	F52|PROKKA_02627	F52|PROKKA_04497	ABG|PROKKA_01300	ABG|PROKKA_03831	succi|PROKKA_02916	VMW|PROKKA_01741	TAB87|PROKKA_02965	teget|PROKKA_01414	sunch|PROKKA_01983	EM1321|PROKKA_01820	F83|PROKKA_01035	frigo|PROKKA_02878	KMS|PROKKA_02560	JRM|PROKKA_02030	hydat|PROKKA_00481	filum|PROKKA_00498	root901|PROKKA_01178	frigi|PROKKA_02480	johns|PROKKA_01283	root186|PROKKA_03544	reich|PROKKA_03453	hiber|PROKKA_01329	leaf359|PROKKA_00570	root420|PROKKA_01702	soli|PROKKA_00543	M74577|PROKKA_01238	leaf82|PROKKA_00204	MEB061|PROKKA_03813	M42614|PROKKA_01986	root935|PROKKA_00956	KJJ|PROKKA_01768	F94081|PROKKA_00221	gelid|PROKKA_02479	psych|PROKKA_02380	indic|PROKKA_02600	F316|PROKKA_02405	M38335|PROKKA_01523	limno|PROKKA_01191	enshi|PROKKA_00978	salip|PROKKA_02627	sasa|PROKKA_01328	FAika|PROKKA_02664	subsa|PROKKA_03702	rivuli|PROKKA_02707	antar|PROKKA_02478	denit|PROKKA_01245	aquid|PROKKA_01988
prefix1095:	rivuli|PROKKA_02642	rivuli|PROKKA_02643	subsa|PROKKA_01807	subsa|PROKKA_01808	beibu|PROKKA_00763	beibu|PROKKA_00764	FAika|PROKKA_03552	FAika|PROKKA_03553	succi|PROKKA_00678	WG21|PROKKA_03623	VMW|PROKKA_04703	TAB87|PROKKA_02423	teget|PROKKA_02696	sunch|PROKKA_01805	EM1321|PROKKA_00303	frigo|PROKKA_02206	hiber|PROKKA_00909	root420|PROKKA_02094	M42614|PROKKA_03617	MEB061|PROKKA_03071	F52|PROKKA_03043	F83|PROKKA_01342	root901|PROKKA_00768	johns|PROKKA_01692	reich|PROKKA_03036	KJJ|PROKKA_02165	KMS|PROKKA_00872	JRM|PROKKA_00288	leaf82|PROKKA_00630	hydat|PROKKA_02917	root935|PROKKA_02571	M74577|PROKKA_00796	frigi|PROKKA_01597	leaf359|PROKKA_01137	soli|PROKKA_00092	filum|PROKKA_02072	psych|PROKKA_00319	limno|PROKKA_00939	salip|PROKKA_00519	enshi|PROKKA_01280	F94081|PROKKA_00421	sasa|PROKKA_00245	F316|PROKKA_01886	indic|PROKKA_00318	gelid|PROKKA_02608	M38335|PROKKA_00801	antar|PROKKA_00043	CF136|PROKKA_00377	chun|PROKKA_02500
prefix1096:	M38335|PROKKA_00916	M38335|PROKKA_01314	A49512|PROKKA_01097	A49512|PROKKA_02813	succi|PROKKA_00173	WG21|PROKKA_00116	VMW|PROKKA_01690	TAB87|PROKKA_03015	sunch|PROKKA_01613	teget|PROKKA_02253	EM1321|PROKKA_00173	frigo|PROKKA_02622	leaf82|PROKKA_00254	F52|PROKKA_02675	root935|PROKKA_01003	F83|PROKKA_00657	hiber|PROKKA_01280	reich|PROKKA_03404	johns|PROKKA_01336	M74577|PROKKA_01188	M42614|PROKKA_02032	KJJ|PROKKA_01816	root186|PROKKA_03496	MEB061|PROKKA_03863	root420|PROKKA_01751	root901|PROKKA_01129	soli|PROKKA_01298	JRM|PROKKA_01971	KMS|PROKKA_02619	hydat|PROKKA_02327	frigi|PROKKA_01851	leaf359|PROKKA_02623	salip|PROKKA_01071	limno|PROKKA_00222	sasa|PROKKA_00371	gelid|PROKKA_00833	enshi|PROKKA_00860	subsa|PROKKA_02892	indic|PROKKA_02634	filum|PROKKA_00306	F316|PROKKA_02017	FAika|PROKKA_03261	rivuli|PROKKA_01954	F94081|PROKKA_00301	psych|PROKKA_02344	antar|PROKKA_01107	daej|PROKKA_00908	CF136|PROKKA_03123	aquid|PROKKA_01937
prefix1097:	M38335|PROKKA_01392	M38335|PROKKA_02196	succi|PROKKA_01828	VMW|PROKKA_00960	WG21|PROKKA_00542	TAB87|PROKKA_03249	teget|PROKKA_02529	sunch|PROKKA_00403	EM1321|PROKKA_01519	filum|PROKKA_01189	enshi|PROKKA_01997	limno|PROKKA_01993	hydat|PROKKA_01094	root901|PROKKA_03877	soli|PROKKA_01066	KMS|PROKKA_00731	psych|PROKKA_02213	reich|PROKKA_01372	hiber|PROKKA_00743	leaf82|PROKKA_00940	MEB061|PROKKA_02611	JRM|PROKKA_04034	root420|PROKKA_01518	F52|PROKKA_01474	johns|PROKKA_00447	root186|PROKKA_00784	M42614|PROKKA_02437	frigi|PROKKA_00434	root935|PROKKA_00219	KJJ|PROKKA_02226	M74577|PROKKA_03297	sasa|PROKKA_01661	rivuli|PROKKA_02317	F316|PROKKA_01363	salip|PROKKA_02350	F94081|PROKKA_02251	frigo|PROKKA_03118	F83|PROKKA_00375	gelid|PROKKA_01534	indic|PROKKA_00538	subsa|PROKKA_01965	FAika|PROKKA_02206	leaf359|PROKKA_01606	MS220|PROKKA_00565	SCGC|PROKKA_00121	antar|PROKKA_01870	cauen|PROKKA_01183	daej|PROKKA_03018	EM1308|PROKKA_01801
prefix1098:	M38335|PROKKA_01393	M38335|PROKKA_02195	succi|PROKKA_01829	WG21|PROKKA_00541	VMW|PROKKA_00961	TAB87|PROKKA_03250	teget|PROKKA_02528	sunch|PROKKA_00402	EM1321|PROKKA_01518	M74577|PROKKA_03296	hydat|PROKKA_01092	JRM|PROKKA_04033	KMS|PROKKA_00729	hiber|PROKKA_00744	F52|PROKKA_01475	M42614|PROKKA_02436	F83|PROKKA_00374	frigo|PROKKA_03117	root420|PROKKA_01519	johns|PROKKA_00446	root935|PROKKA_00218	root186|PROKKA_00785	reich|PROKKA_01370	root901|PROKKA_03876	MEB061|PROKKA_02614	KJJ|PROKKA_02227	psych|PROKKA_02212	leaf82|PROKKA_00939	frigi|PROKKA_00433	leaf359|PROKKA_01605	subsa|PROKKA_01966	soli|PROKKA_01064	FAika|PROKKA_02204	rivuli|PROKKA_02316	sasa|PROKKA_01659	enshi|PROKKA_01998	limno|PROKKA_01992	salip|PROKKA_02349	gelid|PROKKA_01535	F316|PROKKA_01362	indic|PROKKA_00539	F94081|PROKKA_02248	filum|PROKKA_01188	SCGC|PROKKA_00120	MS220|PROKKA_00564	antar|PROKKA_01872	daej|PROKKA_03019	denit|PROKKA_02650	aquid|PROKKA_03710
prefix1099:	F83|PROKKA_00266	F83|PROKKA_02969	succi|PROKKA_01891	WG21|PROKKA_00445	VMW|PROKKA_01057	teget|PROKKA_00600	sunch|PROKKA_00317	TAB87|PROKKA_03350	EM1321|PROKKA_01449	root186|PROKKA_00861	EM1321|PROKKA_02897	filum|PROKKA_01059	leaf359|PROKKA_01466	root901|PROKKA_03787	soli|PROKKA_01575	indic|PROKKA_00672	KMS|PROKKA_00635	sasa|PROKKA_02741	gelid|PROKKA_01626	hydat|PROKKA_01003	psych|PROKKA_02129	salip|PROKKA_02262	enshi|PROKKA_02082	F316|PROKKA_03512	subsa|PROKKA_02103	F94081|PROKKA_02130	root420|PROKKA_04204	KJJ|PROKKA_02331	limno|PROKKA_01901	root186|PROKKA_00882	JRM|PROKKA_03941	johns|PROKKA_00356	hiber|PROKKA_00834	leaf82|PROKKA_04811	reich|PROKKA_01271	M74577|PROKKA_03205	MEB061|PROKKA_02710	M42614|PROKKA_02346	root935|PROKKA_00124	FAika|PROKKA_02059	rivuli|PROKKA_02373	F52|PROKKA_01568	M38335|PROKKA_00297	antar|PROKKA_02021	daej|PROKKA_03105	cauen|PROKKA_01090	CF136|PROKKA_00312	branc|PROKKA_01631	B17|PROKKA_03840
prefix1100:	A49512|PROKKA_01099	A49512|PROKKA_02811	succi|PROKKA_00175	VMW|PROKKA_01688	WG21|PROKKA_00118	TAB87|PROKKA_03017	sunch|PROKKA_01611	teget|PROKKA_02251	EM1321|PROKKA_00175	root935|PROKKA_01005	KMS|PROKKA_02621	JRM|PROKKA_01969	KJJ|PROKKA_01818	leaf82|PROKKA_00256	reich|PROKKA_03402	M42614|PROKKA_02034	root420|PROKKA_01753	hydat|PROKKA_02325	root901|PROKKA_01127	root186|PROKKA_03494	hiber|PROKKA_01278	frigo|PROKKA_02624	F52|PROKKA_02677	F83|PROKKA_00655	filum|PROKKA_00304	frigi|PROKKA_01849	MEB061|PROKKA_03865	M74577|PROKKA_01186	johns|PROKKA_01338	soli|PROKKA_01296	leaf359|PROKKA_02625	sasa|PROKKA_00369	F94081|PROKKA_00299	limno|PROKKA_00220	psych|PROKKA_02346	salip|PROKKA_01069	FAika|PROKKA_03263	subsa|PROKKA_02894	rivuli|PROKKA_01951	enshi|PROKKA_00862	F316|PROKKA_02019	gelid|PROKKA_00831	indic|PROKKA_02636	M38335|PROKKA_00732	MS220|PROKKA_00016	antar|PROKKA_01105	aquid|PROKKA_01935	CFB|PROKKA_00336	chun|PROKKA_00943
prefix1101:	CFB|PROKKA_00369	CFB|PROKKA_00546	EM1321|PROKKA_02740	frigo|PROKKA_02732	frigi|PROKKA_01994	KMS|PROKKA_02415	JRM|PROKKA_02095	F83|PROKKA_00845	hydat|PROKKA_00626	succi|PROKKA_00934	reich|PROKKA_03691	leaf82|PROKKA_01790	MEB061|PROKKA_04868	F52|PROKKA_02370	M42614|PROKKA_01738	M74577|PROKKA_03375	WG21|PROKKA_01297	johns|PROKKA_01019	hiber|PROKKA_04516	root420|PROKKA_04666	KJJ|PROKKA_01520	VMW|PROKKA_03420	root935|PROKKA_00716	gelid|PROKKA_02926	root186|PROKKA_03812	soli|PROKKA_00456	subsa|PROKKA_02492	sasa|PROKKA_01352	limno|PROKKA_00531	rivuli|PROKKA_03686	psych|PROKKA_02431	enshi|PROKKA_00530	filum|PROKKA_00615	F316|PROKKA_02357	teget|PROKKA_02836	leaf359|PROKKA_00620	root901|PROKKA_01445	TAB87|PROKKA_02957	indic|PROKKA_00028	FAika|PROKKA_02842	sunch|PROKKA_02200	F94081|PROKKA_00118	M38335|PROKKA_00873	antar|PROKKA_01421	EM1308|PROKKA_00260	denit|PROKKA_01507	aquid|PROKKA_04525	CF136|PROKKA_02452	daej|PROKKA_02597
prefix1102:	M38335|PROKKA_00924	M38335|PROKKA_01306	succi|PROKKA_00070	WG21|PROKKA_02920	VMW|PROKKA_03667	TAB87|PROKKA_02660	teget|PROKKA_02181	sunch|PROKKA_02014	EM1321|PROKKA_01793	hydat|PROKKA_00229	KMS|PROKKA_02168	JRM|PROKKA_01256	johns|PROKKA_00779	sasa|PROKKA_01079	root901|PROKKA_01645	limno|PROKKA_01146	frigi|PROKKA_02507	root186|PROKKA_04406	F52|PROKKA_02184	root935|PROKKA_00520	F83|PROKKA_01063	hiber|PROKKA_02962	enshi|PROKKA_01020	salip|PROKKA_02663	root420|PROKKA_01149	M42614|PROKKA_03541	MEB061|PROKKA_02125	KJJ|PROKKA_01345	leaf359|PROKKA_00528	M74577|PROKKA_03560	leaf82|PROKKA_02015	soli|PROKKA_00278	reich|PROKKA_00805	F316|PROKKA_02466	psych|PROKKA_00373	frigo|PROKKA_02908	gelid|PROKKA_02547	indic|PROKKA_01903	filum|PROKKA_00397	subsa|PROKKA_03734	rivuli|PROKKA_01783	F94081|PROKKA_00166	FAika|PROKKA_02675	antar|PROKKA_01201	cauen|PROKKA_01917	CF136|PROKKA_01930	CFB|PROKKA_00271	denit|PROKKA_03377	chun|PROKKA_01968
prefix1103:	succi|PROKKA_00465	WG21|PROKKA_04040	VMW|PROKKA_04421	TAB87|PROKKA_01934	sunch|PROKKA_02540	teget|PROKKA_03356	EM1321|PROKKA_00627	frigo|PROKKA_01866	F83|PROKKA_01819	frigi|PROKKA_00082	soli|PROKKA_02579	sasa|PROKKA_01037	F52|PROKKA_00298	F316|PROKKA_00260	root901|PROKKA_04161	M74577|PROKKA_02547	johns|PROKKA_02438	M42614|PROKKA_01300	root420|PROKKA_00589	KJJ|PROKKA_00266	gelid|PROKKA_01127	root186|PROKKA_02223	MEB061|PROKKA_03290	filum|PROKKA_02668	enshi|PROKKA_01946	root935|PROKKA_03949	indic|PROKKA_01094	salip|PROKKA_02607	FAika|PROKKA_01508	rivuli|PROKKA_00120	reich|PROKKA_02199	KMS|PROKKA_00067	JRM|PROKKA_00689	hiber|PROKKA_03638	hydat|PROKKA_04708	leaf82|PROKKA_01090	limno|PROKKA_01420	subsa|PROKKA_03515	psych|PROKKA_00802	leaf359|PROKKA_02058	F94081|PROKKA_00899	antar|PROKKA_01583	daej|PROKKA_02837	cauen|PROKKA_00724	CF136|PROKKA_04228	denit|PROKKA_00127	chun|PROKKA_04713	aquid|PROKKA_02732	beibu|PROKKA_01795
prefix1104:	succi|PROKKA_00503	WG21|PROKKA_02850	TAB87|PROKKA_00931	VMW|PROKKA_04036	teget|PROKKA_02953	sunch|PROKKA_02523	EM1321|PROKKA_02824	root420|PROKKA_02857	reich|PROKKA_03931	enshi|PROKKA_01958	salip|PROKKA_02590	subsa|PROKKA_03536	limno|PROKKA_01434	rivuli|PROKKA_00947	johns|PROKKA_02508	F52|PROKKA_00390	root935|PROKKA_03870	frigo|PROKKA_00901	filum|PROKKA_02652	KJJ|PROKKA_00338	frigi|PROKKA_02287	FAika|PROKKA_01524	F316|PROKKA_00010	leaf359|PROKKA_03054	KMS|PROKKA_01584	hydat|PROKKA_02735	JRM|PROKKA_03009	root186|PROKKA_03404	root901|PROKKA_01887	hiber|PROKKA_03553	M74577|PROKKA_02454	MEB061|PROKKA_03591	M42614|PROKKA_01380	leaf82|PROKKA_02971	soli|PROKKA_03491	F94081|PROKKA_01287	indic|PROKKA_00769	F83|PROKKA_01879	gelid|PROKKA_01084	psych|PROKKA_00807	sasa|PROKKA_02769	antar|PROKKA_01542	chun|PROKKA_04320	denit|PROKKA_00212	aquid|PROKKA_02654	CF136|PROKKA_03328	root420|PROKKA_00507	reich|PROKKA_02128	EM1308|PROKKA_03413
prefix1105:	succi|PROKKA_00562	WG21|PROKKA_00645	VMW|PROKKA_04070	TAB87|PROKKA_02094	sunch|PROKKA_00133	teget|PROKKA_00837	EM1321|PROKKA_02806	KJJ|PROKKA_02953	F52|PROKKA_03817	reich|PROKKA_04737	MEB061|PROKKA_01823	root901|PROKKA_00601	root935|PROKKA_02127	johns|PROKKA_05215	M74577|PROKKA_02079	leaf82|PROKKA_01587	hydat|PROKKA_01409	root186|PROKKA_01325	hiber|PROKKA_01617	JRM|PROKKA_00620	M42614|PROKKA_00500	KMS|PROKKA_00234	F83|PROKKA_03243	root420|PROKKA_04547	frigo|PROKKA_01049	frigi|PROKKA_02247	sasa|PROKKA_00489	psych|PROKKA_01677	F94081|PROKKA_01652	filum|PROKKA_02469	subsa|PROKKA_02733	F316|PROKKA_03135	leaf359|PROKKA_01946	salip|PROKKA_02084	rivuli|PROKKA_03405	gelid|PROKKA_01209	enshi|PROKKA_02250	limno|PROKKA_02721	FAika|PROKKA_01904	indic|PROKKA_02043	subsa|PROKKA_02481	gelid|PROKKA_00249	cauen|PROKKA_00915	beibu|PROKKA_02940	daej|PROKKA_00290	CFB|PROKKA_00142	branc|PROKKA_01476	ACAM123|PROKKA_03255	AED|PROKKA_03348
prefix1106:	succi|PROKKA_00981	WG21|PROKKA_01414	VMW|PROKKA_04272	TAB87|PROKKA_02744	teget|PROKKA_01389	sunch|PROKKA_02061	EM1321|PROKKA_00056	F83|PROKKA_00770	KMS|PROKKA_02240	JRM|PROKKA_01504	hydat|PROKKA_02869	frigo|PROKKA_02655	MEB061|PROKKA_04750	root901|PROKKA_01554	M42614|PROKKA_04297	root420|PROKKA_01321	root186|PROKKA_00545	KJJ|PROKKA_01415	leaf82|PROKKA_01919	root935|PROKKA_00606	johns|PROKKA_00871	hiber|PROKKA_04405	F52|PROKKA_02255	M74577|PROKKA_03487	frigi|PROKKA_01909	reich|PROKKA_03804	soli|PROKKA_01351	leaf359|PROKKA_02535	limno|PROKKA_01041	enshi|PROKKA_01097	salip|PROKKA_00671	sasa|PROKKA_02282	gelid|PROKKA_00929	psych|PROKKA_00071	filum|PROKKA_01017	indic|PROKKA_02534	F316|PROKKA_02085	F94081|PROKKA_00265	M38335|PROKKA_01411	subsa|PROKKA_02265	rivuli|PROKKA_01735	antar|PROKKA_01165	EM1308|PROKKA_00329	daej|PROKKA_02671	CFB|PROKKA_00942	branc|PROKKA_02815	denit|PROKKA_01617	chun|PROKKA_03589	aquid|PROKKA_04404
prefix1107:	succi|PROKKA_01654	VMW|PROKKA_02620	TAB87|PROKKA_00587	WG21|PROKKA_00312	sunch|PROKKA_00194	teget|PROKKA_03118	EM1321|PROKKA_02567	F52|PROKKA_01686	root935|PROKKA_00006	root901|PROKKA_03672	johns|PROKKA_00223	root186|PROKKA_00998	M74577|PROKKA_03080	frigo|PROKKA_03231	hiber|PROKKA_03967	F83|PROKKA_00158	leaf82|PROKKA_04688	root420|PROKKA_04333	M42614|PROKKA_02225	hydat|PROKKA_04547	JRM|PROKKA_01438	KJJ|PROKKA_02460	KMS|PROKKA_01352	MEB061|PROKKA_02841	reich|PROKKA_01154	enshi|PROKKA_02189	frigi|PROKKA_00237	limno|PROKKA_02785	salip|PROKKA_02127	psych|PROKKA_01978	sasa|PROKKA_00759	indic|PROKKA_02116	gelid|PROKKA_01801	leaf359|PROKKA_01862	F94081|PROKKA_01690	F316|PROKKA_00990	rivuli|PROKKA_01409	filum|PROKKA_02393	subsa|PROKKA_01454	soli|PROKKA_00912	FAika|PROKKA_03836	M38335|PROKKA_00367	SCGC|PROKKA_00156	MS220|PROKKA_00250	antar|PROKKA_00534	beibu|PROKKA_01476	aquid|PROKKA_03926	cauen|PROKKA_00962	CF136|PROKKA_00447
prefix1108:	succi|PROKKA_01656	WG21|PROKKA_00310	VMW|PROKKA_02618	TAB87|PROKKA_00589	sunch|PROKKA_00192	teget|PROKKA_03116	EM1321|PROKKA_02565	F83|PROKKA_00156	KMS|PROKKA_01350	JRM|PROKKA_01436	hydat|PROKKA_04549	soli|PROKKA_00914	frigi|PROKKA_00235	MEB061|PROKKA_02843	frigo|PROKKA_03229	root186|PROKKA_01000	root420|PROKKA_04335	KJJ|PROKKA_02462	root901|PROKKA_03670	M42614|PROKKA_02223	M74577|PROKKA_03078	reich|PROKKA_01152	hiber|PROKKA_03965	enshi|PROKKA_02191	leaf359|PROKKA_01864	F52|PROKKA_01688	root935|PROKKA_00004	johns|PROKKA_00221	leaf82|PROKKA_04686	salip|PROKKA_02125	sasa|PROKKA_00757	F316|PROKKA_00992	subsa|PROKKA_01452	filum|PROKKA_02395	rivuli|PROKKA_01411	gelid|PROKKA_01803	limno|PROKKA_02783	indic|PROKKA_02114	F94081|PROKKA_01688	FAika|PROKKA_03838	psych|PROKKA_01980	M38335|PROKKA_00369	SCGC|PROKKA_00154	MS220|PROKKA_00252	antar|PROKKA_00536	EM1308|PROKKA_01725	CF136|PROKKA_00449	aquid|PROKKA_03928	CFB|PROKKA_00710
prefix1109:	succi|PROKKA_02251	sunch|PROKKA_01411	WG21|PROKKA_01459	TAB87|PROKKA_01818	VMW|PROKKA_00369	teget|PROKKA_01895	EM1321|PROKKA_01393	hydat|PROKKA_01978	KMS|PROKKA_01805	M42614|PROKKA_00086	JRM|PROKKA_00109	leaf82|PROKKA_02755	hiber|PROKKA_03488	limno|PROKKA_01512	reich|PROKKA_01644	root420|PROKKA_03716	F94081|PROKKA_00783	salip|PROKKA_01822	root186|PROKKA_01743	root935|PROKKA_01755	MEB061|PROKKA_03095	root901|PROKKA_00255	enshi|PROKKA_00326	indic|PROKKA_01239	sasa|PROKKA_01769	F52|PROKKA_04232	F83|PROKKA_02840	psych|PROKKA_01486	M74577|PROKKA_01570	filum|PROKKA_00775	soli|PROKKA_02743	leaf359|PROKKA_03344	johns|PROKKA_04807	frigo|PROKKA_00832	KJJ|PROKKA_03316	F316|PROKKA_00358	FAika|PROKKA_00452	frigi|PROKKA_01460	rivuli|PROKKA_01573	subsa|PROKKA_00431	gelid|PROKKA_00316	M38335|PROKKA_02296	MS220|PROKKA_00166	antar|PROKKA_01516	aquid|PROKKA_01319	cauen|PROKKA_02072	CF136|PROKKA_02092	chun|PROKKA_02726	denit|PROKKA_02036
prefix1110:	succi|PROKKA_02273	WG21|PROKKA_01708	VMW|PROKKA_02703	TAB87|PROKKA_02545	sunch|PROKKA_01583	teget|PROKKA_02282	EM1321|PROKKA_01659	frigo|PROKKA_02116	frigi|PROKKA_03062	F83|PROKKA_01238	hydat|PROKKA_00068	KMS|PROKKA_04199	JRM|PROKKA_01142	hiber|PROKKA_02815	root420|PROKKA_00847	M74577|PROKKA_03709	M42614|PROKKA_03401	reich|PROKKA_00967	leaf82|PROKKA_02178	KJJ|PROKKA_01203	F52|PROKKA_02018	soli|PROKKA_01373	MEB061|PROKKA_01135	johns|PROKKA_00584	root186|PROKKA_04251	root901|PROKKA_01795	root935|PROKKA_00374	sasa|PROKKA_00336	filum|PROKKA_00270	limno|PROKKA_00194	leaf359|PROKKA_02661	FAika|PROKKA_02398	subsa|PROKKA_03899	enshi|PROKKA_00888	gelid|PROKKA_00792	F316|PROKKA_01981	rivuli|PROKKA_02221	salip|PROKKA_01042	psych|PROKKA_00184	indic|PROKKA_02644	F94081|PROKKA_00286	M38335|PROKKA_01518	antar|PROKKA_01141	beibu|PROKKA_00942	daej|PROKKA_02196	cauen|PROKKA_00195	EM1308|PROKKA_00617	CF136|PROKKA_04072	chun|PROKKA_02127
prefix1111:	succi|PROKKA_02450	VMW|PROKKA_02535	WG21|PROKKA_02210	TAB87|PROKKA_02135	sunch|PROKKA_00685	teget|PROKKA_01109	EM1321|PROKKA_01915	MEB061|PROKKA_00431	root186|PROKKA_02620	M74577|PROKKA_04372	KMS|PROKKA_00339	johns|PROKKA_02017	hiber|PROKKA_01956	JRM|PROKKA_00361	frigo|PROKKA_01711	M42614|PROKKA_03264	root901|PROKKA_03427	leaf82|PROKKA_00795	root420|PROKKA_04095	leaf359|PROKKA_01735	filum|PROKKA_01477	root935|PROKKA_02251	F83|PROKKA_01662	hydat|PROKKA_00810	KJJ|PROKKA_03710	reich|PROKKA_02663	soli|PROKKA_00818	F52|PROKKA_03117	indic|PROKKA_02164	salip|PROKKA_00252	limno|PROKKA_00657	frigi|PROKKA_02682	psych|PROKKA_02039	subsa|PROKKA_01478	enshi|PROKKA_01590	sasa|PROKKA_00802	gelid|PROKKA_02184	F316|PROKKA_00945	FAika|PROKKA_03813	rivuli|PROKKA_00853	F94081|PROKKA_01886	M38335|PROKKA_00388	SCGC|PROKKA_00208	MS220|PROKKA_00645	antar|PROKKA_00425	CFB|PROKKA_01173	branc|PROKKA_00810	CF136|PROKKA_02082	aquid|PROKKA_00182
prefix1112:	succi|PROKKA_02489	WG21|PROKKA_01551	VMW|PROKKA_01944	TAB87|PROKKA_01162	sunch|PROKKA_01240	teget|PROKKA_00166	EM1321|PROKKA_03088	frigo|PROKKA_01623	soli|PROKKA_02696	hiber|PROKKA_00423	F83|PROKKA_02166	leaf82|PROKKA_02873	root420|PROKKA_03599	reich|PROKKA_01537	KJJ|PROKKA_03222	root901|PROKKA_00356	root186|PROKKA_01625	hydat|PROKKA_04056	KMS|PROKKA_04414	M42614|PROKKA_00208	MEB061|PROKKA_03197	JRM|PROKKA_03587	psych|PROKKA_01428	johns|PROKKA_04908	root935|PROKKA_01864	M74577|PROKKA_01691	leaf359|PROKKA_00474	F52|PROKKA_04134	enshi|PROKKA_00283	F94081|PROKKA_01264	frigi|PROKKA_02160	limno|PROKKA_01560	sasa|PROKKA_01930	gelid|PROKKA_00494	salip|PROKKA_01635	subsa|PROKKA_00693	F316|PROKKA_02900	filum|PROKKA_02290	indic|PROKKA_01717	rivuli|PROKKA_02874	FAika|PROKKA_00439	M38335|PROKKA_01137	SCGC|PROKKA_00039	MS220|PROKKA_00680	antar|PROKKA_02276	daej|PROKKA_00302	aquid|PROKKA_01205	EM1308|PROKKA_03268	denit|PROKKA_02142
prefix1113:	succi|PROKKA_02512	teget|PROKKA_00039	sunch|PROKKA_02301	VMW|PROKKA_04203	TAB87|PROKKA_01450	WG21|PROKKA_00764	EM1321|PROKKA_00449	salip|PROKKA_01335	frigo|PROKKA_01237	F83|PROKKA_02923	enshi|PROKKA_01803	limno|PROKKA_01221	frigi|PROKKA_01314	FAika|PROKKA_01611	soli|PROKKA_02961	filum|PROKKA_01338	subsa|PROKKA_00229	F316|PROKKA_02919	rivuli|PROKKA_03284	sasa|PROKKA_02143	leaf359|PROKKA_00141	gelid|PROKKA_01436	indic|PROKKA_01575	psych|PROKKA_01062	F94081|PROKKA_01713	M38335|PROKKA_00092	hiber|PROKKA_00546	JRM|PROKKA_01027	KMS|PROKKA_04328	F52|PROKKA_03940	hydat|PROKKA_00678	root901|PROKKA_00482	M42614|PROKKA_00354	MEB061|PROKKA_01059	KJJ|PROKKA_03072	leaf82|PROKKA_03814	root186|PROKKA_01452	root420|PROKKA_04412	reich|PROKKA_00242	root935|PROKKA_01994	M74577|PROKKA_01932	johns|PROKKA_05091	antar|PROKKA_02383	cauen|PROKKA_00584	daej|PROKKA_01165	EM1308|PROKKA_02382	branc|PROKKA_01253	beibu|PROKKA_03217	denit|PROKKA_03250
prefix1114:	succi|PROKKA_02675	VMW|PROKKA_00764	WG21|PROKKA_02485	TAB87|PROKKA_02206	teget|PROKKA_01166	sunch|PROKKA_00746	EM1321|PROKKA_00975	root935|PROKKA_02363	MEB061|PROKKA_00275	reich|PROKKA_02791	F52|PROKKA_03226	KMS|PROKKA_00458	hydat|PROKKA_02796	JRM|PROKKA_02449	KJJ|PROKKA_03605	root420|PROKKA_03965	M74577|PROKKA_04279	M42614|PROKKA_03178	leaf82|PROKKA_01309	leaf359|PROKKA_01323	root186|PROKKA_02477	root901|PROKKA_03318	johns|PROKKA_01934	frigo|PROKKA_02012	psych|PROKKA_00767	soli|PROKKA_00738	gelid|PROKKA_02105	F83|PROKKA_01577	frigi|PROKKA_01798	hiber|PROKKA_02079	sasa|PROKKA_00037	F316|PROKKA_00869	subsa|PROKKA_01602	filum|PROKKA_00030	salip|PROKKA_00328	limno|PROKKA_00731	F94081|PROKKA_02310	enshi|PROKKA_01482	indic|PROKKA_02262	rivuli|PROKKA_03579	FAika|PROKKA_03705	M38335|PROKKA_01089	antar|PROKKA_00359	chun|PROKKA_01519	daej|PROKKA_02038	CF136|PROKKA_01648	denit|PROKKA_02837	aquid|PROKKA_00313	beibu|PROKKA_01693
prefix1115:	succi|PROKKA_02936	WG21|PROKKA_02944	VMW|PROKKA_03638	TAB87|PROKKA_02640	teget|PROKKA_02160	sunch|PROKKA_01994	EM1321|PROKKA_01812	F83|PROKKA_01045	frigo|PROKKA_02888	frigi|PROKKA_02487	root935|PROKKA_00493	M42614|PROKKA_03517	F52|PROKKA_02160	KJJ|PROKKA_01319	KMS|PROKKA_02140	root420|PROKKA_02131	JRM|PROKKA_01284	MEB061|PROKKA_02151	M74577|PROKKA_03590	root186|PROKKA_04377	hydat|PROKKA_00204	hiber|PROKKA_02938	root901|PROKKA_01668	reich|PROKKA_00836	soli|PROKKA_00184	johns|PROKKA_00755	leaf82|PROKKA_02040	leaf359|PROKKA_00557	salip|PROKKA_02642	filum|PROKKA_00489	limno|PROKKA_01167	psych|PROKKA_00148	enshi|PROKKA_00997	FAika|PROKKA_02689	subsa|PROKKA_03721	F316|PROKKA_02422	rivuli|PROKKA_02805	sasa|PROKKA_01056	F94081|PROKKA_00240	gelid|PROKKA_02524	M38335|PROKKA_01481	indic|PROKKA_00065	SCGC|PROKKA_00167	MS220|PROKKA_00272	antar|PROKKA_01243	daej|PROKKA_00765	EM1308|PROKKA_01454	CF136|PROKKA_01915	CFB|PROKKA_00144
prefix1116:	succi|PROKKA_02940	TAB87|PROKKA_02644	teget|PROKKA_02164	sunch|PROKKA_01998	EM1321|PROKKA_01808	frigo|PROKKA_02892	F83|PROKKA_01049	frigi|PROKKA_02491	reich|PROKKA_00831	limno|PROKKA_01163	soli|PROKKA_00188	antar|PROKKA_01239	root420|PROKKA_02127	enshi|PROKKA_01001	hiber|PROKKA_02942	salip|PROKKA_02646	chun|PROKKA_01995	denit|PROKKA_03399	F52|PROKKA_02164	leaf359|PROKKA_00553	filum|PROKKA_00485	cauen|PROKKA_01899	VMW|PROKKA_03642	root186|PROKKA_04381	sasa|PROKKA_01060	F94081|PROKKA_00244	EM1308|PROKKA_01448	psych|PROKKA_00143	gelid|PROKKA_02528	rivuli|PROKKA_02809	branc|PROKKA_03013	F316|PROKKA_02426	SCGC|PROKKA_00162	indic|PROKKA_00069	M38335|PROKKA_01485	MS220|PROKKA_00279	WG21|PROKKA_02940	M74577|PROKKA_03586	ACAM123|PROKKA_01272	daej|PROKKA_00761	AED|PROKKA_01121	root935|PROKKA_00497	FAika|PROKKA_02684	subsa|PROKKA_03725	aquid|PROKKA_04282	KJJ|PROKKA_01323	leaf82|PROKKA_02035	MEB061|PROKKA_02147	M42614|PROKKA_03521
prefix1117:	root935|PROKKA_01995	VMW|PROKKA_04202	WG21|PROKKA_00763	root901|PROKKA_00483	root186|PROKKA_01451	root420|PROKKA_04413	aquid|PROKKA_01007	MEB061|PROKKA_01060	leaf82|PROKKA_03813	hiber|PROKKA_01757	M42614|PROKKA_00355	KJJ|PROKKA_03071	CF136|PROKKA_00135	reich|PROKKA_00243	M74577|PROKKA_01933	johns|PROKKA_05092	chun|PROKKA_03292	denit|PROKKA_03249	F52|PROKKA_03939	branc|PROKKA_02080	F52|PROKKA_01726	hiber|PROKKA_00547	ABG|PROKKA_03628	succi|PROKKA_02511	teget|PROKKA_00040	sunch|PROKKA_02302	TAB87|PROKKA_01451	EM1321|PROKKA_00448	F83|PROKKA_02922	frigi|PROKKA_01315	soli|PROKKA_02960	F316|PROKKA_02918	limno|PROKKA_01220	salip|PROKKA_01336	leaf359|PROKKA_00142	filum|PROKKA_01339	gelid|PROKKA_01437	frigo|PROKKA_01238	psych|PROKKA_01063	F94081|PROKKA_01712	enshi|PROKKA_01802	sasa|PROKKA_02144	indic|PROKKA_01574	subsa|PROKKA_00230	FAika|PROKKA_01610	M38335|PROKKA_00091	rivuli|PROKKA_03285	KMS|PROKKA_04329	hydat|PROKKA_00679
prefix1118:	succi|PROKKA_01570	WG21|PROKKA_03047	VMW|PROKKA_03523	TAB87|PROKKA_02559	sunch|PROKKA_01605	teget|PROKKA_01363	EM1321|PROKKA_01681	WG21|PROKKA_01734	root420|PROKKA_00823	KMS|PROKKA_04192	hydat|PROKKA_00075	reich|PROKKA_00942	root186|PROKKA_04272	JRM|PROKKA_01149	M74577|PROKKA_03686	MEB061|PROKKA_01162	leaf82|PROKKA_02153	hiber|PROKKA_02836	M42614|PROKKA_03428	F83|PROKKA_01218	root901|PROKKA_01768	KJJ|PROKKA_01226	limno|PROKKA_00214	soli|PROKKA_00064	salip|PROKKA_01063	enshi|PROKKA_00868	johns|PROKKA_03436	gelid|PROKKA_00563	subsa|PROKKA_03857	F52|PROKKA_00944	F316|PROKKA_02691	leaf359|PROKKA_03119	sasa|PROKKA_02209	indic|PROKKA_00517	filum|PROKKA_01896	frigi|PROKKA_00129	root935|PROKKA_03385	frigo|PROKKA_00082	FAika|PROKKA_02216	rivuli|PROKKA_02650	antar|PROKKA_01089	cauen|PROKKA_00215	chun|PROKKA_02102	CF136|PROKKA_01560	aquid|PROKKA_04160	beibu|PROKKA_00964	EM1308|PROKKA_00590	daej|PROKKA_02175	denit|PROKKA_04135
prefix1119:	succi|PROKKA_01600	succi|PROKKA_02072	frigo|PROKKA_00032	frigo|PROKKA_00049	frigo|PROKKA_00276	frigo|PROKKA_02301	soli|PROKKA_01708	soli|PROKKA_01882	F52|PROKKA_01167	F52|PROKKA_01772	M74577|PROKKA_02940	M74577|PROKKA_03036	hiber|PROKKA_00200	hiber|PROKKA_01352	sasa|PROKKA_02098	sasa|PROKKA_02908	leaf359|PROKKA_02087	leaf359|PROKKA_03221	johns|PROKKA_00208	johns|PROKKA_03218	VMW|PROKKA_04717	WG21|PROKKA_03561	teget|PROKKA_00654	TAB87|PROKKA_01534	sunch|PROKKA_01220	antar|PROKKA_02604	F316|PROKKA_03228	gelid|PROKKA_02232	frigi|PROKKA_01668	JRM|PROKKA_00991	KMS|PROKKA_04292	hydat|PROKKA_01815	filum|PROKKA_00191	CFB|PROKKA_01238	root186|PROKKA_01013	root420|PROKKA_04348	MEB061|PROKKA_04514	branc|PROKKA_00900	leaf82|PROKKA_04669	CF136|PROKKA_00465	KJJ|PROKKA_02473	M42614|PROKKA_02209	aquid|PROKKA_03943	root901|PROKKA_03655	root935|PROKKA_02799	reich|PROKKA_01128	chun|PROKKA_04009	F83|PROKKA_01438	denit|PROKKA_02420
prefix1120:	root901|PROKKA_00134	root901|PROKKA_04328	root186|PROKKA_00610	root186|PROKKA_01506	VMW|PROKKA_00820	VMW|PROKKA_04509	succi|PROKKA_01221	WG21|PROKKA_02134	TAB87|PROKKA_01356	teget|PROKKA_01901	sunch|PROKKA_02419	EM1321|PROKKA_00401	frigi|PROKKA_00504	frigo|PROKKA_00085	hydat|PROKKA_04657	KJJ|PROKKA_03886	M42614|PROKKA_04472	JRM|PROKKA_03780	KMS|PROKKA_04586	johns|PROKKA_04692	root420|PROKKA_02437	leaf82|PROKKA_02475	F83|PROKKA_02444	M74577|PROKKA_03826	root935|PROKKA_01612	reich|PROKKA_01768	F52|PROKKA_03709	hiber|PROKKA_03734	MEB061|PROKKA_01589	leaf359|PROKKA_00353	soli|PROKKA_02229	filum|PROKKA_02133	limno|PROKKA_01650	salip|PROKKA_01515	enshi|PROKKA_00122	psych|PROKKA_01461	rivuli|PROKKA_00638	F316|PROKKA_00234	FAika|PROKKA_01557	F94081|PROKKA_01477	subsa|PROKKA_03474	sasa|PROKKA_00930	gelid|PROKKA_00038	indic|PROKKA_01484	M38335|PROKKA_01195	antar|PROKKA_02152	EM1308|PROKKA_03467	aquid|PROKKA_01476	chun|PROKKA_04269
prefix1121:	root186|PROKKA_00768	root186|PROKKA_02711	denit|PROKKA_01114	denit|PROKKA_02665	succi|PROKKA_01808	TAB87|PROKKA_03245	VMW|PROKKA_00944	WG21|PROKKA_00583	sunch|PROKKA_00412	teget|PROKKA_02542	EM1321|PROKKA_01533	F83|PROKKA_00380	KMS|PROKKA_00754	JRM|PROKKA_04057	psych|PROKKA_02222	hydat|PROKKA_01123	leaf359|PROKKA_01615	soli|PROKKA_01076	F52|PROKKA_01464	M74577|PROKKA_03310	root901|PROKKA_03887	johns|PROKKA_00466	root935|PROKKA_00230	M42614|PROKKA_02449	hiber|PROKKA_00729	leaf82|PROKKA_00956	MEB061|PROKKA_02584	FAika|PROKKA_03528	KJJ|PROKKA_02211	reich|PROKKA_01396	root420|PROKKA_01504	subsa|PROKKA_01953	sasa|PROKKA_01671	salip|PROKKA_02353	limno|PROKKA_02005	rivuli|PROKKA_02304	filum|PROKKA_01199	enshi|PROKKA_02405	F316|PROKKA_01450	frigi|PROKKA_00438	frigo|PROKKA_03122	F94081|PROKKA_02264	indic|PROKKA_00529	gelid|PROKKA_01523	M38335|PROKKA_01925	antar|PROKKA_01863	EM1308|PROKKA_01797	aquid|PROKKA_02996	daej|PROKKA_03011
prefix1122:	F52|PROKKA_01536	F52|PROKKA_04557	KJJ|PROKKA_02292	KJJ|PROKKA_03857	chun|PROKKA_02954	chun|PROKKA_03393	succi|PROKKA_01888	VMW|PROKKA_01020	WG21|PROKKA_00481	TAB87|PROKKA_03308	teget|PROKKA_00662	sunch|PROKKA_00343	EM1321|PROKKA_01462	MEB061|PROKKA_02678	reich|PROKKA_01302	M74577|PROKKA_03238	johns|PROKKA_00387	JRM|PROKKA_03973	M42614|PROKKA_02376	root186|PROKKA_00846	leaf82|PROKKA_00873	hydat|PROKKA_01032	root420|PROKKA_04174	KMS|PROKKA_00668	F83|PROKKA_00317	F316|PROKKA_03548	salip|PROKKA_02289	hiber|PROKKA_00806	sasa|PROKKA_01597	F94081|PROKKA_02151	filum|PROKKA_01119	frigi|PROKKA_00374	indic|PROKKA_00649	enshi|PROKKA_02059	gelid|PROKKA_01598	frigo|PROKKA_03054	leaf359|PROKKA_01506	root901|PROKKA_00684	FAika|PROKKA_02100	soli|PROKKA_01542	rivuli|PROKKA_02330	limno|PROKKA_01930	psych|PROKKA_02156	M38335|PROKKA_01937	subsa|PROKKA_02051	antar|PROKKA_01984	denit|PROKKA_02592	aquid|PROKKA_03774	cauen|PROKKA_01120
prefix1123:	EM1308|PROKKA_00294	EM1308|PROKKA_03419	succi|PROKKA_00117	VMW|PROKKA_03166	WG21|PROKKA_00011	TAB87|PROKKA_02783	sunch|PROKKA_02091	teget|PROKKA_02638	EM1321|PROKKA_00112	F52|PROKKA_02550	hiber|PROKKA_04051	root935|PROKKA_00878	root420|PROKKA_01640	KJJ|PROKKA_01679	reich|PROKKA_03531	leaf82|PROKKA_00142	M42614|PROKKA_01897	root186|PROKKA_03630	frigi|PROKKA_01885	MEB061|PROKKA_01235	root901|PROKKA_01260	KMS|PROKKA_04776	JRM|PROKKA_00197	M74577|PROKKA_01334	hydat|PROKKA_01281	johns|PROKKA_01179	frigo|PROKKA_02576	leaf359|PROKKA_02581	indic|PROKKA_00090	F83|PROKKA_00729	filum|PROKKA_00351	soli|PROKKA_00579	sasa|PROKKA_01157	enshi|PROKKA_01120	salip|PROKKA_00652	F316|PROKKA_02531	rivuli|PROKKA_02661	psych|PROKKA_00161	limno|PROKKA_01015	gelid|PROKKA_00901	F94081|PROKKA_02527	subsa|PROKKA_04087	FAika|PROKKA_03159	M38335|PROKKA_01451	antar|PROKKA_02446	cauen|PROKKA_01258	branc|PROKKA_00548	denit|PROKKA_01341	aquid|PROKKA_02040
prefix1124:	EM1308|PROKKA_00295	EM1308|PROKKA_03420	succi|PROKKA_00116	WG21|PROKKA_00010	VMW|PROKKA_03165	TAB87|PROKKA_02784	sunch|PROKKA_02092	teget|PROKKA_02637	EM1321|PROKKA_00111	frigi|PROKKA_01886	frigo|PROKKA_02575	F83|PROKKA_00730	M74577|PROKKA_01333	reich|PROKKA_03530	KMS|PROKKA_02387	JRM|PROKKA_00196	hydat|PROKKA_01282	root935|PROKKA_00879	root186|PROKKA_03629	M42614|PROKKA_01898	hiber|PROKKA_04052	F52|PROKKA_02551	KJJ|PROKKA_01680	johns|PROKKA_01180	MEB061|PROKKA_01234	root901|PROKKA_01259	leaf82|PROKKA_00141	root420|PROKKA_01641	limno|PROKKA_01014	F94081|PROKKA_02526	salip|PROKKA_00651	enshi|PROKKA_01121	soli|PROKKA_00578	leaf359|PROKKA_02580	psych|PROKKA_00160	indic|PROKKA_00091	F316|PROKKA_02530	FAika|PROKKA_03158	gelid|PROKKA_00902	filum|PROKKA_00352	sasa|PROKKA_01156	subsa|PROKKA_04088	rivuli|PROKKA_02660	M38335|PROKKA_01450	antar|PROKKA_02445	cauen|PROKKA_01259	branc|PROKKA_00549	CFB|PROKKA_01286	CF136|PROKKA_02645
prefix1125:	EM1308|PROKKA_01029	EM1308|PROKKA_03517	succi|PROKKA_01302	VMW|PROKKA_03794	WG21|PROKKA_02034	TAB87|PROKKA_01310	sunch|PROKKA_02239	teget|PROKKA_00286	EM1321|PROKKA_01130	F52|PROKKA_00601	F83|PROKKA_03072	M74577|PROKKA_02224	root186|PROKKA_03179	root935|PROKKA_03670	root901|PROKKA_02101	johns|PROKKA_02734	MEB061|PROKKA_00702	reich|PROKKA_01891	leaf82|PROKKA_03224	JRM|PROKKA_01778	KMS|PROKKA_01949	root420|PROKKA_00293	hiber|PROKKA_02331	hydat|PROKKA_02633	M42614|PROKKA_01595	KJJ|PROKKA_00564	frigi|PROKKA_01051	frigo|PROKKA_01188	sasa|PROKKA_00946	salip|PROKKA_00703	filum|PROKKA_00739	enshi|PROKKA_00021	indic|PROKKA_01274	limno|PROKKA_01875	F316|PROKKA_00448	M38335|PROKKA_01903	soli|PROKKA_02269	leaf359|PROKKA_03439	F94081|PROKKA_00740	subsa|PROKKA_03198	rivuli|PROKKA_00418	FAika|PROKKA_00136	gelid|PROKKA_01335	psych|PROKKA_01605	MS220|PROKKA_00037	antar|PROKKA_00564	B17|PROKKA_01147	daej|PROKKA_00038	cauen|PROKKA_02704
prefix1126:	B17|PROKKA_00495	B17|PROKKA_00496	succi|PROKKA_02214	sunch|PROKKA_01249	WG21|PROKKA_03129	TAB87|PROKKA_01520	teget|PROKKA_00904	VMW|PROKKA_00279	EM1321|PROKKA_02115	frigo|PROKKA_00872	F83|PROKKA_02787	hydat|PROKKA_01499	KMS|PROKKA_01743	JRM|PROKKA_00054	MEB061|PROKKA_01661	root420|PROKKA_03801	hiber|PROKKA_02675	M42614|PROKKA_00033	frigi|PROKKA_01068	root901|PROKKA_00190	root935|PROKKA_01677	root186|PROKKA_01835	reich|PROKKA_01705	johns|PROKKA_04760	KJJ|PROKKA_03393	F52|PROKKA_04273	M74577|PROKKA_01521	leaf82|PROKKA_02578	leaf359|PROKKA_00494	psych|PROKKA_01388	enshi|PROKKA_02515	limno|PROKKA_03028	salip|PROKKA_01646	soli|PROKKA_02855	rivuli|PROKKA_00836	subsa|PROKKA_03481	filum|PROKKA_02249	F316|PROKKA_02743	indic|PROKKA_02182	sasa|PROKKA_01918	FAika|PROKKA_01561	gelid|PROKKA_00480	F94081|PROKKA_00949	M38335|PROKKA_01927	antar|PROKKA_00749	cauen|PROKKA_02260	beibu|PROKKA_01053	daej|PROKKA_00429	CF136|PROKKA_01033
prefix1127:	psych|PROKKA_00062	psych|PROKKA_02005	succi|PROKKA_00932	TAB87|PROKKA_02959	VMW|PROKKA_03418	WG21|PROKKA_01299	teget|PROKKA_02112	sunch|PROKKA_01753	EM1321|PROKKA_02742	F83|PROKKA_00843	frigi|PROKKA_01992	johns|PROKKA_01017	frigo|PROKKA_02730	root935|PROKKA_00714	root186|PROKKA_03814	M42614|PROKKA_01736	hiber|PROKKA_04514	leaf82|PROKKA_01792	root420|PROKKA_04664	KJJ|PROKKA_01518	MEB061|PROKKA_04864	root901|PROKKA_01447	hydat|PROKKA_00624	F52|PROKKA_02368	reich|PROKKA_03693	M74577|PROKKA_03377	KMS|PROKKA_02417	JRM|PROKKA_02093	gelid|PROKKA_00876	soli|PROKKA_00218	leaf359|PROKKA_00723	F316|PROKKA_02235	filum|PROKKA_00450	FAika|PROKKA_02704	subsa|PROKKA_02325	indic|PROKKA_02626	rivuli|PROKKA_02026	limno|PROKKA_00365	salip|PROKKA_02427	enshi|PROKKA_00690	sasa|PROKKA_01539	F94081|PROKKA_02667	M38335|PROKKA_01440	antar|PROKKA_01271	denit|PROKKA_01509	aquid|PROKKA_04523	CF136|PROKKA_02454	chun|PROKKA_04591	CFB|PROKKA_00365
prefix1128:	AED|PROKKA_00644	AED|PROKKA_01400	F83|PROKKA_01382	F83|PROKKA_02707	succi|PROKKA_00697	TAB87|PROKKA_02405	WG21|PROKKA_03373	VMW|PROKKA_01857	sunch|PROKKA_01782	teget|PROKKA_01807	antar|PROKKA_00071	soli|PROKKA_01281	filum|PROKKA_02090	hydat|PROKKA_00273	KMS|PROKKA_03582	limno|PROKKA_00912	JRM|PROKKA_01804	beibu|PROKKA_00741	chun|PROKKA_01292	indic|PROKKA_00356	branc|PROKKA_00940	frigi|PROKKA_01614	leaf359|PROKKA_01162	CF136|PROKKA_04124	psych|PROKKA_00610	enshi|PROKKA_01306	F94081|PROKKA_02541	MEB061|PROKKA_02319	salip|PROKKA_00489	gelid|PROKKA_02627	sasa|PROKKA_00226	M42614|PROKKA_02970	F316|PROKKA_01860	root420|PROKKA_01218	reich|PROKKA_03008	root186|PROKKA_02272	cauen|PROKKA_01424	daej|PROKKA_02326	KJJ|PROKKA_03409	M74577|PROKKA_04086	rivuli|PROKKA_01182	aquid|PROKKA_00519	leaf82|PROKKA_00657	johns|PROKKA_01721	frigo|PROKKA_02242	root901|PROKKA_03125	FAika|PROKKA_03577	denit|PROKKA_03031	hiber|PROKKA_02276
prefix1129:	JRM|PROKKA_01830	JRM|PROKKA_04269	M38335|PROKKA_00852	M38335|PROKKA_02276	hydat|PROKKA_00300	hydat|PROKKA_04109	KMS|PROKKA_03556	KMS|PROKKA_04468	succi|PROKKA_00724	VMW|PROKKA_01830	WG21|PROKKA_03399	TAB87|PROKKA_02380	teget|PROKKA_02287	sunch|PROKKA_00875	EM1321|PROKKA_00347	frigo|PROKKA_02268	F83|PROKKA_01404	root186|PROKKA_02299	root901|PROKKA_03151	johns|PROKKA_01747	leaf82|PROKKA_00683	KJJ|PROKKA_03435	M42614|PROKKA_02997	reich|PROKKA_02981	root935|PROKKA_02521	root420|PROKKA_01192	MEB061|PROKKA_02345	hiber|PROKKA_02249	F52|PROKKA_03383	M74577|PROKKA_04118	leaf359|PROKKA_01186	filum|PROKKA_02681	soli|PROKKA_03436	F316|PROKKA_01834	subsa|PROKKA_03222	psych|PROKKA_00634	FAika|PROKKA_03308	gelid|PROKKA_01915	salip|PROKKA_00465	enshi|PROKKA_01333	sasa|PROKKA_00201	indic|PROKKA_00378	rivuli|PROKKA_02045	limno|PROKKA_00888	F94081|PROKKA_02500	antar|PROKKA_02726	beibu|PROKKA_01267	denit|PROKKA_03004	aquid|PROKKA_00493
prefix1130:	M38335|PROKKA_00851	M38335|PROKKA_02277	succi|PROKKA_00726	VMW|PROKKA_01821	WG21|PROKKA_03407	TAB87|PROKKA_02378	teget|PROKKA_02289	sunch|PROKKA_00873	EM1321|PROKKA_00356	frigo|PROKKA_02274	F83|PROKKA_01414	hiber|PROKKA_02239	root901|PROKKA_03160	johns|PROKKA_01757	JRM|PROKKA_01839	leaf82|PROKKA_00693	KMS|PROKKA_03547	root935|PROKKA_02511	root186|PROKKA_02308	M42614|PROKKA_03007	F52|PROKKA_03374	M74577|PROKKA_04127	MEB061|PROKKA_02355	root420|PROKKA_01183	reich|PROKKA_02970	hydat|PROKKA_00309	KJJ|PROKKA_03444	soli|PROKKA_03438	leaf359|PROKKA_01188	salip|PROKKA_00463	limno|PROKKA_00886	psych|PROKKA_00636	gelid|PROKKA_01917	frigi|PROKKA_01646	enshi|PROKKA_01335	indic|PROKKA_00380	F316|PROKKA_01832	rivuli|PROKKA_02047	F94081|PROKKA_02498	FAika|PROKKA_03310	subsa|PROKKA_03224	sasa|PROKKA_00199	filum|PROKKA_02683	SCGC|PROKKA_00263	antar|PROKKA_02724	CF136|PROKKA_02029	aquid|PROKKA_00483	denit|PROKKA_02995	EM1308|PROKKA_01922
prefix1131:	F94081|PROKKA_01019	F94081|PROKKA_01341	A49512|PROKKA_00215	A49512|PROKKA_00337	succi|PROKKA_01321	VMW|PROKKA_03829	WG21|PROKKA_02008	TAB87|PROKKA_00633	sunch|PROKKA_00042	teget|PROKKA_01826	EM1321|PROKKA_01385	hiber|PROKKA_02360	root420|PROKKA_00321	KJJ|PROKKA_00542	reich|PROKKA_01920	M42614|PROKKA_01568	hydat|PROKKA_03786	MEB061|PROKKA_00677	leaf82|PROKKA_03200	F83|PROKKA_03091	M74577|PROKKA_02255	root186|PROKKA_03212	KMS|PROKKA_01977	JRM|PROKKA_01750	root901|PROKKA_02076	F52|PROKKA_00569	johns|PROKKA_02705	frigo|PROKKA_01168	root935|PROKKA_03694	frigi|PROKKA_01242	soli|PROKKA_02982	salip|PROKKA_01981	limno|PROKKA_02621	leaf359|PROKKA_03039	rivuli|PROKKA_00817	enshi|PROKKA_02349	psych|PROKKA_00974	filum|PROKKA_01315	subsa|PROKKA_02625	FAika|PROKKA_01975	F316|PROKKA_00308	sasa|PROKKA_00575	indic|PROKKA_01033	gelid|PROKKA_01906	M38335|PROKKA_01867	antar|PROKKA_02216	daej|PROKKA_01368	denit|PROKKA_00406	EM1308|PROKKA_03167
prefix1132:	chun|PROKKA_01405	chun|PROKKA_03395	succi|PROKKA_01757	WG21|PROKKA_03289	VMW|PROKKA_02248	teget|PROKKA_01244	TAB87|PROKKA_02328	sunch|PROKKA_00827	EM1321|PROKKA_02413	hiber|PROKKA_02167	root186|PROKKA_02371	F52|PROKKA_03313	reich|PROKKA_02907	root420|PROKKA_03870	hydat|PROKKA_00389	JRM|PROKKA_02171	M74577|PROKKA_04197	KMS|PROKKA_04627	root935|PROKKA_02445	johns|PROKKA_01826	MEB061|PROKKA_00132	root901|PROKKA_03225	frigi|PROKKA_01713	KJJ|PROKKA_03508	frigo|PROKKA_02358	M42614|PROKKA_03080	leaf82|PROKKA_01416	soli|PROKKA_00628	F83|PROKKA_01482	psych|PROKKA_00438	filum|PROKKA_00129	F94081|PROKKA_00364	gelid|PROKKA_01982	indic|PROKKA_02375	F316|PROKKA_03619	sasa|PROKKA_00138	limno|PROKKA_00824	salip|PROKKA_00415	M38335|PROKKA_02206	enshi|PROKKA_01384	subsa|PROKKA_03300	FAika|PROKKA_02307	rivuli|PROKKA_01228	leaf359|PROKKA_01236	antar|PROKKA_00254	EM1308|PROKKA_01073	CF136|PROKKA_00087	denit|PROKKA_02931	aquid|PROKKA_00419
prefix1133:	filum|PROKKA_00848	filum|PROKKA_02714	succi|PROKKA_00584	teget|PROKKA_02657	sunch|PROKKA_01685	WG21|PROKKA_03222	TAB87|PROKKA_02599	VMW|PROKKA_03577	EM1321|PROKKA_01722	sasa|PROKKA_02821	MEB061|PROKKA_02210	gelid|PROKKA_02408	soli|PROKKA_03362	frigi|PROKKA_02582	hydat|PROKKA_00150	root420|PROKKA_00754	F83|PROKKA_01147	frigo|PROKKA_02063	M74577|PROKKA_03643	M42614|PROKKA_03476	hiber|PROKKA_02883	leaf359|PROKKA_00952	F52|PROKKA_02111	root935|PROKKA_00444	leaf82|PROKKA_02102	JRM|PROKKA_01343	root901|PROKKA_01716	johns|PROKKA_00695	psych|PROKKA_00258	rivuli|PROKKA_02839	root186|PROKKA_04322	F316|PROKKA_02551	KJJ|PROKKA_01277	indic|PROKKA_02573	enshi|PROKKA_00760	KMS|PROKKA_02086	limno|PROKKA_00289	salip|PROKKA_02499	subsa|PROKKA_03772	reich|PROKKA_00888	F94081|PROKKA_02590	M38335|PROKKA_00717	FAika|PROKKA_02618	MS220|PROKKA_00519	antar|PROKKA_02743	cauen|PROKKA_00294	beibu|PROKKA_03406	EM1308|PROKKA_02612	branc|PROKKA_00342
prefix1134:	B17|PROKKA_00283	B17|PROKKA_00824	succi|PROKKA_01788	VMW|PROKKA_02293	WG21|PROKKA_02524	TAB87|PROKKA_02293	sunch|PROKKA_00795	teget|PROKKA_02569	EM1321|PROKKA_02447	frigi|PROKKA_01756	hiber|PROKKA_02128	frigo|PROKKA_01941	F83|PROKKA_01526	gelid|PROKKA_02028	KJJ|PROKKA_03549	leaf82|PROKKA_01378	root420|PROKKA_03913	M42614|PROKKA_03124	MEB061|PROKKA_00175	root935|PROKKA_02409	root186|PROKKA_02415	hydat|PROKKA_00429	reich|PROKKA_02867	johns|PROKKA_01870	F52|PROKKA_03275	M74577|PROKKA_04234	root901|PROKKA_03268	F316|PROKKA_00774	KMS|PROKKA_03319	JRM|PROKKA_02130	soli|PROKKA_00679	salip|PROKKA_00380	psych|PROKKA_00667	filum|PROKKA_00080	enshi|PROKKA_01422	F94081|PROKKA_02342	subsa|PROKKA_03350	limno|PROKKA_00786	indic|PROKKA_02365	leaf359|PROKKA_01271	sasa|PROKKA_00091	rivuli|PROKKA_02581	FAika|PROKKA_02254	M38335|PROKKA_01047	antar|PROKKA_00297	aquid|PROKKA_00380	CF136|PROKKA_03675	chun|PROKKA_01451	denit|PROKKA_02888
prefix1135:	M38335|PROKKA_00914	M38335|PROKKA_01316	EM1308|PROKKA_01614	MS220|PROKKA_00389	filum|PROKKA_00063	salip|PROKKA_00364	JRM|PROKKA_02113	root420|PROKKA_03929	KMS|PROKKA_03337	succi|PROKKA_02708	teget|PROKKA_02550	VMW|PROKKA_02309	TAB87|PROKKA_02276	WG21|PROKKA_02507	sunch|PROKKA_00779	EM1321|PROKKA_02463	F52|PROKKA_03258	johns|PROKKA_01893	root935|PROKKA_02391	root901|PROKKA_03284	hydat|PROKKA_04477	M74577|PROKKA_04251	root186|PROKKA_02431	reich|PROKKA_02851	MEB061|PROKKA_00191	hiber|PROKKA_02109	F83|PROKKA_01542	KJJ|PROKKA_03565	M42614|PROKKA_03141	frigi|PROKKA_01773	leaf82|PROKKA_01361	frigo|PROKKA_01957	soli|PROKKA_00697	psych|PROKKA_00683	enshi|PROKKA_01438	limno|PROKKA_00770	sasa|PROKKA_00075	leaf359|PROKKA_01287	gelid|PROKKA_02045	F94081|PROKKA_02323	F316|PROKKA_00791	subsa|PROKKA_03368	indic|PROKKA_02311	FAika|PROKKA_03385	rivuli|PROKKA_02577	antar|PROKKA_00314	branc|PROKKA_00747	aquid|PROKKA_00363	daej|PROKKA_02011
prefix1136:	succi|PROKKA_00009	WG21|PROKKA_04279	VMW|PROKKA_01579	TAB87|PROKKA_01296	sunch|PROKKA_01482	teget|PROKKA_02468	EM1321|PROKKA_00507	frigo|PROKKA_00645	F83|PROKKA_02522	frigi|PROKKA_00750	KMS|PROKKA_00898	JRM|PROKKA_02285	hydat|PROKKA_03180	KJJ|PROKKA_00915	leaf82|PROKKA_04010	root420|PROKKA_02685	M42614|PROKKA_00811	M74577|PROKKA_00277	johns|PROKKA_03104	F52|PROKKA_01315	MEB061|PROKKA_04382	hiber|PROKKA_03373	root935|PROKKA_03193	reich|PROKKA_00517	root186|PROKKA_04694	root901|PROKKA_02469	leaf359|PROKKA_03091	soli|PROKKA_02101	limno|PROKKA_03048	enshi|PROKKA_02489	salip|PROKKA_01915	filum|PROKKA_01623	psych|PROKKA_01379	sasa|PROKKA_01892	indic|PROKKA_01062	F316|PROKKA_00588	FAika|PROKKA_01014	rivuli|PROKKA_03959	subsa|PROKKA_03083	F94081|PROKKA_00873	gelid|PROKKA_00425	M38335|PROKKA_02159	MS220|PROKKA_00027	SCGC|PROKKA_00062	antar|PROKKA_01017	cauen|PROKKA_02014	beibu|PROKKA_00433	EM1308|PROKKA_02558	daej|PROKKA_01381
prefix1137:	succi|PROKKA_00058	teget|PROKKA_02171	sunch|PROKKA_02003	TAB87|PROKKA_02671	WG21|PROKKA_02902	VMW|PROKKA_03688	EM1321|PROKKA_01803	frigi|PROKKA_02496	F83|PROKKA_01054	frigo|PROKKA_02897	hiber|PROKKA_02978	KMS|PROKKA_02192	JRM|PROKKA_01234	soli|PROKKA_00195	hydat|PROKKA_00249	filum|PROKKA_00480	leaf359|PROKKA_00548	F94081|PROKKA_00200	sasa|PROKKA_01066	salip|PROKKA_02651	psych|PROKKA_00138	limno|PROKKA_01158	root186|PROKKA_04427	gelid|PROKKA_02534	leaf82|PROKKA_01990	root420|PROKKA_01133	FAika|PROKKA_02678	KJJ|PROKKA_01354	enshi|PROKKA_01006	root901|PROKKA_01622	M74577|PROKKA_03550	M42614|PROKKA_03550	MEB061|PROKKA_02435	reich|PROKKA_00769	indic|PROKKA_00127	rivuli|PROKKA_01788	F52|PROKKA_02204	johns|PROKKA_00808	root935|PROKKA_00539	subsa|PROKKA_03738	F316|PROKKA_02433	M38335|PROKKA_00236	SCGC|PROKKA_00158	antar|PROKKA_01231	daej|PROKKA_00755	EM1308|PROKKA_01441	beibu|PROKKA_03306	cauen|PROKKA_01904	branc|PROKKA_03153
prefix1138:	succi|PROKKA_00332	TAB87|PROKKA_01421	WG21|PROKKA_01608	VMW|PROKKA_02004	sunch|PROKKA_01169	teget|PROKKA_01915	EM1321|PROKKA_01143	frigo|PROKKA_00741	F83|PROKKA_02028	F52|PROKKA_04084	KMS|PROKKA_02806	JRM|PROKKA_02713	hydat|PROKKA_03301	root935|PROKKA_01911	leaf82|PROKKA_03940	MEB061|PROKKA_03246	reich|PROKKA_01453	hiber|PROKKA_00468	root186|PROKKA_01572	root901|PROKKA_00412	johns|PROKKA_04970	root420|PROKKA_03549	M42614|PROKKA_00254	frigi|PROKKA_02963	M74577|PROKKA_01735	KJJ|PROKKA_03182	psych|PROKKA_01003	gelid|PROKKA_02334	leaf359|PROKKA_02339	filum|PROKKA_02716	sasa|PROKKA_02724	soli|PROKKA_03246	subsa|PROKKA_02580	limno|PROKKA_02489	indic|PROKKA_01235	FAika|PROKKA_03851	enshi|PROKKA_02788	F316|PROKKA_00387	salip|PROKKA_01477	F94081|PROKKA_01468	rivuli|PROKKA_01672	M38335|PROKKA_01702	MS220|PROKKA_00282	antar|PROKKA_02137	daej|PROKKA_02754	beibu|PROKKA_02653	cauen|PROKKA_02570	EM1308|PROKKA_03031	branc|PROKKA_02331
prefix1139:	succi|PROKKA_00550	VMW|PROKKA_04089	teget|PROKKA_00462	WG21|PROKKA_00667	TAB87|PROKKA_02077	sunch|PROKKA_00122	EM1321|PROKKA_02104	F83|PROKKA_03227	frigo|PROKKA_01065	M74577|PROKKA_02045	JRM|PROKKA_03854	johns|PROKKA_05198	KJJ|PROKKA_02970	M42614|PROKKA_00467	F52|PROKKA_03835	hiber|PROKKA_01637	root420|PROKKA_04529	MEB061|PROKKA_01855	root901|PROKKA_00584	leaf82|PROKKA_03705	frigi|PROKKA_02269	root186|PROKKA_01344	KMS|PROKKA_00198	hydat|PROKKA_03827	root935|PROKKA_02096	reich|PROKKA_04761	soli|PROKKA_01013	leaf359|PROKKA_01959	psych|PROKKA_01836	sasa|PROKKA_00497	salip|PROKKA_02071	limno|PROKKA_02706	enshi|PROKKA_02268	indic|PROKKA_02034	gelid|PROKKA_01220	F316|PROKKA_01181	rivuli|PROKKA_01460	filum|PROKKA_02458	subsa|PROKKA_02718	FAika|PROKKA_03956	F94081|PROKKA_01637	M38335|PROKKA_02313	MS220|PROKKA_00133	antar|PROKKA_02111	aquid|PROKKA_00897	CF136|PROKKA_01279	chun|PROKKA_03047	denit|PROKKA_03142	CFB|PROKKA_00588
prefix1140:	succi|PROKKA_00570	VMW|PROKKA_04057	WG21|PROKKA_00631	TAB87|PROKKA_02100	sunch|PROKKA_02555	teget|PROKKA_02412	EM1321|PROKKA_02231	F83|PROKKA_03253	frigo|PROKKA_01039	KMS|PROKKA_00241	JRM|PROKKA_00613	M74577|PROKKA_02090	hydat|PROKKA_01402	KJJ|PROKKA_02941	F52|PROKKA_03809	root935|PROKKA_02132	hiber|PROKKA_01604	leaf82|PROKKA_01602	root420|PROKKA_04557	M42614|PROKKA_00510	frigi|PROKKA_02236	reich|PROKKA_04728	MEB061|PROKKA_01811	root901|PROKKA_00613	root186|PROKKA_01312	leaf359|PROKKA_02196	johns|PROKKA_05227	soli|PROKKA_02759	salip|PROKKA_00719	limno|PROKKA_01856	sasa|PROKKA_00980	rivuli|PROKKA_03512	enshi|PROKKA_00038	F94081|PROKKA_00849	filum|PROKKA_01614	gelid|PROKKA_01266	psych|PROKKA_00938	subsa|PROKKA_01008	FAika|PROKKA_00306	M38335|PROKKA_01398	indic|PROKKA_00757	MS220|PROKKA_00309	F316|PROKKA_02452	antar|PROKKA_01468	EM1308|PROKKA_02030	denit|PROKKA_03099	CF136|PROKKA_01236	chun|PROKKA_03090	aquid|PROKKA_00862
prefix1141:	succi|PROKKA_00600	WG21|PROKKA_03847	TAB87|PROKKA_03164	VMW|PROKKA_00172	teget|PROKKA_01696	sunch|PROKKA_02500	EM1321|PROKKA_03138	frigi|PROKKA_02385	frigo|PROKKA_02483	F83|PROKKA_00519	KJJ|PROKKA_02013	root420|PROKKA_01935	M74577|PROKKA_00960	leaf82|PROKKA_00462	M42614|PROKKA_03774	root901|PROKKA_00932	hiber|PROKKA_01074	root935|PROKKA_02732	hydat|PROKKA_02113	soli|PROKKA_01190	johns|PROKKA_01532	gelid|PROKKA_00642	limno|PROKKA_00077	KMS|PROKKA_01488	JRM|PROKKA_00879	root186|PROKKA_03986	F52|PROKKA_02884	filum|PROKKA_01944	MEB061|PROKKA_02904	enshi|PROKKA_02618	salip|PROKKA_00938	reich|PROKKA_03202	leaf359|PROKKA_02802	psych|PROKKA_00347	FAika|PROKKA_03641	F316|PROKKA_01689	rivuli|PROKKA_01066	sasa|PROKKA_01217	subsa|PROKKA_01715	F94081|PROKKA_02406	indic|PROKKA_00479	M38335|PROKKA_01057	MS220|PROKKA_00530	antar|PROKKA_00157	beibu|PROKKA_00674	chun|PROKKA_01127	CFB|PROKKA_00952	CF136|PROKKA_00844	daej|PROKKA_02461
prefix1142:	succi|PROKKA_00602	VMW|PROKKA_00170	WG21|PROKKA_03849	TAB87|PROKKA_03162	sunch|PROKKA_02502	teget|PROKKA_01698	EM1321|PROKKA_03140	hiber|PROKKA_01076	hydat|PROKKA_02115	M74577|PROKKA_00962	frigo|PROKKA_02481	KMS|PROKKA_01490	JRM|PROKKA_00877	F52|PROKKA_02882	MEB061|PROKKA_02902	KJJ|PROKKA_02011	reich|PROKKA_03204	root420|PROKKA_01933	M42614|PROKKA_03776	root935|PROKKA_02734	johns|PROKKA_01530	F83|PROKKA_00521	root901|PROKKA_00934	leaf82|PROKKA_00460	root186|PROKKA_03984	frigi|PROKKA_02383	limno|PROKKA_00079	enshi|PROKKA_02620	soli|PROKKA_01192	salip|PROKKA_00940	sasa|PROKKA_01219	psych|PROKKA_00345	FAika|PROKKA_03639	subsa|PROKKA_01717	leaf359|PROKKA_02800	F316|PROKKA_01691	rivuli|PROKKA_01068	F94081|PROKKA_02408	indic|PROKKA_00481	gelid|PROKKA_00644	M38335|PROKKA_01055	filum|PROKKA_01946	MS220|PROKKA_00528	antar|PROKKA_00155	daej|PROKKA_02459	aquid|PROKKA_01743	EM1308|PROKKA_02831	denit|PROKKA_03647	CF136|PROKKA_00842
prefix1143:	succi|PROKKA_00605	WG21|PROKKA_03852	VMW|PROKKA_00167	TAB87|PROKKA_03159	sunch|PROKKA_02505	teget|PROKKA_01701	EM1321|PROKKA_03143	frigi|PROKKA_02380	F52|PROKKA_02879	root901|PROKKA_00937	root420|PROKKA_01930	leaf82|PROKKA_00457	M42614|PROKKA_03779	M74577|PROKKA_00965	root186|PROKKA_03981	root935|PROKKA_02737	johns|PROKKA_01527	KJJ|PROKKA_02008	hiber|PROKKA_01079	F83|PROKKA_00524	frigo|PROKKA_02478	reich|PROKKA_03207	MEB061|PROKKA_02899	KMS|PROKKA_01493	hydat|PROKKA_02118	JRM|PROKKA_00874	psych|PROKKA_00342	F94081|PROKKA_02411	salip|PROKKA_00943	leaf359|PROKKA_02797	limno|PROKKA_00082	soli|PROKKA_01195	enshi|PROKKA_02623	F316|PROKKA_01694	rivuli|PROKKA_01071	FAika|PROKKA_03636	indic|PROKKA_00484	filum|PROKKA_01949	sasa|PROKKA_01222	subsa|PROKKA_01720	gelid|PROKKA_00647	M38335|PROKKA_01052	MS220|PROKKA_00526	antar|PROKKA_00152	cauen|PROKKA_00081	beibu|PROKKA_00679	EM1308|PROKKA_02834	branc|PROKKA_00579	CFB|PROKKA_00947
prefix1144:	succi|PROKKA_00664	VMW|PROKKA_02861	TAB87|PROKKA_02434	WG21|PROKKA_03442	teget|PROKKA_02680	sunch|PROKKA_01818	EM1321|PROKKA_00291	gelid|PROKKA_02583	F316|PROKKA_01900	root901|PROKKA_00788	soli|PROKKA_00116	sasa|PROKKA_00264	salip|PROKKA_00538	johns|PROKKA_01671	F52|PROKKA_03024	hiber|PROKKA_00930	limno|PROKKA_00951	frigo|PROKKA_02195	JRM|PROKKA_00266	M74577|PROKKA_00818	KMS|PROKKA_00850	hydat|PROKKA_02940	root420|PROKKA_02074	KJJ|PROKKA_02145	root935|PROKKA_02592	enshi|PROKKA_01255	indic|PROKKA_00412	leaf82|PROKKA_00608	reich|PROKKA_03058	F94081|PROKKA_02845	M42614|PROKKA_03637	MEB061|PROKKA_03051	root186|PROKKA_04128	F83|PROKKA_01324	leaf359|PROKKA_01121	psych|PROKKA_02409	frigi|PROKKA_02873	FAika|PROKKA_02476	filum|PROKKA_02059	rivuli|PROKKA_03755	subsa|PROKKA_03109	M38335|PROKKA_02158	antar|PROKKA_00031	daej|PROKKA_02290	denit|PROKKA_03774	branc|PROKKA_03068	soli|PROKKA_02404	ACAM123|PROKKA_00645	CFB|PROKKA_00309
prefix1145:	succi|PROKKA_00682	VMW|PROKKA_04699	WG21|PROKKA_03628	TAB87|PROKKA_02420	teget|PROKKA_02699	sunch|PROKKA_01802	EM1321|PROKKA_00310	hydat|PROKKA_02912	KMS|PROKKA_00876	JRM|PROKKA_03185	hiber|PROKKA_00904	M42614|PROKKA_03613	root420|PROKKA_02097	root935|PROKKA_02568	root901|PROKKA_00765	reich|PROKKA_03030	F52|PROKKA_03047	KJJ|PROKKA_02170	leaf82|PROKKA_00636	johns|PROKKA_01697	M74577|PROKKA_00790	MEB061|PROKKA_03078	frigo|PROKKA_02209	root186|PROKKA_04154	frigi|PROKKA_01599	F83|PROKKA_01346	soli|PROKKA_00089	leaf359|PROKKA_01140	salip|PROKKA_00515	limno|PROKKA_00935	filum|PROKKA_02075	enshi|PROKKA_01284	F316|PROKKA_01883	rivuli|PROKKA_02247	sasa|PROKKA_00242	subsa|PROKKA_03017	psych|PROKKA_00497	gelid|PROKKA_02611	F94081|PROKKA_02547	FAika|PROKKA_02339	indic|PROKKA_00321	antar|PROKKA_00048	aquid|PROKKA_01563	chun|PROKKA_01275	CFB|PROKKA_00508	CF136|PROKKA_02790	denit|PROKKA_03746	EM1308|PROKKA_00348	cauen|PROKKA_01398
prefix1146:	succi|PROKKA_00683	WG21|PROKKA_03629	VMW|PROKKA_04698	TAB87|PROKKA_02419	teget|PROKKA_02700	sunch|PROKKA_01801	EM1321|PROKKA_00311	johns|PROKKA_01698	F52|PROKKA_03048	root935|PROKKA_02567	M74577|PROKKA_00789	reich|PROKKA_03029	frigi|PROKKA_01600	root186|PROKKA_04155	frigo|PROKKA_02210	MEB061|PROKKA_03079	root420|PROKKA_02098	M42614|PROKKA_03612	F83|PROKKA_01347	KMS|PROKKA_00877	hydat|PROKKA_02911	JRM|PROKKA_03184	root901|PROKKA_00764	KJJ|PROKKA_02171	hiber|PROKKA_00903	leaf82|PROKKA_00637	leaf359|PROKKA_01141	F94081|PROKKA_02546	soli|PROKKA_00088	psych|PROKKA_00498	filum|PROKKA_02076	salip|PROKKA_00514	limno|PROKKA_00934	enshi|PROKKA_01285	FAika|PROKKA_02338	rivuli|PROKKA_02246	subsa|PROKKA_03016	gelid|PROKKA_02612	sasa|PROKKA_00241	indic|PROKKA_00322	F316|PROKKA_01882	M38335|PROKKA_00805	MS220|PROKKA_00291	antar|PROKKA_00049	aquid|PROKKA_01562	chun|PROKKA_01276	CF136|PROKKA_02791	CFB|PROKKA_00507	denit|PROKKA_03745
prefix1147:	succi|PROKKA_00687	TAB87|PROKKA_02415	VMW|PROKKA_04693	WG21|PROKKA_03634	teget|PROKKA_02704	sunch|PROKKA_01795	EM1321|PROKKA_00317	frigo|PROKKA_02214	hydat|PROKKA_02905	KMS|PROKKA_00884	JRM|PROKKA_03177	MEB061|PROKKA_03085	root935|PROKKA_02562	johns|PROKKA_01704	M42614|PROKKA_03605	root901|PROKKA_00759	root186|PROKKA_04160	root420|PROKKA_01232	reich|PROKKA_03024	frigi|PROKKA_01604	F83|PROKKA_01354	M74577|PROKKA_00784	F52|PROKKA_03055	leaf82|PROKKA_00642	hiber|PROKKA_00898	KJJ|PROKKA_02176	soli|PROKKA_00084	salip|PROKKA_00506	psych|PROKKA_00394	leaf359|PROKKA_01145	enshi|PROKKA_01291	limno|PROKKA_00927	filum|PROKKA_02080	F94081|PROKKA_00333	rivuli|PROKKA_01200	gelid|PROKKA_02617	subsa|PROKKA_01799	indic|PROKKA_00336	F316|PROKKA_01877	sasa|PROKKA_00237	FAika|PROKKA_03562	M38335|PROKKA_00809	MS220|PROKKA_00296	antar|PROKKA_00053	chun|PROKKA_01281	EM1308|PROKKA_00353	CF136|PROKKA_02795	branc|PROKKA_00350	denit|PROKKA_03740
prefix1148:	succi|PROKKA_00689	teget|PROKKA_02706	WG21|PROKKA_03636	VMW|PROKKA_04691	TAB87|PROKKA_02413	sunch|PROKKA_01793	EM1321|PROKKA_00319	root186|PROKKA_04162	root420|PROKKA_01230	hydat|PROKKA_02903	MEB061|PROKKA_03087	F52|PROKKA_03057	KMS|PROKKA_00886	JRM|PROKKA_03175	KJJ|PROKKA_02178	M42614|PROKKA_03603	M74577|PROKKA_00782	root901|PROKKA_00757	johns|PROKKA_01706	hiber|PROKKA_00896	root935|PROKKA_02560	leaf82|PROKKA_00644	reich|PROKKA_03022	frigi|PROKKA_01606	soli|PROKKA_00082	frigo|PROKKA_02216	F83|PROKKA_01356	psych|PROKKA_00396	leaf359|PROKKA_01147	sasa|PROKKA_00235	F316|PROKKA_01875	rivuli|PROKKA_01198	filum|PROKKA_02082	F94081|PROKKA_00335	gelid|PROKKA_02619	limno|PROKKA_00925	enshi|PROKKA_01293	subsa|PROKKA_01797	salip|PROKKA_00504	FAika|PROKKA_03564	indic|PROKKA_00338	M38335|PROKKA_00811	MS220|PROKKA_00298	antar|PROKKA_00055	EM1308|PROKKA_00355	daej|PROKKA_02318	CFB|PROKKA_00246	aquid|PROKKA_01555	CF136|PROKKA_02797
prefix1149:	succi|PROKKA_00690	WG21|PROKKA_03637	VMW|PROKKA_04690	TAB87|PROKKA_02412	sunch|PROKKA_01792	teget|PROKKA_02707	EM1321|PROKKA_00320	hiber|PROKKA_00895	MEB061|PROKKA_03088	root935|PROKKA_02559	root420|PROKKA_01229	M42614|PROKKA_03602	KJJ|PROKKA_02179	frigo|PROKKA_02217	leaf82|PROKKA_00645	reich|PROKKA_03021	F52|PROKKA_03058	M74577|PROKKA_00781	johns|PROKKA_01707	KMS|PROKKA_00887	JRM|PROKKA_03174	hydat|PROKKA_02902	root186|PROKKA_04163	frigi|PROKKA_01607	root901|PROKKA_00756	leaf359|PROKKA_01148	F83|PROKKA_01357	soli|PROKKA_00081	subsa|PROKKA_01796	gelid|PROKKA_02620	limno|PROKKA_00924	F94081|PROKKA_00336	salip|PROKKA_00503	filum|PROKKA_02083	F316|PROKKA_01874	sasa|PROKKA_00234	enshi|PROKKA_01294	rivuli|PROKKA_01197	psych|PROKKA_00397	FAika|PROKKA_03565	indic|PROKKA_00339	M38335|PROKKA_00812	MS220|PROKKA_00299	antar|PROKKA_00056	cauen|PROKKA_01412	daej|PROKKA_02319	aquid|PROKKA_01554	beibu|PROKKA_00752	CF136|PROKKA_02798
prefix1150:	succi|PROKKA_00691	WG21|PROKKA_03638	VMW|PROKKA_04689	teget|PROKKA_02708	TAB87|PROKKA_02411	sunch|PROKKA_01791	EM1321|PROKKA_00321	KJJ|PROKKA_02180	leaf82|PROKKA_00646	soli|PROKKA_00080	M74577|PROKKA_00780	MEB061|PROKKA_03089	hiber|PROKKA_00894	M42614|PROKKA_03601	root935|PROKKA_02558	root186|PROKKA_04164	johns|PROKKA_01708	F52|PROKKA_03059	reich|PROKKA_03020	KMS|PROKKA_00888	hydat|PROKKA_02901	JRM|PROKKA_03173	root901|PROKKA_00755	root420|PROKKA_01228	frigo|PROKKA_02218	limno|PROKKA_00923	frigi|PROKKA_01608	F83|PROKKA_01358	leaf359|PROKKA_01149	salip|PROKKA_00502	filum|PROKKA_02084	psych|PROKKA_00398	enshi|PROKKA_01295	F94081|PROKKA_00337	sasa|PROKKA_00233	indic|PROKKA_00340	subsa|PROKKA_01795	rivuli|PROKKA_01196	F316|PROKKA_01873	gelid|PROKKA_02621	FAika|PROKKA_03566	M38335|PROKKA_00813	antar|PROKKA_00057	CFB|PROKKA_00244	CF136|PROKKA_02799	aquid|PROKKA_01553	chun|PROKKA_01285	cauen|PROKKA_01413	denit|PROKKA_03736
prefix1151:	succi|PROKKA_00846	sunch|PROKKA_02160	teget|PROKKA_02798	VMW|PROKKA_03280	WG21|PROKKA_04236	TAB87|PROKKA_02828	EM1321|PROKKA_01570	F83|PROKKA_00889	frigo|PROKKA_02784	soli|PROKKA_00423	frigi|PROKKA_02997	sasa|PROKKA_01392	F94081|PROKKA_02915	F52|PROKKA_02423	limno|PROKKA_00482	enshi|PROKKA_00579	hiber|PROKKA_03953	root935|PROKKA_00777	salip|PROKKA_01200	reich|PROKKA_03639	M74577|PROKKA_01443	F316|PROKKA_02317	root901|PROKKA_01373	johns|PROKKA_01077	M42614|PROKKA_01792	root186|PROKKA_03746	hydat|PROKKA_01384	KMS|PROKKA_02274	JRM|PROKKA_02334	leaf82|PROKKA_00015	leaf359|PROKKA_00655	filum|PROKKA_00561	FAika|PROKKA_02922	gelid|PROKKA_01053	KJJ|PROKKA_01576	root420|PROKKA_04721	MEB061|PROKKA_01347	indic|PROKKA_02791	rivuli|PROKKA_03761	psych|PROKKA_02537	subsa|PROKKA_02436	M38335|PROKKA_01415	SCGC|PROKKA_00007	MS220|PROKKA_00138	antar|PROKKA_01384	EM1308|PROKKA_01317	denit|PROKKA_01445	cauen|PROKKA_00476	daej|PROKKA_00851
prefix1152:	succi|PROKKA_00938	teget|PROKKA_02831	WG21|PROKKA_01282	VMW|PROKKA_04679	TAB87|PROKKA_02871	sunch|PROKKA_02192	EM1321|PROKKA_02735	frigo|PROKKA_02738	frigi|PROKKA_01999	soli|PROKKA_00461	F83|PROKKA_00850	hydat|PROKKA_00636	JRM|PROKKA_02103	KMS|PROKKA_02407	filum|PROKKA_00608	reich|PROKKA_03686	root901|PROKKA_01436	root186|PROKKA_03805	root935|PROKKA_00722	johns|PROKKA_01025	M42614|PROKKA_01744	psych|PROKKA_00030	KJJ|PROKKA_01526	MEB061|PROKKA_04875	root420|PROKKA_04673	leaf82|PROKKA_01783	hiber|PROKKA_04521	leaf359|PROKKA_00625	F52|PROKKA_02377	M74577|PROKKA_03368	salip|PROKKA_01236	limno|PROKKA_00522	F94081|PROKKA_02859	enshi|PROKKA_00539	subsa|PROKKA_02476	FAika|PROKKA_02852	sasa|PROKKA_01361	rivuli|PROKKA_03680	gelid|PROKKA_02921	indic|PROKKA_00024	antar|PROKKA_01416	daej|PROKKA_02601	EM1308|PROKKA_00255	aquid|PROKKA_04532	denit|PROKKA_01500	CF136|PROKKA_02445	CFB|PROKKA_01160	chun|PROKKA_04599	cauen|PROKKA_00509
prefix1153:	succi|PROKKA_01082	VMW|PROKKA_02407	WG21|PROKKA_02572	sunch|PROKKA_01147	TAB87|PROKKA_01283	teget|PROKKA_00756	EM1321|PROKKA_00728	hydat|PROKKA_01774	frigo|PROKKA_00876	hiber|PROKKA_03093	KJJ|PROKKA_00688	frigi|PROKKA_01064	root420|PROKKA_00157	M42614|PROKKA_01095	johns|PROKKA_03555	KMS|PROKKA_02011	JRM|PROKKA_01715	root186|PROKKA_03033	root935|PROKKA_03508	MEB061|PROKKA_00849	leaf82|PROKKA_03418	reich|PROKKA_00397	FAika|PROKKA_01019	root901|PROKKA_02239	F83|PROKKA_02316	M74577|PROKKA_00706	subsa|PROKKA_00058	F52|PROKKA_00815	soli|PROKKA_02542	leaf359|PROKKA_00236	enshi|PROKKA_02860	F94081|PROKKA_00876	sasa|PROKKA_01806	indic|PROKKA_01134	limno|PROKKA_02420	gelid|PROKKA_02238	rivuli|PROKKA_00039	salip|PROKKA_01422	F316|PROKKA_00500	psych|PROKKA_01577	filum|PROKKA_02341	M38335|PROKKA_00576	SCGC|PROKKA_00057	MS220|PROKKA_00247	antar|PROKKA_00633	branc|PROKKA_02107	EM1308|PROKKA_02078	CF136|PROKKA_03738	cauen|PROKKA_02612
prefix1154:	succi|PROKKA_01083	teget|PROKKA_00755	VMW|PROKKA_02406	TAB87|PROKKA_01282	WG21|PROKKA_02573	sunch|PROKKA_01146	EM1321|PROKKA_00727	frigi|PROKKA_01065	frigo|PROKKA_00875	F83|PROKKA_02315	johns|PROKKA_03556	F52|PROKKA_00814	root935|PROKKA_03509	root901|PROKKA_02238	hydat|PROKKA_01773	root186|PROKKA_03034	leaf82|PROKKA_03417	KJJ|PROKKA_00687	MEB061|PROKKA_00848	M74577|PROKKA_00707	M42614|PROKKA_01096	hiber|PROKKA_03092	reich|PROKKA_00398	root420|PROKKA_00158	soli|PROKKA_02541	leaf359|PROKKA_00235	KMS|PROKKA_02012	JRM|PROKKA_01714	limno|PROKKA_02419	salip|PROKKA_01421	filum|PROKKA_02340	psych|PROKKA_01578	enshi|PROKKA_02861	indic|PROKKA_01135	sasa|PROKKA_01807	F316|PROKKA_00499	gelid|PROKKA_02239	subsa|PROKKA_00057	F94081|PROKKA_00875	rivuli|PROKKA_00040	FAika|PROKKA_01020	M38335|PROKKA_00575	MS220|PROKKA_00246	antar|PROKKA_00632	chun|PROKKA_04695	branc|PROKKA_02106	aquid|PROKKA_02248	CF136|PROKKA_03739	denit|PROKKA_00577
prefix1155:	succi|PROKKA_01116	teget|PROKKA_02515	TAB87|PROKKA_01666	WG21|PROKKA_02606	VMW|PROKKA_02374	EM1321|PROKKA_02867	frigi|PROKKA_01046	F83|PROKKA_02257	leaf359|PROKKA_00212	KMS|PROKKA_02045	hydat|PROKKA_01742	JRM|PROKKA_04241	root935|PROKKA_03541	root901|PROKKA_02208	root420|PROKKA_00189	johns|PROKKA_03590	reich|PROKKA_00430	KJJ|PROKKA_00658	M42614|PROKKA_01129	MEB061|PROKKA_00817	hiber|PROKKA_03062	F52|PROKKA_00781	root186|PROKKA_03066	leaf82|PROKKA_03383	M74577|PROKKA_00737	soli|PROKKA_03126	salip|PROKKA_01408	frigo|PROKKA_01291	limno|PROKKA_02391	FAika|PROKKA_01048	enshi|PROKKA_02881	sasa|PROKKA_01819	psych|PROKKA_00855	indic|PROKKA_01751	gelid|PROKKA_02258	subsa|PROKKA_00031	rivuli|PROKKA_00164	M38335|PROKKA_00570	F94081|PROKKA_00517	sunch|PROKKA_01131	F316|PROKKA_00023	filum|PROKKA_02327	SCGC|PROKKA_00056	antar|PROKKA_01887	daej|PROKKA_01396	EM1308|PROKKA_00914	chun|PROKKA_00283	CF136|PROKKA_04193	CFB|PROKKA_01004
prefix1156:	succi|PROKKA_01253	WG21|PROKKA_00756	VMW|PROKKA_04198	TAB87|PROKKA_01454	sunch|PROKKA_02251	teget|PROKKA_03067	EM1321|PROKKA_02240	johns|PROKKA_05097	leaf82|PROKKA_03804	hiber|PROKKA_01749	KJJ|PROKKA_03068	reich|PROKKA_00248	root901|PROKKA_00486	MEB061|PROKKA_01064	root420|PROKKA_04423	root935|PROKKA_01999	M74577|PROKKA_01936	root186|PROKKA_01447	M42614|PROKKA_00359	F52|PROKKA_03934	KMS|PROKKA_04333	JRM|PROKKA_01032	hydat|PROKKA_00683	frigo|PROKKA_01314	frigi|PROKKA_01545	F83|PROKKA_03024	soli|PROKKA_03227	F316|PROKKA_00546	leaf359|PROKKA_03420	indic|PROKKA_01243	sasa|PROKKA_02434	subsa|PROKKA_03170	enshi|PROKKA_00152	salip|PROKKA_01527	limno|PROKKA_01627	rivuli|PROKKA_03083	filum|PROKKA_02163	FAika|PROKKA_00162	gelid|PROKKA_01351	F94081|PROKKA_00939	psych|PROKKA_01749	antar|PROKKA_01739	cauen|PROKKA_02500	beibu|PROKKA_00381	EM1308|PROKKA_00217	chun|PROKKA_03296	denit|PROKKA_03245	aquid|PROKKA_00997	CF136|PROKKA_00138
prefix1157:	succi|PROKKA_01304	TAB87|PROKKA_01313	WG21|PROKKA_02031	VMW|PROKKA_03797	teget|PROKKA_00284	sunch|PROKKA_01984	EM1321|PROKKA_01133	johns|PROKKA_02731	hydat|PROKKA_02630	KMS|PROKKA_01951	JRM|PROKKA_01776	M74577|PROKKA_02227	root186|PROKKA_03183	F83|PROKKA_03074	root901|PROKKA_02097	KJJ|PROKKA_00561	M42614|PROKKA_01591	hiber|PROKKA_02335	MEB061|PROKKA_00699	leaf82|PROKKA_03221	F52|PROKKA_00598	root935|PROKKA_03674	root420|PROKKA_00297	reich|PROKKA_01895	frigo|PROKKA_01186	frigi|PROKKA_01054	soli|PROKKA_02271	leaf359|PROKKA_03441	M38335|PROKKA_01681	salip|PROKKA_02629	enshi|PROKKA_00983	limno|PROKKA_01183	psych|PROKKA_00153	F316|PROKKA_02412	F94081|PROKKA_00125	filum|PROKKA_00496	indic|PROKKA_02601	FAika|PROKKA_00727	gelid|PROKKA_02518	sasa|PROKKA_01320	subsa|PROKKA_00802	rivuli|PROKKA_00006	antar|PROKKA_00562	EM1308|PROKKA_01033	denit|PROKKA_00427	aquid|PROKKA_02403	chun|PROKKA_02285	CF136|PROKKA_02936	daej|PROKKA_00033
prefix1158:	succi|PROKKA_01563	VMW|PROKKA_04327	TAB87|PROKKA_02888	sunch|PROKKA_01371	teget|PROKKA_03226	WG21|PROKKA_00597	antar|PROKKA_00787	gelid|PROKKA_00164	psych|PROKKA_01371	sasa|PROKKA_02517	soli|PROKKA_03322	filum|PROKKA_00853	F316|PROKKA_02907	indic|PROKKA_01365	F94081|PROKKA_01086	branc|PROKKA_01685	enshi|PROKKA_00368	root935|PROKKA_02160	hydat|PROKKA_02502	F52|PROKKA_03782	frigo|PROKKA_00573	root186|PROKKA_01289	JRM|PROKKA_00585	leaf359|PROKKA_01898	frigi|PROKKA_00663	KMS|PROKKA_00272	KJJ|PROKKA_02918	leaf82|PROKKA_01628	limno|PROKKA_01470	hiber|PROKKA_01577	daej|PROKKA_01732	cauen|PROKKA_02114	salip|PROKKA_01781	aquid|PROKKA_00828	johns|PROKKA_05255	M74577|PROKKA_02115	FAika|PROKKA_01882	denit|PROKKA_03075	subsa|PROKKA_01344	chun|PROKKA_03119	B17|PROKKA_00286	reich|PROKKA_04700	M42614|PROKKA_00532	root901|PROKKA_00638	MEB061|PROKKA_01785	beibu|PROKKA_02912	M38335|PROKKA_00163	root420|PROKKA_04580	soli|PROKKA_03185
prefix1159:	succi|PROKKA_01648	TAB87|PROKKA_00581	WG21|PROKKA_00332	VMW|PROKKA_02626	teget|PROKKA_03124	sunch|PROKKA_00201	EM1321|PROKKA_02574	frigo|PROKKA_03237	frigi|PROKKA_00243	F83|PROKKA_00165	JRM|PROKKA_01445	KMS|PROKKA_01359	root420|PROKKA_04326	hydat|PROKKA_04540	M42614|PROKKA_02232	KJJ|PROKKA_02454	hiber|PROKKA_03973	leaf82|PROKKA_04694	MEB061|PROKKA_02835	soli|PROKKA_00906	root935|PROKKA_00012	M74577|PROKKA_03087	reich|PROKKA_01160	root186|PROKKA_00992	root901|PROKKA_03678	johns|PROKKA_00229	F52|PROKKA_01680	leaf359|PROKKA_01856	subsa|PROKKA_01460	filum|PROKKA_02387	salip|PROKKA_02133	limno|PROKKA_02791	sasa|PROKKA_00766	enshi|PROKKA_02183	psych|PROKKA_01997	rivuli|PROKKA_01402	FAika|PROKKA_03829	F94081|PROKKA_01696	F316|PROKKA_00984	gelid|PROKKA_01795	indic|PROKKA_02122	M38335|PROKKA_00938	MS220|PROKKA_00545	antar|PROKKA_00528	daej|PROKKA_03146	CF136|PROKKA_00441	EM1308|PROKKA_01717	chun|PROKKA_02815	aquid|PROKKA_03920
prefix1160:	succi|PROKKA_01649	teget|PROKKA_03123	TAB87|PROKKA_00582	sunch|PROKKA_00200	VMW|PROKKA_02625	WG21|PROKKA_00331	EM1321|PROKKA_02573	hydat|PROKKA_04541	JRM|PROKKA_01444	KMS|PROKKA_01358	rivuli|PROKKA_01403	leaf359|PROKKA_01857	F52|PROKKA_01681	salip|PROKKA_02132	sasa|PROKKA_00765	hiber|PROKKA_03972	psych|PROKKA_01998	gelid|PROKKA_01796	johns|PROKKA_00228	reich|PROKKA_01159	F83|PROKKA_00164	F94081|PROKKA_01695	root935|PROKKA_00011	limno|PROKKA_02790	frigo|PROKKA_03236	KJJ|PROKKA_02455	filum|PROKKA_02388	indic|PROKKA_02121	MEB061|PROKKA_02836	root901|PROKKA_03677	M74577|PROKKA_03086	root420|PROKKA_04327	M42614|PROKKA_02231	enshi|PROKKA_02184	leaf82|PROKKA_04693	F316|PROKKA_00985	root186|PROKKA_00993	frigi|PROKKA_00242	FAika|PROKKA_03830	subsa|PROKKA_01459	soli|PROKKA_00907	M38335|PROKKA_00937	MS220|PROKKA_00544	antar|PROKKA_00529	denit|PROKKA_02439	chun|PROKKA_02814	EM1308|PROKKA_01718	cauen|PROKKA_00967	CFB|PROKKA_00702
prefix1161:	succi|PROKKA_01652	WG21|PROKKA_00314	VMW|PROKKA_02622	TAB87|PROKKA_00585	sunch|PROKKA_00197	teget|PROKKA_03120	EM1321|PROKKA_02570	F83|PROKKA_00161	JRM|PROKKA_01441	M74577|PROKKA_03082	KMS|PROKKA_01355	hydat|PROKKA_04544	root901|PROKKA_03674	reich|PROKKA_01156	F52|PROKKA_01684	johns|PROKKA_00225	root186|PROKKA_00996	leaf82|PROKKA_04690	root935|PROKKA_00008	KJJ|PROKKA_02458	hiber|PROKKA_03969	MEB061|PROKKA_02839	root420|PROKKA_04331	limno|PROKKA_02787	enshi|PROKKA_02187	salip|PROKKA_02129	frigo|PROKKA_03233	subsa|PROKKA_01456	M42614|PROKKA_02227	filum|PROKKA_02391	soli|PROKKA_00910	FAika|PROKKA_03833	frigi|PROKKA_00239	sasa|PROKKA_00762	F94081|PROKKA_01692	rivuli|PROKKA_01406	leaf359|PROKKA_01860	psych|PROKKA_01975	gelid|PROKKA_01799	indic|PROKKA_02118	F316|PROKKA_00988	M38335|PROKKA_00365	MS220|PROKKA_00598	antar|PROKKA_00532	chun|PROKKA_02811	CF136|PROKKA_00445	beibu|PROKKA_01474	aquid|PROKKA_03924	CFB|PROKKA_00706
prefix1162:	succi|PROKKA_01655	VMW|PROKKA_02619	WG21|PROKKA_00311	TAB87|PROKKA_00588	sunch|PROKKA_00193	teget|PROKKA_03117	EM1321|PROKKA_02566	frigo|PROKKA_03230	F83|PROKKA_00157	hydat|PROKKA_04548	KMS|PROKKA_01351	JRM|PROKKA_01437	M74577|PROKKA_03079	reich|PROKKA_01153	KJJ|PROKKA_02461	MEB061|PROKKA_02842	root186|PROKKA_00999	root420|PROKKA_04334	hiber|PROKKA_03966	root901|PROKKA_03671	johns|PROKKA_00222	F52|PROKKA_01687	root935|PROKKA_00005	M42614|PROKKA_02224	leaf82|PROKKA_04687	frigi|PROKKA_00236	leaf359|PROKKA_01863	limno|PROKKA_02784	soli|PROKKA_00913	salip|PROKKA_02126	enshi|PROKKA_02190	gelid|PROKKA_01802	F316|PROKKA_00991	rivuli|PROKKA_01410	filum|PROKKA_02394	sasa|PROKKA_00758	subsa|PROKKA_01453	F94081|PROKKA_01689	FAika|PROKKA_03837	indic|PROKKA_02115	psych|PROKKA_01979	SCGC|PROKKA_00155	M38335|PROKKA_00368	antar|PROKKA_00535	denit|PROKKA_02433	chun|PROKKA_02808	CF136|PROKKA_00448	aquid|PROKKA_03927	daej|PROKKA_03139
prefix1163:	succi|PROKKA_01657	TAB87|PROKKA_00590	WG21|PROKKA_00309	VMW|PROKKA_02617	teget|PROKKA_03115	sunch|PROKKA_00191	EM1321|PROKKA_02564	F83|PROKKA_00155	frigi|PROKKA_00234	root935|PROKKA_00003	MEB061|PROKKA_02844	frigo|PROKKA_03228	reich|PROKKA_01151	KJJ|PROKKA_02463	leaf82|PROKKA_04685	KMS|PROKKA_01349	hydat|PROKKA_04550	JRM|PROKKA_01435	root186|PROKKA_01001	F316|PROKKA_00993	root420|PROKKA_04336	M42614|PROKKA_02222	root901|PROKKA_03669	M74577|PROKKA_03077	rivuli|PROKKA_01412	limno|PROKKA_02782	salip|PROKKA_02124	F52|PROKKA_01689	hiber|PROKKA_03964	leaf359|PROKKA_01865	enshi|PROKKA_02192	sasa|PROKKA_00756	soli|PROKKA_00915	johns|PROKKA_00220	FAika|PROKKA_03839	indic|PROKKA_02113	filum|PROKKA_02396	subsa|PROKKA_01451	psych|PROKKA_01981	gelid|PROKKA_01804	F94081|PROKKA_01687	M38335|PROKKA_00370	SCGC|PROKKA_00153	MS220|PROKKA_00253	antar|PROKKA_00537	CF136|PROKKA_00450	aquid|PROKKA_03929	EM1308|PROKKA_01726	daej|PROKKA_03137
prefix1164:	succi|PROKKA_01748	VMW|PROKKA_02244	TAB87|PROKKA_02332	WG21|PROKKA_03279	sunch|PROKKA_00830	teget|PROKKA_01247	EM1321|PROKKA_02409	F83|PROKKA_01479	root935|PROKKA_02449	reich|PROKKA_02912	KJJ|PROKKA_03504	hiber|PROKKA_02175	hydat|PROKKA_00378	leaf82|PROKKA_01420	M42614|PROKKA_03072	root186|PROKKA_02367	root901|PROKKA_03219	KMS|PROKKA_04636	JRM|PROKKA_02180	root420|PROKKA_03864	M74577|PROKKA_04190	frigo|PROKKA_02355	johns|PROKKA_01820	MEB061|PROKKA_00128	enshi|PROKKA_01380	F52|PROKKA_03317	salip|PROKKA_00418	frigi|PROKKA_01710	limno|PROKKA_00828	soli|PROKKA_00625	filum|PROKKA_00133	F316|PROKKA_03616	sasa|PROKKA_00142	leaf359|PROKKA_01233	psych|PROKKA_00435	gelid|PROKKA_01978	subsa|PROKKA_03296	FAika|PROKKA_03781	rivuli|PROKKA_01225	indic|PROKKA_02379	F94081|PROKKA_00367	M38335|PROKKA_01153	MS220|PROKKA_00533	antar|PROKKA_00251	cauen|PROKKA_01495	daej|PROKKA_01966	branc|PROKKA_00667	CF136|PROKKA_00090	EM1308|PROKKA_01070
prefix1165:	succi|PROKKA_01834	TAB87|PROKKA_03257	WG21|PROKKA_00535	VMW|PROKKA_00968	teget|PROKKA_02519	sunch|PROKKA_00397	EM1321|PROKKA_01511	F52|PROKKA_01485	F83|PROKKA_00368	frigi|PROKKA_00428	KMS|PROKKA_00723	hydat|PROKKA_01087	M74577|PROKKA_03289	JRM|PROKKA_04028	KJJ|PROKKA_02238	johns|PROKKA_00439	hiber|PROKKA_00751	root420|PROKKA_04121	frigo|PROKKA_03112	soli|PROKKA_01482	root935|PROKKA_00211	MEB061|PROKKA_02625	root901|PROKKA_03869	M42614|PROKKA_02429	leaf82|PROKKA_00928	reich|PROKKA_01358	root186|PROKKA_00792	rivuli|PROKKA_01013	F316|PROKKA_01358	psych|PROKKA_02207	salip|PROKKA_02344	enshi|PROKKA_02004	limno|PROKKA_01986	FAika|PROKKA_02183	subsa|PROKKA_01982	F94081|PROKKA_02244	indic|PROKKA_00544	leaf359|PROKKA_01580	sasa|PROKKA_01654	filum|PROKKA_01181	M38335|PROKKA_01163	gelid|PROKKA_01540	SCGC|PROKKA_00118	MS220|PROKKA_00561	antar|PROKKA_01881	beibu|PROKKA_00049	branc|PROKKA_01029	cauen|PROKKA_01177	EM1308|PROKKA_01807
prefix1166:	succi|PROKKA_02119	WG21|PROKKA_01623	VMW|PROKKA_02018	TAB87|PROKKA_01540	sunch|PROKKA_01443	teget|PROKKA_02059	EM1321|PROKKA_02498	frigi|PROKKA_01262	frigo|PROKKA_00787	F83|PROKKA_02207	root935|PROKKA_01926	leaf82|PROKKA_03926	MEB061|PROKKA_03260	F52|PROKKA_04070	KJJ|PROKKA_03168	hiber|PROKKA_00483	root186|PROKKA_01559	johns|PROKKA_04986	JRM|PROKKA_00987	KMS|PROKKA_04288	M42614|PROKKA_00267	M74577|PROKKA_01748	root901|PROKKA_00426	hydat|PROKKA_01819	root420|PROKKA_03534	reich|PROKKA_01440	soli|PROKKA_00322	filum|PROKKA_02217	F316|PROKKA_00078	salip|PROKKA_01834	rivuli|PROKKA_00426	enshi|PROKKA_00314	limno|PROKKA_01527	indic|PROKKA_01099	gelid|PROKKA_00061	sasa|PROKKA_01732	leaf359|PROKKA_03143	subsa|PROKKA_00381	FAika|PROKKA_00398	psych|PROKKA_01145	F94081|PROKKA_00745	M38335|PROKKA_01778	MS220|PROKKA_00120	SCGC|PROKKA_00046	antar|PROKKA_01294	cauen|PROKKA_02058	aquid|PROKKA_01134	CF136|PROKKA_03119	beibu|PROKKA_01107
prefix1167:	succi|PROKKA_02123	WG21|PROKKA_03822	VMW|PROKKA_03876	TAB87|PROKKA_01249	teget|PROKKA_00822	sunch|PROKKA_01436	EM1321|PROKKA_02321	frigo|PROKKA_00792	KJJ|PROKKA_00494	M42614|PROKKA_01525	hiber|PROKKA_02408	leaf359|PROKKA_03149	KMS|PROKKA_03714	leaf82|PROKKA_03147	JRM|PROKKA_02493	soli|PROKKA_02041	root935|PROKKA_03750	F83|PROKKA_02214	F52|PROKKA_00520	root420|PROKKA_00367	frigi|PROKKA_01271	hydat|PROKKA_01916	M74577|PROKKA_02303	root186|PROKKA_03261	johns|PROKKA_02661	root901|PROKKA_02026	MEB061|PROKKA_00620	reich|PROKKA_01971	filum|PROKKA_02853	psych|PROKKA_01340	rivuli|PROKKA_01631	sasa|PROKKA_01739	indic|PROKKA_01107	subsa|PROKKA_00387	F316|PROKKA_00088	gelid|PROKKA_00069	enshi|PROKKA_00322	salip|PROKKA_01826	limno|PROKKA_01516	F94081|PROKKA_01528	FAika|PROKKA_01108	M38335|PROKKA_01363	MS220|PROKKA_00595	antar|PROKKA_00676	CF136|PROKKA_01781	aquid|PROKKA_02465	CFB|PROKKA_00451	chun|PROKKA_01683	daej|PROKKA_00453
prefix1168:	succi|PROKKA_02129	TAB87|PROKKA_00403	VMW|PROKKA_03865	WG21|PROKKA_03693	teget|PROKKA_00880	sunch|PROKKA_01427	EM1321|PROKKA_02292	F83|PROKKA_02222	M74577|PROKKA_02292	johns|PROKKA_02672	root901|PROKKA_02037	reich|PROKKA_01963	frigo|PROKKA_00802	M42614|PROKKA_01533	KJJ|PROKKA_00501	hiber|PROKKA_02401	leaf82|PROKKA_03155	frigi|PROKKA_01279	root420|PROKKA_00356	MEB061|PROKKA_00632	root186|PROKKA_03250	KMS|PROKKA_03707	JRM|PROKKA_00225	F52|PROKKA_00527	hydat|PROKKA_01924	root935|PROKKA_03742	leaf359|PROKKA_03159	soli|PROKKA_01840	filum|PROKKA_00637	indic|PROKKA_02184	F316|PROKKA_01133	enshi|PROKKA_02844	gelid|PROKKA_00077	salip|PROKKA_01435	limno|PROKKA_02435	FAika|PROKKA_01099	sasa|PROKKA_01752	subsa|PROKKA_00402	psych|PROKKA_01444	rivuli|PROKKA_00521	F94081|PROKKA_01351	M38335|PROKKA_00424	antar|PROKKA_00702	CFB|PROKKA_00677	EM1308|PROKKA_01512	chun|PROKKA_01675	branc|PROKKA_01751	aquid|PROKKA_02456	denit|PROKKA_00360
prefix1169:	succi|PROKKA_02220	TAB87|PROKKA_01412	WG21|PROKKA_03135	VMW|PROKKA_00285	sunch|PROKKA_01673	teget|PROKKA_00745	EM1321|PROKKA_02122	F83|PROKKA_02795	frigo|PROKKA_00863	KJJ|PROKKA_03387	MEB061|PROKKA_01669	reich|PROKKA_01699	root420|PROKKA_03795	root901|PROKKA_00197	johns|PROKKA_04766	root935|PROKKA_01683	hydat|PROKKA_01505	F52|PROKKA_04267	M74577|PROKKA_01528	leaf82|PROKKA_02584	JRM|PROKKA_00061	KMS|PROKKA_01751	hiber|PROKKA_02681	M42614|PROKKA_00040	root186|PROKKA_01827	frigi|PROKKA_01073	psych|PROKKA_01490	F94081|PROKKA_00878	subsa|PROKKA_03937	limno|PROKKA_00273	indic|PROKKA_02479	sasa|PROKKA_02331	rivuli|PROKKA_03896	gelid|PROKKA_02395	leaf359|PROKKA_00980	enshi|PROKKA_00803	soli|PROKKA_02710	filum|PROKKA_02209	F316|PROKKA_02586	antar|PROKKA_01027	frigo|PROKKA_00864	daej|PROKKA_01251	frigi|PROKKA_01072	gelid|PROKKA_02396	MS220|PROKKA_00669	EM1308|PROKKA_02091	CF136|PROKKA_01039	aquid|PROKKA_01403	denit|PROKKA_01936
prefix1170:	succi|PROKKA_02226	TAB87|PROKKA_01825	WG21|PROKKA_03141	VMW|PROKKA_00292	teget|PROKKA_01494	sunch|PROKKA_01388	EM1321|PROKKA_02128	frigi|PROKKA_01080	F83|PROKKA_02809	soli|PROKKA_02718	hydat|PROKKA_01512	KMS|PROKKA_01758	JRM|PROKKA_00067	frigo|PROKKA_00856	leaf82|PROKKA_02590	reich|PROKKA_01691	KJJ|PROKKA_03381	leaf359|PROKKA_03186	hiber|PROKKA_02687	MEB061|PROKKA_01675	F52|PROKKA_04261	root935|PROKKA_01689	M74577|PROKKA_01534	root186|PROKKA_01821	johns|PROKKA_04772	filum|PROKKA_00748	root420|PROKKA_03789	M42614|PROKKA_00046	subsa|PROKKA_00499	root901|PROKKA_00204	F316|PROKKA_03008	FAika|PROKKA_00904	psych|PROKKA_01499	sasa|PROKKA_01797	enshi|PROKKA_00351	salip|PROKKA_01797	rivuli|PROKKA_00398	F94081|PROKKA_00695	indic|PROKKA_01425	limno|PROKKA_01488	gelid|PROKKA_00149	M38335|PROKKA_00346	MS220|PROKKA_00241	antar|PROKKA_00811	EM1308|PROKKA_02100	daej|PROKKA_01258	denit|PROKKA_01943	CF136|PROKKA_01046	chun|PROKKA_02799
prefix1171:	succi|PROKKA_02280	WG21|PROKKA_01702	VMW|PROKKA_02713	TAB87|PROKKA_02541	teget|PROKKA_02255	sunch|PROKKA_01579	EM1321|PROKKA_00209	JRM|PROKKA_01136	KMS|PROKKA_04204	MEB061|PROKKA_01130	root186|PROKKA_04246	F83|PROKKA_01242	root901|PROKKA_01799	KJJ|PROKKA_01199	reich|PROKKA_00971	hydat|PROKKA_00063	johns|PROKKA_00579	hiber|PROKKA_02811	root420|PROKKA_00852	F52|PROKKA_02013	frigo|PROKKA_02120	frigi|PROKKA_03055	root935|PROKKA_00369	leaf82|PROKKA_02182	M74577|PROKKA_03715	M42614|PROKKA_03397	leaf359|PROKKA_02667	soli|PROKKA_01301	gelid|PROKKA_00788	sasa|PROKKA_00332	rivuli|PROKKA_02226	FAika|PROKKA_02356	subsa|PROKKA_03000	psych|PROKKA_00136	filum|PROKKA_00266	enshi|PROKKA_00893	F316|PROKKA_01977	limno|PROKKA_00190	salip|PROKKA_01038	F94081|PROKKA_01045	indic|PROKKA_02632	M38335|PROKKA_01522	MS220|PROKKA_00494	antar|PROKKA_01115	CFB|PROKKA_01069	denit|PROKKA_03523	aquid|PROKKA_04131	chun|PROKKA_02132	CF136|PROKKA_04067
prefix1172:	succi|PROKKA_02444	VMW|PROKKA_02541	WG21|PROKKA_02204	TAB87|PROKKA_02141	teget|PROKKA_01114	EM1321|PROKKA_01909	F83|PROKKA_01656	KJJ|PROKKA_03704	frigo|PROKKA_01705	JRM|PROKKA_00355	KMS|PROKKA_00345	MEB061|PROKKA_00425	hydat|PROKKA_00816	soli|PROKKA_00813	root935|PROKKA_02257	hiber|PROKKA_01962	root186|PROKKA_02614	F52|PROKKA_03123	M42614|PROKKA_03258	reich|PROKKA_02669	root420|PROKKA_04089	root901|PROKKA_03421	M74577|PROKKA_04366	leaf82|PROKKA_00789	johns|PROKKA_02011	frigi|PROKKA_02676	psych|PROKKA_02044	rivuli|PROKKA_00857	subsa|PROKKA_01484	leaf359|PROKKA_01730	limno|PROKKA_00662	salip|PROKKA_00258	FAika|PROKKA_03807	enshi|PROKKA_01585	sasa|PROKKA_00809	gelid|PROKKA_02177	filum|PROKKA_01470	F316|PROKKA_00937	F94081|PROKKA_01892	indic|PROKKA_02169	M38335|PROKKA_00373	SCGC|PROKKA_00253	MS220|PROKKA_00638	antar|PROKKA_00420	chun|PROKKA_03730	CF136|PROKKA_03823	CFB|PROKKA_01118	branc|PROKKA_02409	denit|PROKKA_02734
prefix1173:	succi|PROKKA_02460	WG21|PROKKA_02220	TAB87|PROKKA_02125	VMW|PROKKA_02525	teget|PROKKA_01099	sunch|PROKKA_00676	EM1321|PROKKA_01925	root420|PROKKA_04105	M42614|PROKKA_03274	hiber|PROKKA_01946	leaf82|PROKKA_00805	KJJ|PROKKA_03720	MEB061|PROKKA_00441	root935|PROKKA_02242	reich|PROKKA_02653	hydat|PROKKA_00800	KMS|PROKKA_00329	JRM|PROKKA_00371	johns|PROKKA_02027	M74577|PROKKA_04382	root186|PROKKA_02630	root901|PROKKA_03436	F52|PROKKA_03107	frigi|PROKKA_02692	F83|PROKKA_01672	frigo|PROKKA_01721	gelid|PROKKA_02194	salip|PROKKA_00243	psych|PROKKA_02029	leaf359|PROKKA_01745	F316|PROKKA_00955	subsa|PROKKA_01468	soli|PROKKA_00828	rivuli|PROKKA_00843	sasa|PROKKA_00792	FAika|PROKKA_03823	filum|PROKKA_01486	limno|PROKKA_00648	enshi|PROKKA_01599	indic|PROKKA_02154	F94081|PROKKA_01876	M38335|PROKKA_00399	MS220|PROKKA_00096	antar|PROKKA_00435	denit|PROKKA_02718	CF136|PROKKA_02075	aquid|PROKKA_00172	daej|PROKKA_00606	CFB|PROKKA_00416
prefix1174:	succi|PROKKA_02461	VMW|PROKKA_02524	WG21|PROKKA_02221	teget|PROKKA_01098	TAB87|PROKKA_02124	sunch|PROKKA_00675	EM1321|PROKKA_01926	F83|PROKKA_01673	M74577|PROKKA_04383	johns|PROKKA_02028	root901|PROKKA_03437	F52|PROKKA_03106	frigo|PROKKA_01722	M42614|PROKKA_03275	leaf82|PROKKA_00806	hiber|PROKKA_01945	root420|PROKKA_04106	KMS|PROKKA_00328	JRM|PROKKA_00372	reich|PROKKA_02652	soli|PROKKA_00829	MEB061|PROKKA_00442	KJJ|PROKKA_03721	root935|PROKKA_02241	leaf359|PROKKA_01746	hydat|PROKKA_00799	root186|PROKKA_02631	salip|PROKKA_00242	enshi|PROKKA_01600	limno|PROKKA_00647	frigi|PROKKA_02693	F94081|PROKKA_01875	sasa|PROKKA_00791	indic|PROKKA_02153	F316|PROKKA_00956	psych|PROKKA_02028	gelid|PROKKA_02195	filum|PROKKA_01487	rivuli|PROKKA_00842	FAika|PROKKA_03824	subsa|PROKKA_01467	M38335|PROKKA_00400	MS220|PROKKA_00097	antar|PROKKA_00436	branc|PROKKA_00820	EM1308|PROKKA_02713	cauen|PROKKA_01670	daej|PROKKA_00607	denit|PROKKA_02717
prefix1175:	succi|PROKKA_02488	sunch|PROKKA_01241	WG21|PROKKA_01549	TAB87|PROKKA_01161	teget|PROKKA_00167	VMW|PROKKA_01943	EM1321|PROKKA_03089	KMS|PROKKA_04413	JRM|PROKKA_03588	hydat|PROKKA_04055	filum|PROKKA_02291	M42614|PROKKA_00206	gelid|PROKKA_00493	enshi|PROKKA_00285	F316|PROKKA_02899	johns|PROKKA_04907	salip|PROKKA_01637	F83|PROKKA_02168	frigo|PROKKA_01626	frigi|PROKKA_02161	limno|PROKKA_01558	rivuli|PROKKA_02873	soli|PROKKA_02695	leaf359|PROKKA_00475	KJJ|PROKKA_03224	root420|PROKKA_03600	leaf82|PROKKA_02871	MEB061|PROKKA_03196	indic|PROKKA_01719	root901|PROKKA_00355	sasa|PROKKA_01929	FAika|PROKKA_00441	subsa|PROKKA_00695	F94081|PROKKA_01265	psych|PROKKA_01170	hiber|PROKKA_00422	F52|PROKKA_04135	M74577|PROKKA_01689	SCGC|PROKKA_00040	reich|PROKKA_01539	root186|PROKKA_01627	M38335|PROKKA_00211	root935|PROKKA_01862	antar|PROKKA_02277	daej|PROKKA_00300	cauen|PROKKA_02273	beibu|PROKKA_02214	aquid|PROKKA_01207	denit|PROKKA_02141
prefix1176:	succi|PROKKA_02504	teget|PROKKA_00414	VMW|PROKKA_03733	WG21|PROKKA_02088	sunch|PROKKA_01089	TAB87|PROKKA_00695	EM1321|PROKKA_00434	frigo|PROKKA_01255	frigi|PROKKA_01329	leaf359|PROKKA_00169	sasa|PROKKA_01858	indic|PROKKA_00771	KMS|PROKKA_03352	JRM|PROKKA_00560	hydat|PROKKA_04953	soli|PROKKA_01663	filum|PROKKA_02170	F316|PROKKA_01418	F83|PROKKA_02909	psych|PROKKA_00884	gelid|PROKKA_02304	FAika|PROKKA_01550	reich|PROKKA_01823	root935|PROKKA_03586	root901|PROKKA_02160	subsa|PROKKA_03459	MEB061|PROKKA_00770	hiber|PROKKA_03018	KJJ|PROKKA_00617	leaf82|PROKKA_03337	rivuli|PROKKA_01642	M42614|PROKKA_01678	F52|PROKKA_00737	limno|PROKKA_02348	root420|PROKKA_00235	johns|PROKKA_03636	enshi|PROKKA_02923	root186|PROKKA_03115	F94081|PROKKA_01284	M74577|PROKKA_02163	salip|PROKKA_01364	M38335|PROKKA_00980	MS220|PROKKA_00043	SCGC|PROKKA_00195	antar|PROKKA_01812	EM1308|PROKKA_00879	daej|PROKKA_01148	aquid|PROKKA_02332	CF136|PROKKA_03596
prefix1177:	succi|PROKKA_02543	WG21|PROKKA_01524	VMW|PROKKA_01900	TAB87|PROKKA_01391	sunch|PROKKA_01051	teget|PROKKA_00372	EM1321|PROKKA_00745	F52|PROKKA_04172	root420|PROKKA_03631	root186|PROKKA_01663	hydat|PROKKA_01267	F83|PROKKA_02010	M42614|PROKKA_00174	KMS|PROKKA_01860	JRM|PROKKA_01564	hiber|PROKKA_00391	M74577|PROKKA_01652	frigi|PROKKA_01124	root935|PROKKA_01820	sasa|PROKKA_00906	leaf82|PROKKA_02830	frigo|PROKKA_00721	reich|PROKKA_01581	psych|PROKKA_01551	MEB061|PROKKA_03167	limno|PROKKA_02547	enshi|PROKKA_02715	root901|PROKKA_00324	filum|PROKKA_01362	KJJ|PROKKA_03252	johns|PROKKA_04872	salip|PROKKA_00818	soli|PROKKA_01775	F316|PROKKA_00480	FAika|PROKKA_00420	gelid|PROKKA_00453	subsa|PROKKA_01137	indic|PROKKA_01476	F94081|PROKKA_00961	leaf359|PROKKA_02310	rivuli|PROKKA_00647	M38335|PROKKA_00418	SCGC|PROKKA_00254	antar|PROKKA_01771	beibu|PROKKA_02083	chun|PROKKA_02654	CF136|PROKKA_02144	CFB|PROKKA_00294	cauen|PROKKA_02809
prefix1178:	succi|PROKKA_02649	TAB87|PROKKA_02574	VMW|PROKKA_03539	teget|PROKKA_02959	WG21|PROKKA_01747	sunch|PROKKA_02102	EM1321|PROKKA_01700	F83|PROKKA_01203	frigo|PROKKA_02085	indic|PROKKA_00260	hiber|PROKKA_02851	frigi|PROKKA_02549	F52|PROKKA_02058	MEB061|PROKKA_02298	M74577|PROKKA_03671	sasa|PROKKA_02818	root420|PROKKA_00805	root186|PROKKA_04289	root901|PROKKA_01754	reich|PROKKA_00927	johns|PROKKA_00626	KJJ|PROKKA_01242	leaf82|PROKKA_02139	M42614|PROKKA_03444	F94081|PROKKA_02683	gelid|PROKKA_02375	leaf359|PROKKA_01005	KMS|PROKKA_03925	JRM|PROKKA_01186	soli|PROKKA_03434	root935|PROKKA_00413	subsa|PROKKA_03917	hydat|PROKKA_00114	psych|PROKKA_02426	FAika|PROKKA_02535	filum|PROKKA_00363	salip|PROKKA_02530	limno|PROKKA_01050	enshi|PROKKA_01089	F316|PROKKA_02596	M38335|PROKKA_01475	SCGC|PROKKA_00070	MS220|PROKKA_00656	antar|PROKKA_02417	beibu|PROKKA_03450	CF136|PROKKA_01545	aquid|PROKKA_04174	denit|PROKKA_03479	rivuli|PROKKA_03879
prefix1179:	succi|PROKKA_02746	VMW|PROKKA_04312	WG21|PROKKA_00616	teget|PROKKA_00206	sunch|PROKKA_00150	TAB87|PROKKA_02109	EM1321|PROKKA_01985	frigi|PROKKA_02762	frigo|PROKKA_01789	F316|PROKKA_01154	gelid|PROKKA_01846	soli|PROKKA_02350	sasa|PROKKA_00487	salip|PROKKA_02100	limno|PROKKA_02739	filum|PROKKA_02266	F94081|PROKKA_01602	enshi|PROKKA_02222	leaf359|PROKKA_01906	psych|PROKKA_01692	M42614|PROKKA_00520	johns|PROKKA_05239	root186|PROKKA_01301	reich|PROKKA_04718	hiber|PROKKA_01594	root901|PROKKA_00624	root420|PROKKA_04568	F83|PROKKA_01747	F52|PROKKA_03798	leaf82|PROKKA_01614	hydat|PROKKA_01390	KJJ|PROKKA_02930	KMS|PROKKA_00253	subsa|PROKKA_01305	JRM|PROKKA_00601	M74577|PROKKA_02100	rivuli|PROKKA_03424	root935|PROKKA_02144	FAika|PROKKA_01888	indic|PROKKA_00734	MEB061|PROKKA_01551	antar|PROKKA_01660	cauen|PROKKA_00932	beibu|PROKKA_02925	CF136|PROKKA_03275	daej|PROKKA_00657	aquid|PROKKA_00849	denit|PROKKA_03089	EM1308|PROKKA_02147
prefix1180:	succi|PROKKA_02901	VMW|PROKKA_01747	WG21|PROKKA_00056	TAB87|PROKKA_02969	teget|PROKKA_01395	sunch|PROKKA_01729	EM1321|PROKKA_01823	F83|PROKKA_01031	frigo|PROKKA_02874	root420|PROKKA_01697	root935|PROKKA_00950	F52|PROKKA_02623	frigi|PROKKA_02476	hiber|PROKKA_01334	leaf82|PROKKA_00198	hydat|PROKKA_00487	KMS|PROKKA_02554	JRM|PROKKA_02036	johns|PROKKA_01276	root186|PROKKA_03548	root901|PROKKA_01184	reich|PROKKA_03459	M42614|PROKKA_01980	M74577|PROKKA_01245	MEB061|PROKKA_03806	KJJ|PROKKA_01761	F94081|PROKKA_00048	filum|PROKKA_00465	psych|PROKKA_00069	FAika|PROKKA_02713	soli|PROKKA_00525	leaf359|PROKKA_00782	subsa|PROKKA_02311	enshi|PROKKA_00713	limno|PROKKA_00338	salip|PROKKA_02455	sasa|PROKKA_01451	rivuli|PROKKA_03817	indic|PROKKA_02585	gelid|PROKKA_00957	F316|PROKKA_02200	M38335|PROKKA_00132	antar|PROKKA_02493	beibu|PROKKA_02425	daej|PROKKA_00776	chun|PROKKA_00809	branc|PROKKA_00457	CFB|PROKKA_01253	CF136|PROKKA_02619
prefix1181:	succi|PROKKA_02938	VMW|PROKKA_03640	WG21|PROKKA_02942	TAB87|PROKKA_02642	teget|PROKKA_02162	sunch|PROKKA_01996	EM1321|PROKKA_01810	frigo|PROKKA_02890	F83|PROKKA_01047	F52|PROKKA_02162	frigi|PROKKA_02489	johns|PROKKA_00758	KJJ|PROKKA_01321	hydat|PROKKA_00206	KMS|PROKKA_02142	JRM|PROKKA_01282	M74577|PROKKA_03588	MEB061|PROKKA_02149	root935|PROKKA_00495	reich|PROKKA_00833	root901|PROKKA_01666	hiber|PROKKA_02940	root420|PROKKA_02129	M42614|PROKKA_03519	root186|PROKKA_04379	leaf82|PROKKA_02037	filum|PROKKA_00487	soli|PROKKA_00186	salip|PROKKA_02644	limno|PROKKA_01165	leaf359|PROKKA_00555	enshi|PROKKA_00999	subsa|PROKKA_03723	rivuli|PROKKA_02807	F94081|PROKKA_00242	sasa|PROKKA_01058	FAika|PROKKA_02687	F316|PROKKA_02424	gelid|PROKKA_02526	psych|PROKKA_00146	SCGC|PROKKA_00165	indic|PROKKA_00067	M38335|PROKKA_01483	antar|PROKKA_01241	daej|PROKKA_00763	EM1308|PROKKA_01451	CF136|PROKKA_01917	aquid|PROKKA_04280	chun|PROKKA_01997
prefix1182:	succi|PROKKA_02939	teget|PROKKA_02163	TAB87|PROKKA_02643	VMW|PROKKA_03641	WG21|PROKKA_02941	sunch|PROKKA_01997	EM1321|PROKKA_01809	frigi|PROKKA_02490	leaf82|PROKKA_02036	frigo|PROKKA_02891	KMS|PROKKA_02143	JRM|PROKKA_01281	hydat|PROKKA_00207	F52|PROKKA_02163	root901|PROKKA_01665	leaf359|PROKKA_00554	hiber|PROKKA_02941	root935|PROKKA_00496	F83|PROKKA_01048	M74577|PROKKA_03587	M42614|PROKKA_03520	root420|PROKKA_02128	root186|PROKKA_04380	soli|PROKKA_00187	johns|PROKKA_00759	MEB061|PROKKA_02148	KJJ|PROKKA_01322	reich|PROKKA_00832	filum|PROKKA_00486	rivuli|PROKKA_02808	enshi|PROKKA_01000	salip|PROKKA_02645	psych|PROKKA_00144	limno|PROKKA_01164	F316|PROKKA_02425	subsa|PROKKA_03724	F94081|PROKKA_00243	sasa|PROKKA_01059	FAika|PROKKA_02685	gelid|PROKKA_02527	M38335|PROKKA_01484	indic|PROKKA_00068	MS220|PROKKA_00278	antar|PROKKA_01240	denit|PROKKA_03400	aquid|PROKKA_04281	EM1308|PROKKA_01449	chun|PROKKA_01996	CFB|PROKKA_00517
prefix1183:	succi|PROKKA_02941	TAB87|PROKKA_02645	WG21|PROKKA_02939	VMW|PROKKA_03643	teget|PROKKA_02165	sunch|PROKKA_01999	EM1321|PROKKA_01807	JRM|PROKKA_01279	frigo|PROKKA_02893	hydat|PROKKA_00209	F83|PROKKA_01050	KMS|PROKKA_02145	frigi|PROKKA_02492	MEB061|PROKKA_02146	KJJ|PROKKA_01324	leaf82|PROKKA_02034	reich|PROKKA_00830	M42614|PROKKA_03522	root420|PROKKA_02126	F52|PROKKA_02165	hiber|PROKKA_02943	root186|PROKKA_04382	root935|PROKKA_00498	root901|PROKKA_01663	filum|PROKKA_00484	johns|PROKKA_00761	soli|PROKKA_00189	M74577|PROKKA_03585	leaf359|PROKKA_00552	salip|PROKKA_02647	psych|PROKKA_00142	limno|PROKKA_01162	enshi|PROKKA_01002	F94081|PROKKA_00245	subsa|PROKKA_03726	rivuli|PROKKA_02810	FAika|PROKKA_02683	F316|PROKKA_02427	sasa|PROKKA_01062	gelid|PROKKA_02529	SCGC|PROKKA_00161	M38335|PROKKA_01486	indic|PROKKA_00070	MS220|PROKKA_00280	antar|PROKKA_01238	daej|PROKKA_00760	CF136|PROKKA_01920	EM1308|PROKKA_01447	aquid|PROKKA_04283
prefix1184:	succi|PROKKA_02942	VMW|PROKKA_03644	WG21|PROKKA_02938	TAB87|PROKKA_02646	sunch|PROKKA_02000	teget|PROKKA_02166	EM1321|PROKKA_01806	frigi|PROKKA_02493	frigo|PROKKA_02894	leaf82|PROKKA_02033	root901|PROKKA_01662	soli|PROKKA_00190	MEB061|PROKKA_02145	root186|PROKKA_04383	F83|PROKKA_01051	hydat|PROKKA_00210	KJJ|PROKKA_01325	johns|PROKKA_00762	M74577|PROKKA_03584	hiber|PROKKA_02944	reich|PROKKA_00829	M42614|PROKKA_03523	filum|PROKKA_00482	root420|PROKKA_02125	KMS|PROKKA_02146	JRM|PROKKA_01278	root935|PROKKA_00499	F52|PROKKA_02166	salip|PROKKA_02648	psych|PROKKA_00141	enshi|PROKKA_01003	leaf359|PROKKA_00551	limno|PROKKA_01161	F316|PROKKA_02428	subsa|PROKKA_03727	rivuli|PROKKA_02811	F94081|PROKKA_00246	sasa|PROKKA_01063	FAika|PROKKA_02681	gelid|PROKKA_02530	M38335|PROKKA_01487	SCGC|PROKKA_00160	MS220|PROKKA_00281	antar|PROKKA_01236	CF136|PROKKA_01921	chun|PROKKA_01993	daej|PROKKA_00758	beibu|PROKKA_03303	CFB|PROKKA_00520
prefix1185:	succi|PROKKA_02957	WG21|PROKKA_03984	TAB87|PROKKA_01335	VMW|PROKKA_03514	teget|PROKKA_02504	sunch|PROKKA_02307	EM1321|PROKKA_01165	leaf82|PROKKA_04198	hiber|PROKKA_02560	root901|PROKKA_02646	johns|PROKKA_03078	F52|PROKKA_04356	KMS|PROKKA_03124	hydat|PROKKA_03514	M42614|PROKKA_00640	root420|PROKKA_02514	JRM|PROKKA_04092	KJJ|PROKKA_01069	M74577|PROKKA_00105	root935|PROKKA_03018	frigo|PROKKA_00139	reich|PROKKA_00697	root186|PROKKA_04532	F83|PROKKA_02374	MEB061|PROKKA_04197	subsa|PROKKA_00825	rivuli|PROKKA_00096	leaf359|PROKKA_00311	sasa|PROKKA_01017	enshi|PROKKA_01797	F94081|PROKKA_00559	limno|PROKKA_01214	salip|PROKKA_01341	gelid|PROKKA_01442	F316|PROKKA_01422	frigi|PROKKA_01398	antar|PROKKA_01900	soli|PROKKA_03156	indic|PROKKA_02013	chun|PROKKA_03502	CF136|PROKKA_01394	aquid|PROKKA_03225	beibu|PROKKA_02151	FAika|PROKKA_00861	cauen|PROKKA_00577	denit|PROKKA_03869	psych|PROKKA_01818	EM1308|PROKKA_01390	daej|PROKKA_01213
prefix1186:	succi|PROKKA_02969	WG21|PROKKA_03007	VMW|PROKKA_01611	teget|PROKKA_00934	TAB87|PROKKA_01801	sunch|PROKKA_01307	EM1321|PROKKA_03068	hydat|PROKKA_03147	KMS|PROKKA_00959	JRM|PROKKA_02942	root420|PROKKA_02654	M42614|PROKKA_00776	leaf82|PROKKA_04049	F83|PROKKA_02553	KJJ|PROKKA_00945	MEB061|PROKKA_04345	hiber|PROKKA_01512	johns|PROKKA_03041	root935|PROKKA_03158	frigo|PROKKA_00444	root901|PROKKA_02501	reich|PROKKA_00552	F52|PROKKA_01351	root186|PROKKA_04665	M74577|PROKKA_00245	frigi|PROKKA_00610	soli|PROKKA_01970	filum|PROKKA_01645	leaf359|PROKKA_03382	salip|PROKKA_01696	sasa|PROKKA_01977	limno|PROKKA_02087	enshi|PROKKA_00472	subsa|PROKKA_00642	psych|PROKKA_01405	rivuli|PROKKA_00634	FAika|PROKKA_00597	indic|PROKKA_01414	F94081|PROKKA_01508	F316|PROKKA_00633	gelid|PROKKA_00311	M38335|PROKKA_01401	MS220|PROKKA_00574	antar|PROKKA_00666	aquid|PROKKA_03360	CF136|PROKKA_03733	chun|PROKKA_04689	EM1308|PROKKA_02444	denit|PROKKA_00872
prefix1187:	succi|PROKKA_03113	WG21|PROKKA_03995	VMW|PROKKA_03503	TAB87|PROKKA_01288	sunch|PROKKA_02324	teget|PROKKA_02489	EM1321|PROKKA_01178	F83|PROKKA_02384	frigo|PROKKA_00126	JRM|PROKKA_04114	root420|PROKKA_02524	salip|PROKKA_01358	MEB061|PROKKA_04209	KMS|PROKKA_03102	frigi|PROKKA_01386	enshi|PROKKA_01781	hydat|PROKKA_03527	M42614|PROKKA_00650	soli|PROKKA_02911	M74577|PROKKA_00116	limno|PROKKA_01199	hiber|PROKKA_02573	johns|PROKKA_02913	F52|PROKKA_04366	leaf82|PROKKA_04186	root935|PROKKA_03029	root186|PROKKA_04542	KJJ|PROKKA_01058	F316|PROKKA_00374	leaf359|PROKKA_00326	root901|PROKKA_02636	filum|PROKKA_01591	reich|PROKKA_00684	gelid|PROKKA_00429	subsa|PROKKA_00787	psych|PROKKA_01766	sasa|PROKKA_02166	FAika|PROKKA_00738	indic|PROKKA_01260	rivuli|PROKKA_00017	F94081|PROKKA_01042	M38335|PROKKA_01367	MS220|PROKKA_00083	antar|PROKKA_01915	daej|PROKKA_01203	aquid|PROKKA_03237	cauen|PROKKA_00560	CFB|PROKKA_00154	denit|PROKKA_03858
prefix1188:	EM1321|PROKKA_01889	TAB87|PROKKA_02164	EM1321|PROKKA_01900	soli|PROKKA_00798	frigi|PROKKA_02663	sunch|PROKKA_00700	F316|PROKKA_00923	hiber|PROKKA_01976	F52|PROKKA_03146	WG21|PROKKA_02183	VMW|PROKKA_00636	root186|PROKKA_02597	antar|PROKKA_00407	rivuli|PROKKA_02510	frigo|PROKKA_01691	sasa|PROKKA_00818	salip|PROKKA_00269	teget|PROKKA_01125	succi|PROKKA_02420	ACAM123|PROKKA_00307	branc|PROKKA_02426	daej|PROKKA_00579	enshi|PROKKA_01573	daej|PROKKA_02139	FAika|PROKKA_03793	aquid|PROKKA_00203	M42614|PROKKA_03246	subsa|PROKKA_01507	EM1308|PROKKA_00717	leaf82|PROKKA_00773	filum|PROKKA_01459	leaf359|PROKKA_01717	CF136|PROKKA_01859	AED|PROKKA_01660	MEB061|PROKKA_00406	M74577|PROKKA_04347	root935|PROKKA_02271	denit|PROKKA_02750	F83|PROKKA_01640	beibu|PROKKA_01430	cauen|PROKKA_01644	root420|PROKKA_04071	chun|PROKKA_03793	johns|PROKKA_01999	gelid|PROKKA_02166	limno|PROKKA_00674	reich|PROKKA_02686	root935|PROKKA_02272	KJJ|PROKKA_03688
prefix1189:	succi|PROKKA_00276	TAB87|PROKKA_03059	sunch|PROKKA_01551	teget|PROKKA_01339	WG21|PROKKA_00183	VMW|PROKKA_00028	EM1321|PROKKA_01614	frigi|PROKKA_03118	frigo|PROKKA_02564	KMS|PROKKA_02724	JRM|PROKKA_00765	leaf359|PROKKA_02707	indic|PROKKA_02467	sasa|PROKKA_00301	gelid|PROKKA_00745	F316|PROKKA_02640	filum|PROKKA_00223	psych|PROKKA_00282	F94081|PROKKA_02569	FAika|PROKKA_03352	subsa|PROKKA_01869	soli|PROKKA_00041	rivuli|PROKKA_02533	salip|PROKKA_01003	limno|PROKKA_00148	enshi|PROKKA_00935	hydat|PROKKA_02227	F83|PROKKA_00610	johns|PROKKA_01403	root420|PROKKA_01813	KJJ|PROKKA_01886	M42614|PROKKA_02101	M74577|PROKKA_01122	root186|PROKKA_03430	root935|PROKKA_01083	hiber|PROKKA_01203	leaf82|PROKKA_00336	MEB061|PROKKA_03936	M38335|PROKKA_01548	reich|PROKKA_03336	F52|PROKKA_02748	root901|PROKKA_01057	MS220|PROKKA_00375	antar|PROKKA_01065	beibu|PROKKA_00913	cauen|PROKKA_00142	branc|PROKKA_00963	daej|PROKKA_01002	chun|PROKKA_01002
prefix1190:	succi|PROKKA_00549	TAB87|PROKKA_02076	VMW|PROKKA_04090	WG21|PROKKA_00668	teget|PROKKA_00461	sunch|PROKKA_00121	EM1321|PROKKA_02103	KMS|PROKKA_00197	root420|PROKKA_04528	hydat|PROKKA_03826	M42614|PROKKA_00466	JRM|PROKKA_03853	hiber|PROKKA_01638	leaf82|PROKKA_03706	reich|PROKKA_04762	johns|PROKKA_05197	KJJ|PROKKA_02971	MEB061|PROKKA_01856	M74577|PROKKA_02044	F52|PROKKA_03836	root186|PROKKA_01345	root901|PROKKA_00583	root935|PROKKA_02095	frigi|PROKKA_02270	F83|PROKKA_03226	frigo|PROKKA_01066	psych|PROKKA_01835	F94081|PROKKA_01636	leaf359|PROKKA_01961	soli|PROKKA_01014	rivuli|PROKKA_01461	subsa|PROKKA_02717	FAika|PROKKA_03957	filum|PROKKA_02457	limno|PROKKA_02705	salip|PROKKA_02070	enshi|PROKKA_02269	sasa|PROKKA_00498	F316|PROKKA_01182	indic|PROKKA_02033	M38335|PROKKA_02312	gelid|PROKKA_01221	MS220|PROKKA_00134	antar|PROKKA_02112	daej|PROKKA_02781	chun|PROKKA_03046	CF136|PROKKA_01280	denit|PROKKA_03143	CFB|PROKKA_00587
prefix1191:	succi|PROKKA_01771	VMW|PROKKA_02273	WG21|PROKKA_02538	teget|PROKKA_01199	EM1321|PROKKA_02436	frigo|PROKKA_01915	frigi|PROKKA_01735	KMS|PROKKA_03301	JRM|PROKKA_02148	hydat|PROKKA_00412	root901|PROKKA_03249	hiber|PROKKA_02144	root420|PROKKA_03895	root186|PROKKA_02396	M74577|PROKKA_04217	johns|PROKKA_01850	leaf82|PROKKA_01397	M42614|PROKKA_03107	TAB87|PROKKA_02303	reich|PROKKA_02887	F52|PROKKA_03294	MEB061|PROKKA_00157	KJJ|PROKKA_03533	F83|PROKKA_01505	psych|PROKKA_00652	soli|PROKKA_00666	sasa|PROKKA_00104	leaf359|PROKKA_01257	filum|PROKKA_00092	enshi|PROKKA_01408	salip|PROKKA_00393	limno|PROKKA_00800	gelid|PROKKA_02016	indic|PROKKA_02348	FAika|PROKKA_02242	F94081|PROKKA_00444	rivuli|PROKKA_02618	sunch|PROKKA_00807	subsa|PROKKA_03330	F316|PROKKA_00760	M38335|PROKKA_00207	antar|PROKKA_00284	CFB|PROKKA_00086	root935|PROKKA_02426	denit|PROKKA_02906	chun|PROKKA_01430	CF136|PROKKA_00066	cauen|PROKKA_01521	EM1308|PROKKA_01092
prefix1192:	succi|PROKKA_02445	TAB87|PROKKA_02140	WG21|PROKKA_02205	VMW|PROKKA_02540	teget|PROKKA_01113	sunch|PROKKA_00689	EM1321|PROKKA_01910	hiber|PROKKA_01961	leaf82|PROKKA_00790	root901|PROKKA_03422	root420|PROKKA_04090	M42614|PROKKA_03259	johns|PROKKA_02012	KJJ|PROKKA_03705	F52|PROKKA_03122	root935|PROKKA_02256	root186|PROKKA_02615	MEB061|PROKKA_00426	reich|PROKKA_02668	KMS|PROKKA_00344	hydat|PROKKA_00815	JRM|PROKKA_00356	M74577|PROKKA_04367	F83|PROKKA_01657	frigi|PROKKA_02677	soli|PROKKA_00814	filum|PROKKA_01472	psych|PROKKA_02043	F94081|PROKKA_01891	rivuli|PROKKA_00856	subsa|PROKKA_01483	leaf359|PROKKA_01731	FAika|PROKKA_03808	salip|PROKKA_00257	sasa|PROKKA_00808	enshi|PROKKA_01586	limno|PROKKA_00661	M38335|PROKKA_00382	indic|PROKKA_02168	F316|PROKKA_00938	gelid|PROKKA_02178	SCGC|PROKKA_00214	antar|PROKKA_00421	chun|PROKKA_03731	CFB|PROKKA_01117	CF136|PROKKA_03824	aquid|PROKKA_00187	daej|PROKKA_00591	denit|PROKKA_02733
prefix1193:	succi|PROKKA_02459	VMW|PROKKA_02526	WG21|PROKKA_02219	TAB87|PROKKA_02126	teget|PROKKA_01100	sunch|PROKKA_00677	EM1321|PROKKA_01924	johns|PROKKA_02026	M74577|PROKKA_04381	F52|PROKKA_03108	root901|PROKKA_03435	root935|PROKKA_02243	reich|PROKKA_02654	root186|PROKKA_02629	KMS|PROKKA_00330	hydat|PROKKA_00801	JRM|PROKKA_00370	frigi|PROKKA_02691	KJJ|PROKKA_03719	MEB061|PROKKA_00440	frigo|PROKKA_01720	F316|PROKKA_00954	root420|PROKKA_04104	M42614|PROKKA_03273	hiber|PROKKA_01947	leaf82|PROKKA_00804	F83|PROKKA_01671	gelid|PROKKA_02193	F94081|PROKKA_01877	limno|PROKKA_00649	salip|PROKKA_00244	indic|PROKKA_02155	sasa|PROKKA_00793	FAika|PROKKA_03822	enshi|PROKKA_01598	subsa|PROKKA_01469	soli|PROKKA_00827	filum|PROKKA_01485	leaf359|PROKKA_01744	psych|PROKKA_02030	rivuli|PROKKA_00844	M38335|PROKKA_00398	MS220|PROKKA_00095	antar|PROKKA_00434	chun|PROKKA_03745	CF136|PROKKA_02076	aquid|PROKKA_00173	EM1308|PROKKA_02715	daej|PROKKA_00605
prefix1194:	succi|PROKKA_02462	teget|PROKKA_01097	WG21|PROKKA_02222	TAB87|PROKKA_02123	VMW|PROKKA_02523	sunch|PROKKA_00674	EM1321|PROKKA_01927	frigo|PROKKA_01723	F83|PROKKA_01674	soli|PROKKA_00830	leaf359|PROKKA_01747	gelid|PROKKA_02196	F316|PROKKA_00957	reich|PROKKA_02651	root420|PROKKA_04107	KJJ|PROKKA_03722	MEB061|PROKKA_00443	M42614|PROKKA_03276	hiber|PROKKA_01944	leaf82|PROKKA_00807	root186|PROKKA_02632	psych|PROKKA_02027	root901|PROKKA_03438	hydat|PROKKA_00798	M74577|PROKKA_04384	root935|PROKKA_02240	johns|PROKKA_02029	F52|PROKKA_03105	KMS|PROKKA_00327	JRM|PROKKA_00373	F94081|PROKKA_01874	frigi|PROKKA_02694	salip|PROKKA_00241	enshi|PROKKA_01601	filum|PROKKA_01488	rivuli|PROKKA_00841	subsa|PROKKA_01466	indic|PROKKA_02152	sasa|PROKKA_00790	limno|PROKKA_00646	FAika|PROKKA_03825	M38335|PROKKA_00401	MS220|PROKKA_00098	antar|PROKKA_00437	chun|PROKKA_03748	cauen|PROKKA_01671	daej|PROKKA_00608	branc|PROKKA_00821	EM1308|PROKKA_02712
prefix1195:	succi|PROKKA_02465	WG21|PROKKA_02225	VMW|PROKKA_02520	TAB87|PROKKA_02120	sunch|PROKKA_00671	teget|PROKKA_01094	EM1321|PROKKA_01930	frigi|PROKKA_02697	root420|PROKKA_04110	MEB061|PROKKA_00446	M42614|PROKKA_03279	frigo|PROKKA_01726	F83|PROKKA_01677	M74577|PROKKA_04387	F52|PROKKA_03102	JRM|PROKKA_00376	KMS|PROKKA_00324	reich|PROKKA_02648	johns|PROKKA_02032	KJJ|PROKKA_03725	root186|PROKKA_02635	root901|PROKKA_03441	root935|PROKKA_02237	leaf359|PROKKA_01750	hiber|PROKKA_01941	leaf82|PROKKA_00810	hydat|PROKKA_00795	soli|PROKKA_00833	filum|PROKKA_01491	subsa|PROKKA_01463	enshi|PROKKA_01604	limno|PROKKA_00642	FAika|PROKKA_03828	sasa|PROKKA_00787	indic|PROKKA_02149	rivuli|PROKKA_00838	salip|PROKKA_00238	gelid|PROKKA_02199	M38335|PROKKA_00404	psych|PROKKA_02024	F316|PROKKA_00960	F94081|PROKKA_01870	MS220|PROKKA_00102	antar|PROKKA_00440	beibu|PROKKA_01468	EM1308|PROKKA_02709	cauen|PROKKA_01674	daej|PROKKA_00611	CF136|PROKKA_02070
prefix1196:	succi|PROKKA_02671	WG21|PROKKA_02480	VMW|PROKKA_00759	TAB87|PROKKA_02202	teget|PROKKA_01162	sunch|PROKKA_00742	EM1321|PROKKA_00979	frigo|PROKKA_02016	root420|PROKKA_02778	JRM|PROKKA_02453	KMS|PROKKA_00454	hydat|PROKKA_02792	hiber|PROKKA_02074	M42614|PROKKA_03182	johns|PROKKA_01939	F83|PROKKA_01581	KJJ|PROKKA_03610	frigi|PROKKA_01802	root935|PROKKA_02358	leaf82|PROKKA_01304	MEB061|PROKKA_00280	M74577|PROKKA_04284	root901|PROKKA_03323	F52|PROKKA_03221	limno|PROKKA_00727	root186|PROKKA_02713	subsa|PROKKA_01598	gelid|PROKKA_02109	enshi|PROKKA_01486	rivuli|PROKKA_03993	soli|PROKKA_00742	salip|PROKKA_00324	F316|PROKKA_00873	psych|PROKKA_00771	sasa|PROKKA_00033	filum|PROKKA_00026	indic|PROKKA_02266	FAika|PROKKA_03709	F94081|PROKKA_02301	M38335|PROKKA_01093	antar|PROKKA_00363	branc|PROKKA_02641	CF136|PROKKA_01644	aquid|PROKKA_00308	EM1308|PROKKA_01647	daej|PROKKA_02042	denit|PROKKA_01116	chun|PROKKA_01523	beibu|PROKKA_01697
prefix1197:	succi|PROKKA_02967	VMW|PROKKA_01613	WG21|PROKKA_03005	TAB87|PROKKA_01800	teget|PROKKA_00933	sunch|PROKKA_01308	EM1321|PROKKA_03067	hydat|PROKKA_03146	johns|PROKKA_03039	root420|PROKKA_02652	KMS|PROKKA_00960	JRM|PROKKA_02941	frigi|PROKKA_00612	frigo|PROKKA_00442	hiber|PROKKA_01510	KJJ|PROKKA_00947	M42614|PROKKA_00773	leaf82|PROKKA_04051	F52|PROKKA_01352	M74577|PROKKA_00243	root935|PROKKA_03157	root186|PROKKA_04663	MEB061|PROKKA_04343	F83|PROKKA_02555	reich|PROKKA_00555	root901|PROKKA_02503	F94081|PROKKA_01507	leaf359|PROKKA_03381	psych|PROKKA_01404	soli|PROKKA_01972	filum|PROKKA_01646	FAika|PROKKA_00598	subsa|PROKKA_00643	enshi|PROKKA_00471	rivuli|PROKKA_00633	limno|PROKKA_02088	salip|PROKKA_01697	sasa|PROKKA_01978	F316|PROKKA_00634	indic|PROKKA_01413	gelid|PROKKA_00310	M38335|PROKKA_01402	antar|PROKKA_00667	aquid|PROKKA_03358	chun|PROKKA_04691	CFB|PROKKA_00032	CF136|PROKKA_03735	denit|PROKKA_00874	daej|PROKKA_01648
prefix1198:	succi|PROKKA_03026	teget|PROKKA_01349	TAB87|PROKKA_03086	WG21|PROKKA_00214	VMW|PROKKA_00055	sunch|PROKKA_01588	EM1321|PROKKA_02671	F83|PROKKA_00593	KMS|PROKKA_04512	JRM|PROKKA_00792	frigi|PROKKA_02913	hydat|PROKKA_02200	leaf359|PROKKA_02655	frigo|PROKKA_02395	sasa|PROKKA_00342	filum|PROKKA_00275	root935|PROKKA_01105	enshi|PROKKA_00883	M74577|PROKKA_01078	hiber|PROKKA_01184	F52|PROKKA_02778	salip|PROKKA_01047	leaf82|PROKKA_00360	reich|PROKKA_03308	johns|PROKKA_01428	KJJ|PROKKA_01909	F316|PROKKA_01986	root186|PROKKA_03877	subsa|PROKKA_03893	MEB061|PROKKA_03958	root901|PROKKA_01037	gelid|PROKKA_00797	psych|PROKKA_02429	root420|PROKKA_01831	M42614|PROKKA_02126	soli|PROKKA_00051	F94081|PROKKA_02823	indic|PROKKA_02649	FAika|PROKKA_03297	rivuli|PROKKA_02214	MS220|PROKKA_00234	M38335|PROKKA_01748	antar|PROKKA_01075	EM1308|PROKKA_02595	CF136|PROKKA_00755	aquid|PROKKA_01838	beibu|PROKKA_00947	denit|PROKKA_01010	chun|PROKKA_01049
prefix1199:	frigo|PROKKA_02866	frigo|PROKKA_02867	AED|PROKKA_01081	AED|PROKKA_01082	F83|PROKKA_01011	F83|PROKKA_01012	succi|PROKKA_00774	VMW|PROKKA_03094	WG21|PROKKA_00046	TAB87|PROKKA_02923	sunch|PROKKA_02202	teget|PROKKA_02840	EM1321|PROKKA_01833	frigi|PROKKA_02466	soli|PROKKA_00478	M42614|PROKKA_01962	root901|PROKKA_01202	leaf82|PROKKA_00178	root186|PROKKA_03569	reich|PROKKA_03470	johns|PROKKA_01248	root420|PROKKA_01689	F52|PROKKA_02614	MEB061|PROKKA_01173	M74577|PROKKA_01259	KJJ|PROKKA_01744	root935|PROKKA_00934	hiber|PROKKA_01341	leaf359|PROKKA_00604	KMS|PROKKA_02538	JRM|PROKKA_04152	filum|PROKKA_00619	rivuli|PROKKA_03785	hydat|PROKKA_00504	gelid|PROKKA_02928	subsa|PROKKA_02505	F316|PROKKA_02385	indic|PROKKA_00030	F94081|PROKKA_00211	FAika|PROKKA_02780	salip|PROKKA_01249	enshi|PROKKA_00525	limno|PROKKA_00537	psych|PROKKA_02452	sasa|PROKKA_01348	antar|PROKKA_01424	branc|PROKKA_00326	daej|PROKKA_00789	aquid|PROKKA_02009
prefix1200:	ACAM123|PROKKA_01125	ACAM123|PROKKA_01127	succi|PROKKA_02325	WG21|PROKKA_02738	VMW|PROKKA_02790	TAB87|PROKKA_03224	teget|PROKKA_02621	sunch|PROKKA_01839	EM1321|PROKKA_00260	frigo|PROKKA_02175	JRM|PROKKA_00958	johns|PROKKA_01610	KMS|PROKKA_01410	root901|PROKKA_00857	root186|PROKKA_04062	M74577|PROKKA_00887	F52|PROKKA_02954	root420|PROKKA_02010	KJJ|PROKKA_02082	M42614|PROKKA_03703	MEB061|PROKKA_02992	root935|PROKKA_02662	reich|PROKKA_03121	leaf82|PROKKA_00545	hiber|PROKKA_00994	F83|PROKKA_01291	frigi|PROKKA_02840	hydat|PROKKA_01166	salip|PROKKA_00573	leaf359|PROKKA_01071	limno|PROKKA_00969	F316|PROKKA_01766	gelid|PROKKA_02563	filum|PROKKA_02042	soli|PROKKA_00133	enshi|PROKKA_01220	sasa|PROKKA_01300	indic|PROKKA_00437	rivuli|PROKKA_01205	subsa|PROKKA_01803	FAika|PROKKA_03558	M38335|PROKKA_00096	F94081|PROKKA_00303	antar|PROKKA_02747	cauen|PROKKA_01358	CF136|PROKKA_00935	aquid|PROKKA_01656	CFB|PROKKA_00830	chun|PROKKA_01209
prefix1201:	ACAM123|PROKKA_01735	ACAM123|PROKKA_01736	frigi|PROKKA_02597	frigi|PROKKA_02598	succi|PROKKA_00226	VMW|PROKKA_03615	WG21|PROKKA_03182	TAB87|PROKKA_02624	sunch|PROKKA_01708	teget|PROKKA_03376	EM1321|PROKKA_01738	F83|PROKKA_01134	MEB061|PROKKA_02171	M74577|PROKKA_03608	leaf82|PROKKA_02063	KJJ|PROKKA_01300	root420|PROKKA_02150	F52|PROKKA_02137	hydat|PROKKA_00183	M42614|PROKKA_03500	reich|PROKKA_00858	KMS|PROKKA_02119	JRM|PROKKA_01305	johns|PROKKA_00735	root935|PROKKA_00474	hiber|PROKKA_02918	root901|PROKKA_01688	root186|PROKKA_04356	soli|PROKKA_03368	leaf359|PROKKA_00905	gelid|PROKKA_02437	sasa|PROKKA_01128	psych|PROKKA_00177	salip|PROKKA_02478	rivuli|PROKKA_02685	subsa|PROKKA_03822	indic|PROKKA_02700	F316|PROKKA_02493	FAika|PROKKA_02582	enshi|PROKKA_00738	limno|PROKKA_00314	filum|PROKKA_00951	F94081|PROKKA_02812	M38335|PROKKA_00782	antar|PROKKA_02578	cauen|PROKKA_00317	branc|PROKKA_02985	beibu|PROKKA_03371	daej|PROKKA_00526
prefix1202:	root935|PROKKA_02744	root935|PROKKA_04170	succi|PROKKA_00611	WG21|PROKKA_03861	VMW|PROKKA_00156	TAB87|PROKKA_03153	teget|PROKKA_01707	sunch|PROKKA_02512	EM1321|PROKKA_02031	F83|PROKKA_00530	frigo|PROKKA_02471	frigi|PROKKA_02373	KMS|PROKKA_01500	hydat|PROKKA_02126	JRM|PROKKA_00867	F52|PROKKA_02871	root420|PROKKA_01923	johns|PROKKA_01520	M74577|PROKKA_00973	hiber|PROKKA_01087	root901|PROKKA_00944	root186|PROKKA_03973	MEB061|PROKKA_02891	KJJ|PROKKA_02000	leaf82|PROKKA_00449	reich|PROKKA_03214	M42614|PROKKA_03786	salip|PROKKA_00950	limno|PROKKA_00089	filum|PROKKA_01955	enshi|PROKKA_02630	indic|PROKKA_00450	soli|PROKKA_01205	gelid|PROKKA_00654	leaf359|PROKKA_02791	psych|PROKKA_02476	F94081|PROKKA_02419	rivuli|PROKKA_01081	subsa|PROKKA_01727	sasa|PROKKA_01231	F316|PROKKA_01736	FAika|PROKKA_03628	M38335|PROKKA_01065	antar|PROKKA_00147	cauen|PROKKA_00087	chun|PROKKA_01115	aquid|PROKKA_01753	daej|PROKKA_02449	denit|PROKKA_03637
prefix1203:	aquid|PROKKA_03307	aquid|PROKKA_03535	rivuli|PROKKA_00108	rivuli|PROKKA_03964	leaf82|PROKKA_02343	leaf82|PROKKA_04099	M42614|PROKKA_00718	M42614|PROKKA_00836	KJJ|PROKKA_00870	KJJ|PROKKA_00999	frigi|PROKKA_00575	frigi|PROKKA_00974	FAika|PROKKA_00477	FAika|PROKKA_01002	reich|PROKKA_00087	reich|PROKKA_00611	succi|PROKKA_02190	VMW|PROKKA_03434	WG21|PROKKA_03774	TAB87|PROKKA_01747	teget|PROKKA_00915	EM1321|PROKKA_03027	M74577|PROKKA_00177	johns|PROKKA_02977	root186|PROKKA_04607	root901|PROKKA_02575	MEB061|PROKKA_04282	hiber|PROKKA_00670	root420|PROKKA_02591	KMS|PROKKA_01020	JRM|PROKKA_04578	root935|PROKKA_03089	frigo|PROKKA_00521	hydat|PROKKA_03101	F52|PROKKA_01405	F83|PROKKA_02686	soli|PROKKA_02030	leaf359|PROKKA_03352	psych|PROKKA_01287	filum|PROKKA_00658	F94081|PROKKA_01337	subsa|PROKKA_00847	M38335|PROKKA_00574	antar|PROKKA_00737	CF136|PROKKA_02919	CFB|PROKKA_00156	daej|PROKKA_01702	denit|PROKKA_00928	chun|PROKKA_02270
prefix1204:	rivuli|PROKKA_00680	rivuli|PROKKA_03451	succi|PROKKA_00092	WG21|PROKKA_01429	teget|PROKKA_01378	TAB87|PROKKA_02735	VMW|PROKKA_04288	EM1321|PROKKA_00092	F83|PROKKA_00758	frigo|PROKKA_02645	root935|PROKKA_00595	hiber|PROKKA_04396	frigi|PROKKA_01901	filum|PROKKA_01034	leaf82|PROKKA_01928	M42614|PROKKA_04287	M74577|PROKKA_03497	KJJ|PROKKA_01406	root420|PROKKA_01312	leaf359|PROKKA_02555	root901|PROKKA_01570	root186|PROKKA_00560	hydat|PROKKA_02852	soli|PROKKA_01331	johns|PROKKA_00862	JRM|PROKKA_01519	MEB061|PROKKA_04732	KMS|PROKKA_02225	reich|PROKKA_03819	F52|PROKKA_02245	psych|PROKKA_00128	F94081|PROKKA_00148	FAika|PROKKA_00622	subsa|PROKKA_00105	antar|PROKKA_01154	denit|PROKKA_01626	aquid|PROKKA_04385	chun|PROKKA_03603	EM1308|PROKKA_00317	CF136|PROKKA_02418	branc|PROKKA_02841	daej|PROKKA_02704	ACAM123|PROKKA_02243	AED|PROKKA_00844	root186|PROKKA_04260	VMW|PROKKA_02692	root420|PROKKA_00835	aquid|PROKKA_04147	leaf82|PROKKA_02167
prefix1205:	EM1308|PROKKA_00639	EM1308|PROKKA_00828	AED|PROKKA_01282	AED|PROKKA_02202	succi|PROKKA_02299	VMW|PROKKA_02731	WG21|PROKKA_01680	teget|PROKKA_01409	sunch|PROKKA_01932	TAB87|PROKKA_01416	EM1321|PROKKA_00229	frigi|PROKKA_02804	KMS|PROKKA_04223	frigo|PROKKA_02137	JRM|PROKKA_01117	hydat|PROKKA_00049	F83|PROKKA_01260	sasa|PROKKA_02315	psych|PROKKA_00321	soli|PROKKA_00548	root420|PROKKA_00869	reich|PROKKA_00986	leaf359|PROKKA_01008	hiber|PROKKA_02794	M42614|PROKKA_03381	indic|PROKKA_02430	M74577|PROKKA_03732	root935|PROKKA_00356	leaf82|PROKKA_02199	root186|PROKKA_04229	KJJ|PROKKA_01187	F52|PROKKA_01989	F94081|PROKKA_02471	MEB061|PROKKA_00027	F316|PROKKA_02620	enshi|PROKKA_01188	rivuli|PROKKA_01900	salip|PROKKA_00605	root901|PROKKA_01817	johns|PROKKA_00564	gelid|PROKKA_02508	filum|PROKKA_02006	limno|PROKKA_01001	FAika|PROKKA_02495	subsa|PROKKA_02939	M38335|PROKKA_01036	antar|PROKKA_02473	aquid|PROKKA_04114	denit|PROKKA_03538
prefix1206:	hiber|PROKKA_00157	hiber|PROKKA_01407	root420|PROKKA_03052	root420|PROKKA_04399	succi|PROKKA_01694	VMW|PROKKA_03026	WG21|PROKKA_03604	TAB87|PROKKA_01055	teget|PROKKA_00540	sunch|PROKKA_00516	EM1321|PROKKA_03198	frigo|PROKKA_03394	MEB061|PROKKA_04567	F52|PROKKA_01838	F83|PROKKA_00119	leaf82|PROKKA_01139	M42614|PROKKA_04244	root935|PROKKA_02866	frigi|PROKKA_00200	KJJ|PROKKA_02536	M74577|PROKKA_02885	root901|PROKKA_03577	root186|PROKKA_01143	johns|PROKKA_00125	reich|PROKKA_01069	JRM|PROKKA_03293	KMS|PROKKA_01239	hydat|PROKKA_03208	soli|PROKKA_02333	leaf359|PROKKA_01359	filum|PROKKA_01820	gelid|PROKKA_02740	psych|PROKKA_01988	indic|PROKKA_01852	salip|PROKKA_00095	limno|PROKKA_02242	rivuli|PROKKA_01481	enshi|PROKKA_01679	F316|PROKKA_01099	subsa|PROKKA_02750	FAika|PROKKA_01865	sasa|PROKKA_00677	F94081|PROKKA_01808	M38335|PROKKA_02324	antar|PROKKA_02035	denit|PROKKA_02304	CF136|PROKKA_00699	aquid|PROKKA_03123	EM1308|PROKKA_00194
prefix1207:	CFB|PROKKA_00153	CFB|PROKKA_00390	succi|PROKKA_03114	WG21|PROKKA_03998	VMW|PROKKA_03500	TAB87|PROKKA_01286	teget|PROKKA_01393	sunch|PROKKA_01724	EM1321|PROKKA_01770	soli|PROKKA_01355	johns|PROKKA_02916	frigo|PROKKA_02936	root901|PROKKA_02634	root935|PROKKA_03032	F83|PROKKA_01090	root186|PROKKA_04545	F52|PROKKA_04368	hiber|PROKKA_02576	MEB061|PROKKA_04212	KJJ|PROKKA_01055	reich|PROKKA_00682	leaf82|PROKKA_04183	M42614|PROKKA_00652	M74577|PROKKA_00118	filum|PROKKA_00922	root420|PROKKA_02526	hydat|PROKKA_03530	JRM|PROKKA_04117	subsa|PROKKA_03756	sasa|PROKKA_01108	KMS|PROKKA_03099	leaf359|PROKKA_00882	FAika|PROKKA_02730	limno|PROKKA_00332	F316|PROKKA_02141	enshi|PROKKA_00719	rivuli|PROKKA_01794	frigi|PROKKA_02631	gelid|PROKKA_02454	indic|PROKKA_02723	salip|PROKKA_02460	F94081|PROKKA_00259	psych|PROKKA_00215	M38335|PROKKA_00884	antar|PROKKA_01169	CF136|PROKKA_03798	chun|PROKKA_02273	branc|PROKKA_00188	denit|PROKKA_03856
prefix1208:	M38335|PROKKA_00834	M38335|PROKKA_00909	succi|PROKKA_02704	WG21|PROKKA_00284	VMW|PROKKA_00125	TAB87|PROKKA_02241	teget|PROKKA_02547	sunch|PROKKA_00772	EM1321|PROKKA_02466	sasa|PROKKA_00071	frigi|PROKKA_01776	enshi|PROKKA_01445	F83|PROKKA_01552	KMS|PROKKA_00496	F316|PROKKA_00825	hydat|PROKKA_02836	MEB061|PROKKA_02871	hiber|PROKKA_01104	JRM|PROKKA_03332	indic|PROKKA_02304	frigo|PROKKA_01971	gelid|PROKKA_02061	reich|PROKKA_03234	soli|PROKKA_00705	leaf82|PROKKA_00429	KJJ|PROKKA_01975	root935|PROKKA_02765	root420|PROKKA_01902	M42614|PROKKA_03808	rivuli|PROKKA_01360	subsa|PROKKA_01629	root186|PROKKA_03947	root901|PROKKA_00968	M74577|PROKKA_01007	johns|PROKKA_01497	F52|PROKKA_02851	F94081|PROKKA_01046	filum|PROKKA_00059	leaf359|PROKKA_01290	FAika|PROKKA_03661	salip|PROKKA_00357	limno|PROKKA_00763	psych|PROKKA_00686	antar|PROKKA_00328	chun|PROKKA_01086	CF136|PROKKA_00803	aquid|PROKKA_01770	cauen|PROKKA_01557	denit|PROKKA_03615
prefix1209:	M38335|PROKKA_00835	M38335|PROKKA_00908	succi|PROKKA_02703	VMW|PROKKA_00128	WG21|PROKKA_00285	teget|PROKKA_01195	TAB87|PROKKA_02240	sunch|PROKKA_00771	EM1321|PROKKA_02467	reich|PROKKA_03233	johns|PROKKA_01498	root420|PROKKA_01903	KJJ|PROKKA_01976	MEB061|PROKKA_02872	M42614|PROKKA_03807	hiber|PROKKA_01103	M74577|PROKKA_01006	leaf82|PROKKA_00430	F52|PROKKA_02852	root186|PROKKA_03948	root901|PROKKA_00967	root935|PROKKA_02764	soli|PROKKA_00706	KMS|PROKKA_00495	frigi|PROKKA_01778	hydat|PROKKA_02835	JRM|PROKKA_03331	leaf359|PROKKA_01292	F83|PROKKA_01553	frigo|PROKKA_01973	filum|PROKKA_00058	FAika|PROKKA_03662	subsa|PROKKA_01628	rivuli|PROKKA_01364	F94081|PROKKA_00593	gelid|PROKKA_02063	limno|PROKKA_00762	salip|PROKKA_00356	enshi|PROKKA_01446	indic|PROKKA_02302	sasa|PROKKA_00070	psych|PROKKA_00687	F316|PROKKA_00826	MS220|PROKKA_00523	antar|PROKKA_00329	chun|PROKKA_01087	denit|PROKKA_03616	CF136|PROKKA_00804	EM1308|PROKKA_01618
prefix1210:	M38335|PROKKA_00845	M38335|PROKKA_00898	succi|PROKKA_00629	TAB87|PROKKA_03182	VMW|PROKKA_00193	WG21|PROKKA_02796	sunch|PROKKA_02478	teget|PROKKA_01657	EM1321|PROKKA_03121	johns|PROKKA_01554	F83|PROKKA_00496	KJJ|PROKKA_02032	frigo|PROKKA_02501	root935|PROKKA_02714	root901|PROKKA_00910	M74577|PROKKA_00939	root186|PROKKA_04005	F52|PROKKA_02904	hydat|PROKKA_01231	hiber|PROKKA_01055	reich|PROKKA_03182	KMS|PROKKA_01468	M42614|PROKKA_03754	root420|PROKKA_01954	JRM|PROKKA_00897	leaf82|PROKKA_00484	MEB061|PROKKA_02935	leaf359|PROKKA_02828	FAika|PROKKA_02022	frigi|PROKKA_02399	subsa|PROKKA_01683	soli|PROKKA_01148	limno|PROKKA_00050	psych|PROKKA_00292	rivuli|PROKKA_01046	sasa|PROKKA_02227	filum|PROKKA_01915	indic|PROKKA_00486	enshi|PROKKA_02589	F316|PROKKA_02661	salip|PROKKA_00915	gelid|PROKKA_00586	F94081|PROKKA_02375	antar|PROKKA_00199	branc|PROKKA_00674	EM1308|PROKKA_02843	denit|PROKKA_03670	beibu|PROKKA_00656	CF136|PROKKA_00877
prefix1211:	M38335|PROKKA_00847	M38335|PROKKA_02281	succi|PROKKA_00730	VMW|PROKKA_01817	TAB87|PROKKA_02374	teget|PROKKA_02293	sunch|PROKKA_00869	WG21|PROKKA_03411	EM1321|PROKKA_00360	M74577|PROKKA_04131	leaf82|PROKKA_00697	johns|PROKKA_01762	root420|PROKKA_01179	root186|PROKKA_02312	hiber|PROKKA_02235	reich|PROKKA_02966	F83|PROKKA_01418	KJJ|PROKKA_03448	JRM|PROKKA_01843	M42614|PROKKA_03011	root901|PROKKA_03164	frigi|PROKKA_01650	soli|PROKKA_03442	KMS|PROKKA_03543	hydat|PROKKA_00313	leaf359|PROKKA_01192	root935|PROKKA_02507	MEB061|PROKKA_02361	F52|PROKKA_03370	F94081|PROKKA_02494	limno|PROKKA_00882	enshi|PROKKA_01339	salip|PROKKA_00459	filum|PROKKA_02687	sasa|PROKKA_00195	indic|PROKKA_00384	F316|PROKKA_01828	frigo|PROKKA_02278	psych|PROKKA_00640	gelid|PROKKA_01921	rivuli|PROKKA_01260	subsa|PROKKA_03228	FAika|PROKKA_03314	antar|PROKKA_02720	chun|PROKKA_01332	CF136|PROKKA_02024	aquid|PROKKA_00479	denit|PROKKA_02991	cauen|PROKKA_01454
prefix1212:	M38335|PROKKA_00850	M38335|PROKKA_02278	succi|PROKKA_00727	VMW|PROKKA_01820	WG21|PROKKA_03408	TAB87|PROKKA_02377	sunch|PROKKA_00872	teget|PROKKA_02290	EM1321|PROKKA_00357	KMS|PROKKA_03546	hydat|PROKKA_00310	JRM|PROKKA_01840	frigo|PROKKA_02275	F83|PROKKA_01415	frigi|PROKKA_01647	F52|PROKKA_03373	reich|PROKKA_02969	root935|PROKKA_02510	hiber|PROKKA_02238	johns|PROKKA_01759	root901|PROKKA_03161	leaf82|PROKKA_00694	M42614|PROKKA_03008	root186|PROKKA_02309	M74577|PROKKA_04128	MEB061|PROKKA_02358	root420|PROKKA_01182	KJJ|PROKKA_03445	leaf359|PROKKA_01189	salip|PROKKA_00462	limno|PROKKA_00885	enshi|PROKKA_01336	filum|PROKKA_02684	rivuli|PROKKA_01263	gelid|PROKKA_01918	soli|PROKKA_03439	F94081|PROKKA_02497	psych|PROKKA_00637	subsa|PROKKA_03225	sasa|PROKKA_00198	indic|PROKKA_00381	FAika|PROKKA_03311	F316|PROKKA_01831	antar|PROKKA_02723	denit|PROKKA_02994	daej|PROKKA_02360	aquid|PROKKA_00482	CF136|PROKKA_02027	chun|PROKKA_01329
prefix1213:	M38335|PROKKA_00920	M38335|PROKKA_01310	succi|PROKKA_00971	WG21|PROKKA_02883	VMW|PROKKA_03714	TAB87|PROKKA_02689	teget|PROKKA_03031	sunch|PROKKA_01696	EM1321|PROKKA_01756	F83|PROKKA_01112	frigo|PROKKA_02950	frigi|PROKKA_02616	JRM|PROKKA_01219	KMS|PROKKA_02208	M74577|PROKKA_03524	MEB061|PROKKA_02469	root935|PROKKA_00567	root186|PROKKA_04455	leaf82|PROKKA_01955	hydat|PROKKA_00264	root901|PROKKA_01593	johns|PROKKA_00838	root420|PROKKA_01098	M42614|PROKKA_03582	soli|PROKKA_03381	salip|PROKKA_02489	enshi|PROKKA_00750	sasa|PROKKA_01143	psych|PROKKA_02483	limno|PROKKA_00300	leaf359|PROKKA_00918	F52|PROKKA_02230	KJJ|PROKKA_01383	FAika|PROKKA_02657	hiber|PROKKA_03006	reich|PROKKA_00740	rivuli|PROKKA_01819	filum|PROKKA_00967	F316|PROKKA_02514	subsa|PROKKA_03657	F94081|PROKKA_02709	gelid|PROKKA_02421	indic|PROKKA_02687	antar|PROKKA_02565	EM1308|PROKKA_02625	aquid|PROKKA_04361	daej|PROKKA_00512	cauen|PROKKA_00306	CF136|PROKKA_02173
prefix1214:	M38335|PROKKA_00928	M38335|PROKKA_01302	succi|PROKKA_02656	VMW|PROKKA_03530	TAB87|PROKKA_02564	WG21|PROKKA_01740	teget|PROKKA_02967	sunch|PROKKA_01661	EM1321|PROKKA_01692	F83|PROKKA_01213	MEB061|PROKKA_02288	root186|PROKKA_04278	root901|PROKKA_01762	KMS|PROKKA_03916	JRM|PROKKA_01177	root935|PROKKA_00405	root420|PROKKA_00816	KJJ|PROKKA_01233	M42614|PROKKA_03434	frigo|PROKKA_02092	hiber|PROKKA_02841	leaf82|PROKKA_02148	hydat|PROKKA_00105	F52|PROKKA_02047	soli|PROKKA_03427	johns|PROKKA_00617	M74577|PROKKA_03680	frigi|PROKKA_02541	reich|PROKKA_00936	filum|PROKKA_00370	psych|PROKKA_01400	salip|PROKKA_01114	leaf359|PROKKA_00999	gelid|PROKKA_02383	limno|PROKKA_00262	F316|PROKKA_02603	F94081|PROKKA_01268	FAika|PROKKA_02545	enshi|PROKKA_00817	rivuli|PROKKA_03887	subsa|PROKKA_03282	indic|PROKKA_00253	sasa|PROKKA_02811	antar|PROKKA_02436	EM1308|PROKKA_02895	aquid|PROKKA_04166	CF136|PROKKA_01554	chun|PROKKA_02095	denit|PROKKA_03490
prefix1215:	M38335|PROKKA_00933	M38335|PROKKA_01297	succi|PROKKA_00733	WG21|PROKKA_03414	VMW|PROKKA_01814	TAB87|PROKKA_02371	sunch|PROKKA_00866	teget|PROKKA_02296	EM1321|PROKKA_00363	frigo|PROKKA_02281	hiber|PROKKA_02232	F83|PROKKA_01421	frigi|PROKKA_01653	root186|PROKKA_02315	johns|PROKKA_01765	root935|PROKKA_02504	reich|PROKKA_02963	M74577|PROKKA_04134	F52|PROKKA_03367	KJJ|PROKKA_03451	root420|PROKKA_01176	M42614|PROKKA_03014	MEB061|PROKKA_02364	KMS|PROKKA_03539	JRM|PROKKA_01847	root901|PROKKA_03167	hydat|PROKKA_00316	leaf82|PROKKA_00700	soli|PROKKA_03445	filum|PROKKA_02690	leaf359|PROKKA_01195	psych|PROKKA_00643	salip|PROKKA_00456	limno|PROKKA_00879	rivuli|PROKKA_01257	enshi|PROKKA_01342	subsa|PROKKA_03231	FAika|PROKKA_03317	F94081|PROKKA_02491	sasa|PROKKA_00192	F316|PROKKA_01825	indic|PROKKA_00387	gelid|PROKKA_01924	antar|PROKKA_02717	CF136|PROKKA_02021	aquid|PROKKA_00476	daej|PROKKA_02366	denit|PROKKA_02988	EM1308|PROKKA_01915
prefix1216:	M38335|PROKKA_00934	M38335|PROKKA_01296	succi|PROKKA_00732	teget|PROKKA_02295	VMW|PROKKA_01815	TAB87|PROKKA_02372	WG21|PROKKA_03413	sunch|PROKKA_00867	EM1321|PROKKA_00362	frigo|PROKKA_02280	soli|PROKKA_03444	frigi|PROKKA_01652	F83|PROKKA_01420	KMS|PROKKA_03541	JRM|PROKKA_01845	hydat|PROKKA_00315	leaf82|PROKKA_00699	MEB061|PROKKA_02363	KJJ|PROKKA_03450	hiber|PROKKA_02233	reich|PROKKA_02964	root935|PROKKA_02505	johns|PROKKA_01764	M74577|PROKKA_04133	root901|PROKKA_03166	psych|PROKKA_00642	F52|PROKKA_03368	root186|PROKKA_02314	M42614|PROKKA_03013	leaf359|PROKKA_01194	root420|PROKKA_01177	filum|PROKKA_02689	F94081|PROKKA_02492	F316|PROKKA_01826	rivuli|PROKKA_01258	sasa|PROKKA_00193	indic|PROKKA_00386	subsa|PROKKA_03230	gelid|PROKKA_01923	salip|PROKKA_00457	limno|PROKKA_00880	FAika|PROKKA_03316	enshi|PROKKA_01341	antar|PROKKA_02718	daej|PROKKA_02365	CF136|PROKKA_02022	EM1308|PROKKA_01916	chun|PROKKA_01334	aquid|PROKKA_00477
prefix1217:	beibu|PROKKA_02955	beibu|PROKKA_03287	soli|PROKKA_02189	teget|PROKKA_02191	VMW|PROKKA_01980	WG21|PROKKA_01586	subsa|PROKKA_02725	soli|PROKKA_02301	VMW|PROKKA_02357	WG21|PROKKA_02626	root935|PROKKA_01889	root935|PROKKA_03555	sasa|PROKKA_00753	root901|PROKKA_02193	root186|PROKKA_01597	root186|PROKKA_03081	root420|PROKKA_00204	enshi|PROKKA_02199	limno|PROKKA_02763	F316|PROKKA_03147	KMS|PROKKA_00183	JRM|PROKKA_03839	leaf359|PROKKA_01972	hydat|PROKKA_00703	leaf82|PROKKA_03370	F94081|PROKKA_00522	hiber|PROKKA_03049	johns|PROKKA_03605	reich|PROKKA_00444	M74577|PROKKA_00753	F52|PROKKA_00768	MEB061|PROKKA_00804	FAika|PROKKA_02670	indic|PROKKA_02294	gelid|PROKKA_00189	rivuli|PROKKA_01455	aquid|PROKKA_01172	leaf82|PROKKA_03961	MEB061|PROKKA_03225	johns|PROKKA_04945	F52|PROKKA_04106	M74577|PROKKA_01711	denit|PROKKA_02164	hiber|PROKKA_00442	leaf359|PROKKA_02365	FAika|PROKKA_01299	F94081|PROKKA_00370	aquid|PROKKA_02297	denit|PROKKA_00514
prefix1218:	chun|PROKKA_00148	chun|PROKKA_01294	succi|PROKKA_00699	TAB87|PROKKA_02403	WG21|PROKKA_03375	VMW|PROKKA_01855	sunch|PROKKA_01780	teget|PROKKA_01805	EM1321|PROKKA_00328	frigo|PROKKA_02244	F83|PROKKA_01384	KMS|PROKKA_03580	JRM|PROKKA_01806	hydat|PROKKA_00275	frigi|PROKKA_01616	KJJ|PROKKA_03411	MEB061|PROKKA_02321	root420|PROKKA_01216	M42614|PROKKA_02972	leaf82|PROKKA_00659	root901|PROKKA_03127	johns|PROKKA_01723	hiber|PROKKA_02274	reich|PROKKA_03006	root935|PROKKA_02544	F52|PROKKA_03407	root186|PROKKA_02274	M74577|PROKKA_04088	leaf359|PROKKA_01164	soli|PROKKA_01279	filum|PROKKA_02092	limno|PROKKA_00910	salip|PROKKA_00487	psych|PROKKA_00612	enshi|PROKKA_01308	F316|PROKKA_01858	gelid|PROKKA_02629	sasa|PROKKA_00224	indic|PROKKA_00358	subsa|PROKKA_01783	rivuli|PROKKA_01180	FAika|PROKKA_03579	F94081|PROKKA_02539	M38335|PROKKA_00078	MS220|PROKKA_00312	antar|PROKKA_00073	daej|PROKKA_02328	CF136|PROKKA_04126	aquid|PROKKA_00517
prefix1219:	M38335|PROKKA_00930	M38335|PROKKA_01300	ACAM123|PROKKA_02038	cauen|PROKKA_00268	beibu|PROKKA_03441	hiber|PROKKA_01229	succi|PROKKA_00205	sunch|PROKKA_01663	VMW|PROKKA_00002	WG21|PROKKA_00159	TAB87|PROKKA_03028	teget|PROKKA_02970	EM1321|PROKKA_01643	hydat|PROKKA_02292	KMS|PROKKA_02650	JRM|PROKKA_01945	frigo|PROKKA_02526	frigi|PROKKA_01842	F83|PROKKA_00646	psych|PROKKA_01402	M74577|PROKKA_01143	M42614|PROKKA_02077	filum|PROKKA_00372	F52|PROKKA_02723	root935|PROKKA_01054	root901|PROKKA_01084	salip|PROKKA_01116	F94081|PROKKA_01266	enshi|PROKKA_00815	root420|PROKKA_01791	reich|PROKKA_03361	MEB061|PROKKA_03909	gelid|PROKKA_02385	limno|PROKKA_00264	root186|PROKKA_03455	johns|PROKKA_01379	leaf82|PROKKA_00306	KJJ|PROKKA_01856	F316|PROKKA_02605	leaf359|PROKKA_00997	subsa|PROKKA_03287	soli|PROKKA_03423	sasa|PROKKA_02809	rivuli|PROKKA_03891	indic|PROKKA_00239	FAika|PROKKA_02553	antar|PROKKA_02517	EM1308|PROKKA_02889	daej|PROKKA_00972
prefix1220:	B17|PROKKA_02670	B17|PROKKA_03784	beibu|PROKKA_03071	rivuli|PROKKA_01596	FAika|PROKKA_00100	M38335|PROKKA_00251	succi|PROKKA_01503	WG21|PROKKA_00860	TAB87|PROKKA_02003	VMW|PROKKA_01163	sunch|PROKKA_00012	teget|PROKKA_00110	EM1321|PROKKA_02002	frigo|PROKKA_01830	F83|PROKKA_01777	hiber|PROKKA_03852	KJJ|PROKKA_00210	hydat|PROKKA_00757	KMS|PROKKA_00127	JRM|PROKKA_02976	M42614|PROKKA_01240	frigi|PROKKA_02784	root420|PROKKA_00652	MEB061|PROKKA_03358	root935|PROKKA_04003	F52|PROKKA_00233	leaf82|PROKKA_01025	johns|PROKKA_02360	M74577|PROKKA_02613	root901|PROKKA_04105	reich|PROKKA_02279	leaf359|PROKKA_03008	root186|PROKKA_02155	subsa|PROKKA_03412	psych|PROKKA_01738	enshi|PROKKA_02382	soli|PROKKA_03139	limno|PROKKA_02959	salip|PROKKA_01944	gelid|PROKKA_02894	F94081|PROKKA_01409	indic|PROKKA_01845	sasa|PROKKA_00607	F316|PROKKA_00061	filum|PROKKA_01729	antar|PROKKA_02305	EM1308|PROKKA_02177	CF136|PROKKA_04118	aquid|PROKKA_02793
prefix1221:	succi|PROKKA_00013	WG21|PROKKA_03970	VMW|PROKKA_04486	TAB87|PROKKA_01734	sunch|PROKKA_01488	teget|PROKKA_00966	EM1321|PROKKA_02872	F83|PROKKA_02517	hiber|PROKKA_02520	JRM|PROKKA_04445	hydat|PROKKA_04336	frigo|PROKKA_00640	KMS|PROKKA_03386	leaf82|PROKKA_04244	root186|PROKKA_04488	root935|PROKKA_02969	johns|PROKKA_02880	soli|PROKKA_02108	M42614|PROKKA_00591	KJJ|PROKKA_01109	reich|PROKKA_00019	MEB061|PROKKA_04008	F52|PROKKA_04318	root901|PROKKA_02689	root420|PROKKA_02472	M74577|PROKKA_00020	psych|PROKKA_01033	sasa|PROKKA_00914	limno|PROKKA_03058	indic|PROKKA_01059	F316|PROKKA_01406	leaf359|PROKKA_03069	enshi|PROKKA_02479	salip|PROKKA_01921	filum|PROKKA_00872	gelid|PROKKA_00377	FAika|PROKKA_03906	frigi|PROKKA_00756	subsa|PROKKA_03497	M38335|PROKKA_01198	F94081|PROKKA_01501	rivuli|PROKKA_02377	SCGC|PROKKA_00033	antar|PROKKA_01486	EM1308|PROKKA_02552	cauen|PROKKA_02008	daej|PROKKA_01391	CF136|PROKKA_01356	aquid|PROKKA_03177
prefix1222:	succi|PROKKA_00020	WG21|PROKKA_03961	TAB87|PROKKA_01727	VMW|PROKKA_04494	sunch|PROKKA_01492	teget|PROKKA_00972	EM1321|PROKKA_02966	JRM|PROKKA_04454	KMS|PROKKA_03395	M42614|PROKKA_00580	hydat|PROKKA_04345	root420|PROKKA_02463	root935|PROKKA_02960	hiber|PROKKA_02509	johns|PROKKA_02872	root186|PROKKA_04480	root901|PROKKA_02697	leaf82|PROKKA_04253	F52|PROKKA_04310	M74577|PROKKA_00010	reich|PROKKA_00010	KJJ|PROKKA_01117	F83|PROKKA_02514	MEB061|PROKKA_01914	salip|PROKKA_01925	limno|PROKKA_03062	enshi|PROKKA_02475	subsa|PROKKA_00008	soli|PROKKA_02112	FAika|PROKKA_03901	rivuli|PROKKA_01324	filum|PROKKA_00880	psych|PROKKA_01030	gelid|PROKKA_00137	F316|PROKKA_01412	F94081|PROKKA_01504	leaf359|PROKKA_03065	SCGC|PROKKA_00029	sasa|PROKKA_00917	indic|PROKKA_01055	frigo|PROKKA_00636	M38335|PROKKA_00957	frigi|PROKKA_00759	antar|PROKKA_01492	cauen|PROKKA_02004	aquid|PROKKA_03168	beibu|PROKKA_02308	EM1308|PROKKA_02467	daej|PROKKA_01756
prefix1223:	succi|PROKKA_00027	VMW|PROKKA_01618	WG21|PROKKA_03000	TAB87|PROKKA_01787	sunch|PROKKA_01313	teget|PROKKA_00239	EM1321|PROKKA_03057	root420|PROKKA_02647	KJJ|PROKKA_00952	MEB061|PROKKA_04338	hiber|PROKKA_01504	M74577|PROKKA_00238	root186|PROKKA_04658	johns|PROKKA_03034	M42614|PROKKA_00768	F52|PROKKA_01357	root901|PROKKA_02508	leaf82|PROKKA_04056	F83|PROKKA_02568	KMS|PROKKA_00969	hydat|PROKKA_03136	JRM|PROKKA_02932	root935|PROKKA_03152	reich|PROKKA_00560	frigo|PROKKA_00429	frigi|PROKKA_00534	F94081|PROKKA_01594	leaf359|PROKKA_03373	soli|PROKKA_02477	limno|PROKKA_02094	psych|PROKKA_01316	salip|PROKKA_01704	subsa|PROKKA_00650	F316|PROKKA_00640	filum|PROKKA_01651	indic|PROKKA_01408	enshi|PROKKA_00461	gelid|PROKKA_00302	sasa|PROKKA_01983	rivuli|PROKKA_00626	M38335|PROKKA_00552	FAika|PROKKA_00694	MS220|PROKKA_00568	antar|PROKKA_01632	chun|PROKKA_02218	CF136|PROKKA_02390	cauen|PROKKA_02196	EM1308|PROKKA_02482	branc|PROKKA_02554
prefix1224:	succi|PROKKA_00028	VMW|PROKKA_01617	TAB87|PROKKA_01788	WG21|PROKKA_03001	teget|PROKKA_00238	sunch|PROKKA_01312	EM1321|PROKKA_03058	F83|PROKKA_02567	frigi|PROKKA_00533	M74577|PROKKA_00239	johns|PROKKA_03035	root901|PROKKA_02507	root935|PROKKA_03153	F52|PROKKA_01356	frigo|PROKKA_00430	root186|PROKKA_04659	KJJ|PROKKA_00951	MEB061|PROKKA_04339	M42614|PROKKA_00769	leaf82|PROKKA_04055	reich|PROKKA_00559	soli|PROKKA_02476	root420|PROKKA_02648	KMS|PROKKA_00968	JRM|PROKKA_02933	hydat|PROKKA_03137	hiber|PROKKA_01505	leaf359|PROKKA_03374	filum|PROKKA_01650	rivuli|PROKKA_00627	FAika|PROKKA_00693	psych|PROKKA_01317	subsa|PROKKA_00649	F316|PROKKA_00639	limno|PROKKA_02093	enshi|PROKKA_00462	gelid|PROKKA_00303	F94081|PROKKA_01595	sasa|PROKKA_01982	salip|PROKKA_01703	indic|PROKKA_01409	M38335|PROKKA_00551	MS220|PROKKA_00569	antar|PROKKA_01633	beibu|PROKKA_02234	denit|PROKKA_00878	daej|PROKKA_01661	aquid|PROKKA_03354	CF136|PROKKA_02391
prefix1225:	succi|PROKKA_00029	TAB87|PROKKA_01789	WG21|PROKKA_03002	VMW|PROKKA_01616	sunch|PROKKA_01311	teget|PROKKA_00237	EM1321|PROKKA_03059	frigo|PROKKA_00431	frigi|PROKKA_00532	F83|PROKKA_02566	KJJ|PROKKA_00950	MEB061|PROKKA_04340	hydat|PROKKA_03138	KMS|PROKKA_00967	JRM|PROKKA_02934	F52|PROKKA_01355	root186|PROKKA_04660	root901|PROKKA_02506	johns|PROKKA_03036	M42614|PROKKA_00770	M74577|PROKKA_00240	root935|PROKKA_03154	leaf82|PROKKA_04054	root420|PROKKA_02649	reich|PROKKA_00558	hiber|PROKKA_01506	soli|PROKKA_02475	F94081|PROKKA_01596	enshi|PROKKA_00463	limno|PROKKA_02092	psych|PROKKA_01318	salip|PROKKA_01702	leaf359|PROKKA_03375	F316|PROKKA_00638	subsa|PROKKA_00648	filum|PROKKA_01649	sasa|PROKKA_01981	rivuli|PROKKA_00628	indic|PROKKA_01410	gelid|PROKKA_00304	FAika|PROKKA_00692	M38335|PROKKA_00550	MS220|PROKKA_00570	antar|PROKKA_01634	CF136|PROKKA_02392	denit|PROKKA_00877	daej|PROKKA_01660	chun|PROKKA_02216	branc|PROKKA_02556
prefix1226:	succi|PROKKA_00030	WG21|PROKKA_03003	VMW|PROKKA_01615	TAB87|PROKKA_01790	teget|PROKKA_00236	sunch|PROKKA_01310	EM1321|PROKKA_03060	frigo|PROKKA_00432	F83|PROKKA_02565	frigi|PROKKA_00531	hydat|PROKKA_03139	KMS|PROKKA_00966	JRM|PROKKA_02935	F52|PROKKA_01354	johns|PROKKA_03037	M74577|PROKKA_00241	KJJ|PROKKA_00949	M42614|PROKKA_00771	reich|PROKKA_00557	root901|PROKKA_02505	root186|PROKKA_04661	root935|PROKKA_03155	MEB061|PROKKA_04341	root420|PROKKA_02650	hiber|PROKKA_01507	leaf82|PROKKA_04053	soli|PROKKA_02474	salip|PROKKA_01701	enshi|PROKKA_00464	sasa|PROKKA_01980	leaf359|PROKKA_03376	gelid|PROKKA_00305	subsa|PROKKA_00647	psych|PROKKA_01319	F94081|PROKKA_01597	rivuli|PROKKA_00629	filum|PROKKA_01648	FAika|PROKKA_00691	indic|PROKKA_01411	limno|PROKKA_02091	F316|PROKKA_00637	M38335|PROKKA_00549	MS220|PROKKA_00571	antar|PROKKA_01635	cauen|PROKKA_02199	CF136|PROKKA_02393	aquid|PROKKA_03356	chun|PROKKA_02215	denit|PROKKA_00876
prefix1227:	succi|PROKKA_00061	VMW|PROKKA_03686	WG21|PROKKA_02904	TAB87|PROKKA_02668	teget|PROKKA_02173	sunch|PROKKA_02007	EM1321|PROKKA_01800	F83|PROKKA_01056	frigo|PROKKA_02900	M42614|PROKKA_03548	M74577|PROKKA_03552	F52|PROKKA_02202	root420|PROKKA_01135	root935|PROKKA_00537	KJJ|PROKKA_01352	johns|PROKKA_00802	MEB061|PROKKA_02433	root901|PROKKA_01626	reich|PROKKA_00775	JRM|PROKKA_01238	KMS|PROKKA_02188	root186|PROKKA_04425	hiber|PROKKA_02972	leaf82|PROKKA_01992	hydat|PROKKA_00247	frigi|PROKKA_02499	FAika|PROKKA_02666	gelid|PROKKA_02539	soli|PROKKA_00200	enshi|PROKKA_01012	filum|PROKKA_00478	rivuli|PROKKA_01778	limno|PROKKA_01152	leaf359|PROKKA_00543	subsa|PROKKA_03743	salip|PROKKA_02656	psych|PROKKA_00154	sasa|PROKKA_01070	F94081|PROKKA_00197	F316|PROKKA_02440	indic|PROKKA_01894	SCGC|PROKKA_00157	antar|PROKKA_01229	branc|PROKKA_03080	aquid|PROKKA_04328	denit|PROKKA_03369	EM1308|PROKKA_01439	CF136|PROKKA_01922	daej|PROKKA_00751
prefix1228:	succi|PROKKA_00067	VMW|PROKKA_03670	sunch|PROKKA_02011	WG21|PROKKA_02918	TAB87|PROKKA_02662	teget|PROKKA_02178	EM1321|PROKKA_01795	F83|PROKKA_01061	limno|PROKKA_01149	enshi|PROKKA_01017	reich|PROKKA_00802	root901|PROKKA_01642	root186|PROKKA_04408	frigi|PROKKA_02504	johns|PROKKA_00781	frigo|PROKKA_02905	hiber|PROKKA_02965	salip|PROKKA_02660	F94081|PROKKA_00171	F52|PROKKA_02186	KJJ|PROKKA_01347	KMS|PROKKA_02170	hydat|PROKKA_00231	JRM|PROKKA_01254	root420|PROKKA_01147	M42614|PROKKA_03543	leaf82|PROKKA_02013	root935|PROKKA_00522	M74577|PROKKA_03558	MEB061|PROKKA_02411	filum|PROKKA_00401	psych|PROKKA_00369	sasa|PROKKA_01075	gelid|PROKKA_02544	F316|PROKKA_02463	indic|PROKKA_01900	rivuli|PROKKA_01781	FAika|PROKKA_02673	subsa|PROKKA_03732	M38335|PROKKA_01418	leaf359|PROKKA_00531	soli|PROKKA_00283	antar|PROKKA_01226	chun|PROKKA_01970	EM1308|PROKKA_01434	CF136|PROKKA_01928	beibu|PROKKA_03315	aquid|PROKKA_04308	denit|PROKKA_03375
prefix1229:	succi|PROKKA_00068	TAB87|PROKKA_02661	WG21|PROKKA_02919	VMW|PROKKA_03668	sunch|PROKKA_02012	teget|PROKKA_02179	EM1321|PROKKA_01794	leaf82|PROKKA_02014	hydat|PROKKA_00230	hiber|PROKKA_02963	KJJ|PROKKA_01346	frigo|PROKKA_02906	root901|PROKKA_01644	F83|PROKKA_01062	johns|PROKKA_00780	root186|PROKKA_04407	root935|PROKKA_00521	root420|PROKKA_01148	KMS|PROKKA_02169	JRM|PROKKA_01255	reich|PROKKA_00804	MEB061|PROKKA_02410	M42614|PROKKA_03542	M74577|PROKKA_03559	frigi|PROKKA_02505	F52|PROKKA_02185	salip|PROKKA_02661	F316|PROKKA_02464	psych|PROKKA_00371	indic|PROKKA_01901	soli|PROKKA_00282	limno|PROKKA_01148	enshi|PROKKA_01018	sasa|PROKKA_01077	subsa|PROKKA_03733	F94081|PROKKA_00169	rivuli|PROKKA_01782	FAika|PROKKA_02674	leaf359|PROKKA_00530	filum|PROKKA_00399	gelid|PROKKA_02545	M38335|PROKKA_01419	antar|PROKKA_01225	daej|PROKKA_00744	branc|PROKKA_03090	beibu|PROKKA_03316	EM1308|PROKKA_01433	denit|PROKKA_03376	chun|PROKKA_01969
prefix1230:	succi|PROKKA_00115	VMW|PROKKA_03164	WG21|PROKKA_00009	TAB87|PROKKA_02785	teget|PROKKA_02634	sunch|PROKKA_02093	EM1321|PROKKA_00110	leaf82|PROKKA_00140	KJJ|PROKKA_01682	root186|PROKKA_03628	root935|PROKKA_00881	reich|PROKKA_03529	root901|PROKKA_01258	MEB061|PROKKA_01233	hydat|PROKKA_01283	JRM|PROKKA_00195	root420|PROKKA_01642	F52|PROKKA_02552	hiber|PROKKA_04053	frigo|PROKKA_02574	M42614|PROKKA_01899	M74577|PROKKA_01332	KMS|PROKKA_02386	johns|PROKKA_01181	frigi|PROKKA_01887	soli|PROKKA_00577	F83|PROKKA_00731	psych|PROKKA_00251	leaf359|PROKKA_02579	filum|PROKKA_00353	limno|PROKKA_01013	salip|PROKKA_00650	subsa|PROKKA_04089	enshi|PROKKA_01122	gelid|PROKKA_00903	rivuli|PROKKA_02527	F316|PROKKA_02529	indic|PROKKA_02445	F94081|PROKKA_02525	FAika|PROKKA_03144	sasa|PROKKA_01155	M38335|PROKKA_01449	antar|PROKKA_01193	CFB|PROKKA_01288	aquid|PROKKA_02042	CF136|PROKKA_03616	denit|PROKKA_01339	chun|PROKKA_00849	daej|PROKKA_02720
prefix1231:	succi|PROKKA_00170	VMW|PROKKA_01716	TAB87|PROKKA_02981	WG21|PROKKA_00089	teget|PROKKA_01444	sunch|PROKKA_01623	EM1321|PROKKA_00165	root901|PROKKA_01151	F83|PROKKA_00660	psych|PROKKA_02465	F316|PROKKA_02010	gelid|PROKKA_00841	MEB061|PROKKA_03838	hydat|PROKKA_02340	hiber|PROKKA_01303	KJJ|PROKKA_01797	root420|PROKKA_01727	johns|PROKKA_01313	frigi|PROKKA_01854	leaf359|PROKKA_02621	F52|PROKKA_02653	root935|PROKKA_00983	leaf82|PROKKA_00231	root186|PROKKA_03519	reich|PROKKA_03426	KMS|PROKKA_02606	JRM|PROKKA_01984	frigo|PROKKA_02619	soli|PROKKA_01384	rivuli|PROKKA_01271	M42614|PROKKA_02013	FAika|PROKKA_03254	subsa|PROKKA_02885	M74577|PROKKA_01211	filum|PROKKA_00311	sasa|PROKKA_00377	indic|PROKKA_00229	limno|PROKKA_00229	salip|PROKKA_01079	F94081|PROKKA_02681	enshi|PROKKA_00852	M38335|PROKKA_00008	antar|PROKKA_01171	branc|PROKKA_00321	CFB|PROKKA_00323	CF136|PROKKA_02832	chun|PROKKA_00932	EM1308|PROKKA_00570	denit|PROKKA_01219
prefix1232:	succi|PROKKA_00213	VMW|PROKKA_03149	TAB87|PROKKA_02933	WG21|PROKKA_02437	teget|PROKKA_02114	sunch|PROKKA_01721	EM1321|PROKKA_01766	root901|PROKKA_01245	root186|PROKKA_03615	F52|PROKKA_02565	hiber|PROKKA_04069	KJJ|PROKKA_01695	leaf82|PROKKA_00126	root420|PROKKA_01656	M42614|PROKKA_01914	MEB061|PROKKA_01204	johns|PROKKA_01194	M74577|PROKKA_01318	reich|PROKKA_03514	root935|PROKKA_00895	frigi|PROKKA_02626	hydat|PROKKA_01296	KMS|PROKKA_02373	JRM|PROKKA_00182	F83|PROKKA_01095	frigo|PROKKA_02940	rivuli|PROKKA_02681	FAika|PROKKA_02578	subsa|PROKKA_03824	soli|PROKKA_00220	psych|PROKKA_00225	limno|PROKKA_00327	salip|PROKKA_02465	F316|PROKKA_02137	filum|PROKKA_00931	gelid|PROKKA_02449	leaf359|PROKKA_00888	sasa|PROKKA_01114	indic|PROKKA_02717	enshi|PROKKA_00724	F94081|PROKKA_00257	M38335|PROKKA_00166	antar|PROKKA_01269	branc|PROKKA_00254	beibu|PROKKA_03357	cauen|PROKKA_00330	aquid|PROKKA_02056	EM1308|PROKKA_02324	denit|PROKKA_01325
prefix1233:	succi|PROKKA_00216	TAB87|PROKKA_02930	WG21|PROKKA_02440	VMW|PROKKA_03152	teget|PROKKA_02117	sunch|PROKKA_01718	EM1321|PROKKA_01763	frigi|PROKKA_02623	frigo|PROKKA_02943	F83|PROKKA_01098	subsa|PROKKA_03827	rivuli|PROKKA_02678	leaf359|PROKKA_00894	FAika|PROKKA_02575	filum|PROKKA_00934	F316|PROKKA_02134	M38335|PROKKA_00169	gelid|PROKKA_02446	sasa|PROKKA_01117	KMS|PROKKA_02376	JRM|PROKKA_00185	hydat|PROKKA_01293	indic|PROKKA_02714	F94081|PROKKA_00236	johns|PROKKA_01191	salip|PROKKA_02468	root186|PROKKA_03618	soli|PROKKA_00223	M74577|PROKKA_01321	limno|PROKKA_00324	enshi|PROKKA_00727	psych|PROKKA_00222	root935|PROKKA_00892	M42614|PROKKA_01911	F52|PROKKA_02562	root420|PROKKA_01653	leaf82|PROKKA_00129	root901|PROKKA_01248	MEB061|PROKKA_01201	reich|PROKKA_03517	hiber|PROKKA_04066	KJJ|PROKKA_01692	antar|PROKKA_01266	chun|PROKKA_00861	CFB|PROKKA_01299	denit|PROKKA_01328	aquid|PROKKA_02053	cauen|PROKKA_00327	CF136|PROKKA_03626
prefix1234:	succi|PROKKA_00218	WG21|PROKKA_02442	VMW|PROKKA_03154	TAB87|PROKKA_02928	sunch|PROKKA_01716	teget|PROKKA_02119	EM1321|PROKKA_01761	frigo|PROKKA_02945	root186|PROKKA_03620	leaf82|PROKKA_00131	root420|PROKKA_01651	M42614|PROKKA_01909	MEB061|PROKKA_01199	root901|PROKKA_01250	frigi|PROKKA_02621	johns|PROKKA_01189	hiber|PROKKA_04064	root935|PROKKA_00890	KJJ|PROKKA_01690	M74577|PROKKA_01323	F52|PROKKA_02560	hydat|PROKKA_01291	F83|PROKKA_01100	reich|PROKKA_03519	KMS|PROKKA_02378	JRM|PROKKA_00187	limno|PROKKA_00322	salip|PROKKA_02470	indic|PROKKA_02712	enshi|PROKKA_00729	soli|PROKKA_00225	leaf359|PROKKA_00896	psych|PROKKA_00219	gelid|PROKKA_02444	F316|PROKKA_02132	sasa|PROKKA_01119	filum|PROKKA_00936	FAika|PROKKA_02573	F94081|PROKKA_00234	subsa|PROKKA_03829	rivuli|PROKKA_02676	M38335|PROKKA_00171	antar|PROKKA_01264	cauen|PROKKA_00325	daej|PROKKA_00505	CF136|PROKKA_03624	chun|PROKKA_00859	aquid|PROKKA_02051	denit|PROKKA_01330
prefix1235:	succi|PROKKA_00220	WG21|PROKKA_00005	VMW|PROKKA_03160	teget|PROKKA_02122	TAB87|PROKKA_02926	sunch|PROKKA_01713	EM1321|PROKKA_01759	frigo|PROKKA_02947	frigi|PROKKA_02619	F83|PROKKA_01102	hydat|PROKKA_01286	KMS|PROKKA_02383	JRM|PROKKA_00192	soli|PROKKA_00228	MEB061|PROKKA_01230	psych|PROKKA_00217	F52|PROKKA_02555	root186|PROKKA_03625	M74577|PROKKA_01329	root935|PROKKA_00884	johns|PROKKA_01184	root901|PROKKA_01255	root420|PROKKA_01645	leaf359|PROKKA_00900	reich|PROKKA_03526	M42614|PROKKA_01902	leaf82|PROKKA_00137	hiber|PROKKA_04056	KJJ|PROKKA_01685	enshi|PROKKA_00732	salip|PROKKA_02473	limno|PROKKA_00319	gelid|PROKKA_02442	filum|PROKKA_00946	F94081|PROKKA_00214	FAika|PROKKA_02558	subsa|PROKKA_03833	indic|PROKKA_02708	rivuli|PROKKA_02670	sasa|PROKKA_01123	F316|PROKKA_02478	M38335|PROKKA_01033	antar|PROKKA_01262	chun|PROKKA_00852	denit|PROKKA_01336	CF136|PROKKA_03619	CFB|PROKKA_01292	EM1308|PROKKA_02331	aquid|PROKKA_02045
prefix1236:	succi|PROKKA_00231	WG21|PROKKA_02382	TAB87|PROKKA_02787	VMW|PROKKA_03225	teget|PROKKA_02125	sunch|PROKKA_01690	EM1321|PROKKA_01742	frigi|PROKKA_02603	F83|PROKKA_01129	frigo|PROKKA_02959	leaf82|PROKKA_00057	hiber|PROKKA_03901	reich|PROKKA_03588	M42614|PROKKA_01843	KMS|PROKKA_02331	JRM|PROKKA_00141	root186|PROKKA_03701	MEB061|PROKKA_01293	hydat|PROKKA_01338	johns|PROKKA_01127	M74577|PROKKA_01399	root420|PROKKA_01578	KJJ|PROKKA_01619	root935|PROKKA_00822	root901|PROKKA_01330	F52|PROKKA_02472	psych|PROKKA_02307	leaf359|PROKKA_00941	salip|PROKKA_02495	soli|PROKKA_00230	filum|PROKKA_00981	limno|PROKKA_00294	F316|PROKKA_01726	indic|PROKKA_02546	enshi|PROKKA_00756	FAika|PROKKA_02641	sasa|PROKKA_01273	F94081|PROKKA_02821	gelid|PROKKA_02411	subsa|PROKKA_03770	rivuli|PROKKA_01813	M38335|PROKKA_00721	MS220|PROKKA_00501	antar|PROKKA_01260	chun|PROKKA_00721	CF136|PROKKA_02554	aquid|PROKKA_02125	denit|PROKKA_01401	CFB|PROKKA_00737
prefix1237:	succi|PROKKA_00232	VMW|PROKKA_03704	WG21|PROKKA_02895	teget|PROKKA_02129	TAB87|PROKKA_02677	sunch|PROKKA_01691	EM1321|PROKKA_01745	indic|PROKKA_02720	enshi|PROKKA_00754	hydat|PROKKA_00253	soli|PROKKA_00158	limno|PROKKA_00295	KJJ|PROKKA_01370	reich|PROKKA_00751	M42614|PROKKA_03566	salip|PROKKA_02493	MEB061|PROKKA_02457	sasa|PROKKA_01272	filum|PROKKA_00980	hiber|PROKKA_02995	root186|PROKKA_04444	root420|PROKKA_01113	leaf82|PROKKA_01967	johns|PROKKA_00827	root901|PROKKA_01606	root935|PROKKA_00556	psych|PROKKA_02297	M74577|PROKKA_03538	F52|PROKKA_02219	F316|PROKKA_01729	gelid|PROKKA_02412	leaf359|PROKKA_00938	F94081|PROKKA_02820	KMS|PROKKA_02196	JRM|PROKKA_01230	frigi|PROKKA_02606	frigo|PROKKA_02958	FAika|PROKKA_02636	F83|PROKKA_01123	subsa|PROKKA_03652	rivuli|PROKKA_01801	M38335|PROKKA_00730	antar|PROKKA_01257	aquid|PROKKA_04349	CF136|PROKKA_01972	EM1308|PROKKA_02616	cauen|PROKKA_00299	branc|PROKKA_02772	CFB|PROKKA_00439
prefix1238:	succi|PROKKA_00248	WG21|PROKKA_00175	TAB87|PROKKA_03035	VMW|PROKKA_00017	teget|PROKKA_02263	sunch|PROKKA_01569	EM1321|PROKKA_01635	hydat|PROKKA_02278	F83|PROKKA_00636	KMS|PROKKA_02666	JRM|PROKKA_01926	frigi|PROKKA_01830	frigo|PROKKA_02543	M74577|PROKKA_01130	soli|PROKKA_01311	MEB061|PROKKA_03923	KJJ|PROKKA_01873	M42614|PROKKA_02091	leaf82|PROKKA_00323	hiber|PROKKA_01216	root420|PROKKA_01805	leaf359|PROKKA_02681	root186|PROKKA_03440	reich|PROKKA_03343	psych|PROKKA_00389	F52|PROKKA_02739	root935|PROKKA_01073	root901|PROKKA_01068	johns|PROKKA_01396	limno|PROKKA_00181	F316|PROKKA_01968	filum|PROKKA_00251	salip|PROKKA_01029	sasa|PROKKA_00323	gelid|PROKKA_00779	enshi|PROKKA_00901	rivuli|PROKKA_02237	subsa|PROKKA_03007	indic|PROKKA_00156	FAika|PROKKA_02348	F94081|PROKKA_00109	M38335|PROKKA_01425	antar|PROKKA_01123	chun|PROKKA_00992	daej|PROKKA_00981	EM1308|PROKKA_02639	cauen|PROKKA_00183	branc|PROKKA_00278	CFB|PROKKA_00114
prefix1239:	succi|PROKKA_00257	WG21|PROKKA_00128	VMW|PROKKA_01679	sunch|PROKKA_01561	teget|PROKKA_01347	TAB87|PROKKA_03045	EM1321|PROKKA_02648	subsa|PROKKA_03025	leaf359|PROKKA_02699	rivuli|PROKKA_02272	soli|PROKKA_00049	F83|PROKKA_00628	KMS|PROKKA_02681	JRM|PROKKA_01911	frigi|PROKKA_01821	hydat|PROKKA_02263	root901|PROKKA_01111	FAika|PROKKA_03341	M74577|PROKKA_01176	enshi|PROKKA_00915	root186|PROKKA_03483	johns|PROKKA_01349	frigo|PROKKA_02551	M42614|PROKKA_02043	reich|PROKKA_03391	hiber|PROKKA_01258	root420|PROKKA_01764	MEB061|PROKKA_03874	limno|PROKKA_00167	psych|PROKKA_00368	leaf82|PROKKA_00277	KJJ|PROKKA_01825	root935|PROKKA_01021	F316|PROKKA_01952	gelid|PROKKA_00761	F52|PROKKA_02693	salip|PROKKA_01010	sasa|PROKKA_00307	indic|PROKKA_00209	filum|PROKKA_00231	M38335|PROKKA_00877	F94081|PROKKA_02630	antar|PROKKA_01073	beibu|PROKKA_00919	EM1308|PROKKA_02347	CF136|PROKKA_03134	chun|PROKKA_00963	aquid|PROKKA_01916	denit|PROKKA_01189
prefix1240:	succi|PROKKA_00260	VMW|PROKKA_01672	teget|PROKKA_01346	WG21|PROKKA_00139	TAB87|PROKKA_03046	sunch|PROKKA_01556	EM1321|PROKKA_02647	F83|PROKKA_00625	M74577|PROKKA_01164	KJJ|PROKKA_01837	M42614|PROKKA_02055	root935|PROKKA_01033	frigo|PROKKA_02552	soli|PROKKA_00048	frigi|PROKKA_01820	root901|PROKKA_01104	johns|PROKKA_01360	psych|PROKKA_00367	MEB061|PROKKA_03888	leaf82|PROKKA_00286	hiber|PROKKA_01248	hydat|PROKKA_02240	KMS|PROKKA_02708	JRM|PROKKA_01883	F316|PROKKA_02634	root186|PROKKA_03474	F52|PROKKA_02703	sasa|PROKKA_00306	reich|PROKKA_03380	rivuli|PROKKA_02274	subsa|PROKKA_03028	filum|PROKKA_00230	root420|PROKKA_01773	indic|PROKKA_00197	salip|PROKKA_01009	FAika|PROKKA_03343	leaf359|PROKKA_02702	enshi|PROKKA_00929	gelid|PROKKA_00751	limno|PROKKA_00154	F94081|PROKKA_02574	M38335|PROKKA_01750	antar|PROKKA_01072	daej|PROKKA_00991	CFB|PROKKA_00347	CF136|PROKKA_03135	chun|PROKKA_00964	EM1308|PROKKA_02349	aquid|PROKKA_01906
prefix1241:	succi|PROKKA_00274	WG21|PROKKA_00150	VMW|PROKKA_01660	TAB87|PROKKA_03057	teget|PROKKA_01340	sunch|PROKKA_01552	EM1321|PROKKA_01613	F52|PROKKA_02714	leaf82|PROKKA_00297	hydat|PROKKA_02229	reich|PROKKA_03370	johns|PROKKA_01371	root420|PROKKA_01783	MEB061|PROKKA_03900	KJJ|PROKKA_01847	hiber|PROKKA_01238	JRM|PROKKA_00763	KMS|PROKKA_02722	root935|PROKKA_01045	M42614|PROKKA_02068	frigi|PROKKA_03116	root186|PROKKA_03463	M74577|PROKKA_01152	root901|PROKKA_01093	F316|PROKKA_02638	soli|PROKKA_00042	gelid|PROKKA_00747	enshi|PROKKA_00934	sasa|PROKKA_00302	filum|PROKKA_00224	limno|PROKKA_00149	frigo|PROKKA_02561	F83|PROKKA_00611	leaf359|PROKKA_02706	F94081|PROKKA_02588	psych|PROKKA_00362	subsa|PROKKA_01870	salip|PROKKA_01004	rivuli|PROKKA_02534	FAika|PROKKA_03351	indic|PROKKA_02468	M38335|PROKKA_01755	MS220|PROKKA_00374	antar|PROKKA_01066	chun|PROKKA_00973	aquid|PROKKA_01895	CF136|PROKKA_03145	denit|PROKKA_01170	daej|PROKKA_01001
prefix1242:	succi|PROKKA_00300	VMW|PROKKA_03957	WG21|PROKKA_03878	TAB87|PROKKA_00364	sunch|PROKKA_00966	teget|PROKKA_00737	EM1321|PROKKA_00814	MEB061|PROKKA_00554	KJJ|PROKKA_00408	reich|PROKKA_02041	root935|PROKKA_03810	hydat|PROKKA_03409	root901|PROKKA_01960	M74577|PROKKA_02365	root186|PROKKA_03329	hiber|PROKKA_02471	JRM|PROKKA_03090	leaf82|PROKKA_03052	F52|PROKKA_00457	johns|PROKKA_02589	KMS|PROKKA_01669	M42614|PROKKA_01464	root420|PROKKA_00433	F83|PROKKA_01943	frigi|PROKKA_01187	soli|PROKKA_02672	salip|PROKKA_00783	limno|PROKKA_02513	frigo|PROKKA_00969	F94081|PROKKA_00504	enshi|PROKKA_02759	filum|PROKKA_02143	psych|PROKKA_01609	F316|PROKKA_03219	gelid|PROKKA_01466	sasa|PROKKA_02633	subsa|PROKKA_00754	indic|PROKKA_01826	leaf359|PROKKA_02265	FAika|PROKKA_00578	rivuli|PROKKA_00390	M38335|PROKKA_01987	MS220|PROKKA_00422	antar|PROKKA_01535	cauen|PROKKA_02776	branc|PROKKA_01400	CF136|PROKKA_04276	EM1308|PROKKA_00829	daej|PROKKA_01601
prefix1243:	succi|PROKKA_00305	VMW|PROKKA_01951	TAB87|PROKKA_01937	WG21|PROKKA_01557	sunch|PROKKA_01196	teget|PROKKA_03048	EM1321|PROKKA_02836	JRM|PROKKA_03580	hydat|PROKKA_04592	F83|PROKKA_02054	KMS|PROKKA_02880	root420|PROKKA_03593	MEB061|PROKKA_03203	root935|PROKKA_01870	M42614|PROKKA_00214	johns|PROKKA_04914	root901|PROKKA_00362	F52|PROKKA_04128	frigi|PROKKA_02046	leaf82|PROKKA_02880	root186|PROKKA_01619	reich|PROKKA_01531	frigo|PROKKA_00783	KJJ|PROKKA_03216	hiber|PROKKA_00430	M74577|PROKKA_01697	indic|PROKKA_01975	limno|PROKKA_01722	salip|PROKKA_01506	soli|PROKKA_02900	gelid|PROKKA_02218	sasa|PROKKA_02428	enshi|PROKKA_00108	leaf359|PROKKA_02392	F94081|PROKKA_01105	subsa|PROKKA_01204	F316|PROKKA_00422	psych|PROKKA_01602	filum|PROKKA_00729	M38335|PROKKA_02038	rivuli|PROKKA_01350	FAika|PROKKA_03883	antar|PROKKA_02298	cauen|PROKKA_02541	CF136|PROKKA_03893	denit|PROKKA_02148	chun|PROKKA_04187	beibu|PROKKA_03084	aquid|PROKKA_01198
prefix1244:	succi|PROKKA_00327	WG21|PROKKA_04221	TAB87|PROKKA_00846	VMW|PROKKA_04005	sunch|PROKKA_00920	teget|PROKKA_02463	EM1321|PROKKA_00847	frigo|PROKKA_00920	hydat|PROKKA_02703	KMS|PROKKA_01614	leaf82|PROKKA_03000	MEB061|PROKKA_00504	frigi|PROKKA_02304	hiber|PROKKA_03531	johns|PROKKA_02536	JRM|PROKKA_03038	reich|PROKKA_02092	root901|PROKKA_01910	root935|PROKKA_03850	KJJ|PROKKA_00361	F83|PROKKA_01897	root186|PROKKA_03377	root420|PROKKA_00481	M74577|PROKKA_02421	M42614|PROKKA_01407	F52|PROKKA_00414	soli|PROKKA_03340	leaf359|PROKKA_02226	enshi|PROKKA_00057	psych|PROKKA_00944	limno|PROKKA_01774	salip|PROKKA_00739	gelid|PROKKA_01283	F94081|PROKKA_01472	filum|PROKKA_01684	indic|PROKKA_01863	rivuli|PROKKA_00506	sasa|PROKKA_00968	F316|PROKKA_00342	subsa|PROKKA_00516	FAika|PROKKA_00353	M38335|PROKKA_00355	MS220|PROKKA_00066	antar|PROKKA_00617	cauen|PROKKA_02734	CF136|PROKKA_02272	beibu|PROKKA_02784	daej|PROKKA_02742	EM1308|PROKKA_03405
prefix1245:	succi|PROKKA_00331	VMW|PROKKA_02003	WG21|PROKKA_01607	teget|PROKKA_01918	TAB87|PROKKA_01420	sunch|PROKKA_01172	EM1321|PROKKA_01142	JRM|PROKKA_02714	F83|PROKKA_02030	KMS|PROKKA_02807	M74577|PROKKA_01734	hydat|PROKKA_03300	frigo|PROKKA_00742	hiber|PROKKA_00467	M42614|PROKKA_00253	KJJ|PROKKA_03183	root901|PROKKA_00411	frigi|PROKKA_02964	MEB061|PROKKA_03245	root186|PROKKA_01573	johns|PROKKA_04969	leaf82|PROKKA_03941	root420|PROKKA_03550	reich|PROKKA_01454	F52|PROKKA_04085	soli|PROKKA_03249	root935|PROKKA_01910	leaf359|PROKKA_02342	limno|PROKKA_02492	filum|PROKKA_02719	psych|PROKKA_01004	enshi|PROKKA_02785	F94081|PROKKA_01467	F316|PROKKA_00390	salip|PROKKA_01480	sasa|PROKKA_02727	M38335|PROKKA_01700	subsa|PROKKA_02576	rivuli|PROKKA_01675	gelid|PROKKA_02331	FAika|PROKKA_03854	indic|PROKKA_01990	MS220|PROKKA_00581	antar|PROKKA_01575	aquid|PROKKA_01151	CF136|PROKKA_03890	chun|PROKKA_04184	denit|PROKKA_02186	daej|PROKKA_02755
prefix1246:	succi|PROKKA_00452	WG21|PROKKA_03685	VMW|PROKKA_01151	sunch|PROKKA_02221	TAB87|PROKKA_01983	teget|PROKKA_00434	EM1321|PROKKA_00902	F83|PROKKA_01793	root420|PROKKA_00638	KJJ|PROKKA_00222	johns|PROKKA_02380	hydat|PROKKA_00768	hiber|PROKKA_03858	KMS|PROKKA_00116	JRM|PROKKA_00639	M42614|PROKKA_01252	MEB061|PROKKA_03345	F52|PROKKA_00254	root935|PROKKA_03991	reich|PROKKA_02266	M74577|PROKKA_02601	root901|PROKKA_04118	leaf82|PROKKA_01035	root186|PROKKA_02168	frigi|PROKKA_00110	frigo|PROKKA_01842	sasa|PROKKA_02862	soli|PROKKA_00945	FAika|PROKKA_00115	rivuli|PROKKA_02904	subsa|PROKKA_03219	leaf359|PROKKA_03458	salip|PROKKA_00684	enshi|PROKKA_00002	indic|PROKKA_01742	limno|PROKKA_01895	F316|PROKKA_00111	filum|PROKKA_02705	F94081|PROKKA_01239	gelid|PROKKA_02373	psych|PROKKA_01050	M38335|PROKKA_00435	MS220|PROKKA_00109	antar|PROKKA_01822	cauen|PROKKA_02684	beibu|PROKKA_01545	EM1308|PROKKA_02654	denit|PROKKA_00086	CF136|PROKKA_04107
prefix1247:	succi|PROKKA_00470	WG21|PROKKA_04024	VMW|PROKKA_04440	TAB87|PROKKA_01974	teget|PROKKA_03057	sunch|PROKKA_02531	EM1321|PROKKA_02600	hydat|PROKKA_04723	KMS|PROKKA_00082	JRM|PROKKA_00674	hiber|PROKKA_03658	KJJ|PROKKA_00248	root420|PROKKA_00608	M42614|PROKKA_01284	leaf82|PROKKA_01070	MEB061|PROKKA_03312	F83|PROKKA_01811	frigo|PROKKA_01858	frigi|PROKKA_00093	root186|PROKKA_02205	reich|PROKKA_02218	root935|PROKKA_03964	M74577|PROKKA_02565	soli|PROKKA_02437	leaf359|PROKKA_02054	F316|PROKKA_00243	root901|PROKKA_04144	F52|PROKKA_00283	johns|PROKKA_02419	psych|PROKKA_00818	enshi|PROKKA_01949	salip|PROKKA_02596	limno|PROKKA_01424	filum|PROKKA_02663	sasa|PROKKA_01042	F94081|PROKKA_00768	rivuli|PROKKA_01660	FAika|PROKKA_01516	indic|PROKKA_01080	subsa|PROKKA_03523	gelid|PROKKA_01099	M38335|PROKKA_00498	MS220|PROKKA_00636	antar|PROKKA_01754	aquid|PROKKA_02751	CF136|PROKKA_02735	branc|PROKKA_02456	daej|PROKKA_02821	chun|PROKKA_00241
prefix1248:	succi|PROKKA_00490	TAB87|PROKKA_00925	VMW|PROKKA_04028	WG21|PROKKA_02856	sunch|PROKKA_02561	teget|PROKKA_02417	EM1321|PROKKA_00863	M74577|PROKKA_02440	hiber|PROKKA_03544	MEB061|PROKKA_03598	KJJ|PROKKA_00345	reich|PROKKA_02114	root186|PROKKA_03397	F83|PROKKA_01889	M42614|PROKKA_01387	root901|PROKKA_01892	root420|PROKKA_00500	leaf82|PROKKA_02978	hydat|PROKKA_02722	JRM|PROKKA_03020	KMS|PROKKA_01595	frigo|PROKKA_00909	psych|PROKKA_00923	frigi|PROKKA_02295	root935|PROKKA_03864	F52|PROKKA_00395	F316|PROKKA_03267	johns|PROKKA_02516	enshi|PROKKA_00044	gelid|PROKKA_01277	sasa|PROKKA_00973	salip|PROKKA_00725	filum|PROKKA_01676	soli|PROKKA_02753	FAika|PROKKA_00312	limno|PROKKA_01850	leaf359|PROKKA_02204	indic|PROKKA_00749	subsa|PROKKA_01002	rivuli|PROKKA_03506	F94081|PROKKA_01518	M38335|PROKKA_00977	MS220|PROKKA_00038	antar|PROKKA_01464	denit|PROKKA_00218	beibu|PROKKA_02776	chun|PROKKA_04314	cauen|PROKKA_02720	branc|PROKKA_01508
prefix1249:	succi|PROKKA_00502	WG21|PROKKA_02851	VMW|PROKKA_04035	TAB87|PROKKA_00930	sunch|PROKKA_02525	teget|PROKKA_02952	EM1321|PROKKA_00867	F83|PROKKA_01883	KJJ|PROKKA_00339	frigo|PROKKA_00903	root420|PROKKA_00506	soli|PROKKA_03490	hydat|PROKKA_02730	M42614|PROKKA_01381	KMS|PROKKA_01589	JRM|PROKKA_03014	leaf82|PROKKA_02972	root186|PROKKA_03403	M74577|PROKKA_02453	hiber|PROKKA_03552	root901|PROKKA_01888	root935|PROKKA_03869	johns|PROKKA_02509	MEB061|PROKKA_03592	F52|PROKKA_00391	psych|PROKKA_00809	frigi|PROKKA_02289	salip|PROKKA_02592	reich|PROKKA_02125	leaf359|PROKKA_03052	limno|PROKKA_01430	enshi|PROKKA_01955	filum|PROKKA_02654	subsa|PROKKA_03535	gelid|PROKKA_01087	rivuli|PROKKA_00946	sasa|PROKKA_02766	F94081|PROKKA_00977	FAika|PROKKA_01523	F316|PROKKA_00016	indic|PROKKA_01086	M38335|PROKKA_02012	SCGC|PROKKA_00228	antar|PROKKA_01541	EM1308|PROKKA_03414	CF136|PROKKA_03327	denit|PROKKA_00213	daej|PROKKA_00091	chun|PROKKA_04319
prefix1250:	succi|PROKKA_00511	TAB87|PROKKA_00939	VMW|PROKKA_04044	WG21|PROKKA_02842	teget|PROKKA_00308	sunch|PROKKA_01007	EM1321|PROKKA_00874	frigo|PROKKA_01904	hydat|PROKKA_02746	F83|PROKKA_01871	root420|PROKKA_00515	KJJ|PROKKA_00327	F52|PROKKA_00382	root901|PROKKA_01878	JRM|PROKKA_02997	root186|PROKKA_03415	KMS|PROKKA_01573	johns|PROKKA_02500	salip|PROKKA_01280	soli|PROKKA_02250	leaf359|PROKKA_02146	leaf82|PROKKA_02963	hiber|PROKKA_03561	M42614|PROKKA_01371	frigi|PROKKA_00046	root935|PROKKA_03879	MEB061|PROKKA_03582	M74577|PROKKA_02462	reich|PROKKA_02136	psych|PROKKA_00969	FAika|PROKKA_03866	rivuli|PROKKA_01546	limno|PROKKA_01386	F94081|PROKKA_00845	enshi|PROKKA_01913	subsa|PROKKA_02594	F316|PROKKA_00286	filum|PROKKA_01357	sasa|PROKKA_01866	indic|PROKKA_01306	gelid|PROKKA_00388	M38335|PROKKA_00950	MS220|PROKKA_00117	antar|PROKKA_02167	EM1308|PROKKA_03085	chun|PROKKA_04331	aquid|PROKKA_02662	denit|PROKKA_00204	cauen|PROKKA_00638
prefix1251:	succi|PROKKA_00542	VMW|PROKKA_04103	WG21|PROKKA_00679	TAB87|PROKKA_02060	sunch|PROKKA_00111	teget|PROKKA_00452	EM1321|PROKKA_03178	F83|PROKKA_03217	frigo|PROKKA_01081	frigi|PROKKA_00043	reich|PROKKA_04772	hydat|PROKKA_03815	KMS|PROKKA_00186	JRM|PROKKA_03842	root901|PROKKA_00571	MEB061|PROKKA_01866	hiber|PROKKA_01649	M42614|PROKKA_00456	KJJ|PROKKA_02982	root420|PROKKA_04517	F52|PROKKA_03846	M74577|PROKKA_02033	johns|PROKKA_05187	root186|PROKKA_01358	root935|PROKKA_02083	leaf82|PROKKA_03714	soli|PROKKA_01023	leaf359|PROKKA_01971	subsa|PROKKA_02707	limno|PROKKA_02693	psych|PROKKA_01807	filum|PROKKA_02445	F316|PROKKA_03144	gelid|PROKKA_01236	rivuli|PROKKA_00973	FAika|PROKKA_03971	enshi|PROKKA_02279	salip|PROKKA_02058	sasa|PROKKA_00511	F94081|PROKKA_00655	indic|PROKKA_01950	M38335|PROKKA_00415	antar|PROKKA_02119	beibu|PROKKA_02970	daej|PROKKA_02791	CFB|PROKKA_00577	denit|PROKKA_03154	chun|PROKKA_03036	CF136|PROKKA_01291
prefix1252:	succi|PROKKA_00546	VMW|PROKKA_04093	TAB87|PROKKA_02072	teget|PROKKA_00458	sunch|PROKKA_00118	WG21|PROKKA_00671	EM1321|PROKKA_02100	frigi|PROKKA_02273	frigo|PROKKA_01069	hydat|PROKKA_03823	reich|PROKKA_04765	hiber|PROKKA_01641	root935|PROKKA_02092	root186|PROKKA_01348	KMS|PROKKA_00194	JRM|PROKKA_03850	johns|PROKKA_05194	M74577|PROKKA_02041	root901|PROKKA_00580	M42614|PROKKA_00463	root420|PROKKA_04525	F83|PROKKA_03223	leaf359|PROKKA_01964	subsa|PROKKA_02714	soli|PROKKA_01017	rivuli|PROKKA_01464	enshi|PROKKA_02272	FAika|PROKKA_03960	limno|PROKKA_02702	KJJ|PROKKA_02974	MEB061|PROKKA_01859	salip|PROKKA_02067	filum|PROKKA_02454	leaf82|PROKKA_03709	F94081|PROKKA_01633	psych|PROKKA_01832	F52|PROKKA_03839	F316|PROKKA_01185	M38335|PROKKA_02309	sasa|PROKKA_00501	gelid|PROKKA_01224	indic|PROKKA_02030	antar|PROKKA_02115	cauen|PROKKA_00898	EM1308|PROKKA_02975	beibu|PROKKA_02964	CF136|PROKKA_01283	CFB|PROKKA_00584	chun|PROKKA_03043
prefix1253:	succi|PROKKA_00554	VMW|PROKKA_04085	WG21|PROKKA_00663	teget|PROKKA_00467	TAB87|PROKKA_02081	sunch|PROKKA_00128	EM1321|PROKKA_02108	psych|PROKKA_01670	frigo|PROKKA_01061	F83|PROKKA_03231	hiber|PROKKA_01633	frigi|PROKKA_02265	KJJ|PROKKA_02966	johns|PROKKA_05202	F52|PROKKA_03831	leaf82|PROKKA_03701	M42614|PROKKA_00471	JRM|PROKKA_03858	M74577|PROKKA_02049	root935|PROKKA_02100	KMS|PROKKA_00202	hydat|PROKKA_03831	root186|PROKKA_01340	F316|PROKKA_01176	indic|PROKKA_02038	MEB061|PROKKA_01851	root420|PROKKA_04533	soli|PROKKA_01008	leaf359|PROKKA_01954	root901|PROKKA_00589	F94081|PROKKA_01641	reich|PROKKA_04757	limno|PROKKA_02711	rivuli|PROKKA_01451	salip|PROKKA_02078	gelid|PROKKA_01215	FAika|PROKKA_00032	enshi|PROKKA_02258	sasa|PROKKA_00493	subsa|PROKKA_02729	filum|PROKKA_02462	M38335|PROKKA_01839	antar|PROKKA_02106	denit|PROKKA_03138	cauen|PROKKA_00909	CF136|PROKKA_01275	aquid|PROKKA_00893	CFB|PROKKA_00592	chun|PROKKA_03051
prefix1254:	succi|PROKKA_00557	VMW|PROKKA_04075	WG21|PROKKA_00651	TAB87|PROKKA_02089	teget|PROKKA_00480	sunch|PROKKA_00130	EM1321|PROKKA_02110	root901|PROKKA_00596	johns|PROKKA_05210	M74577|PROKKA_02074	root935|PROKKA_02123	root186|PROKKA_01330	hiber|PROKKA_01624	M42614|PROKKA_00493	root420|PROKKA_04541	reich|PROKKA_04742	KJJ|PROKKA_02960	MEB061|PROKKA_01827	leaf82|PROKKA_03690	hydat|PROKKA_01416	KMS|PROKKA_00226	JRM|PROKKA_00628	F52|PROKKA_03822	frigi|PROKKA_02262	frigo|PROKKA_01058	limno|PROKKA_02718	F83|PROKKA_03234	psych|PROKKA_01673	salip|PROKKA_02081	soli|PROKKA_01003	enshi|PROKKA_02255	leaf359|PROKKA_01950	gelid|PROKKA_01212	filum|PROKKA_02466	sasa|PROKKA_00491	F316|PROKKA_03137	subsa|PROKKA_01350	indic|PROKKA_02040	rivuli|PROKKA_01442	F94081|PROKKA_01647	FAika|PROKKA_00026	M38335|PROKKA_00762	antar|PROKKA_02100	chun|PROKKA_03074	aquid|PROKKA_00884	cauen|PROKKA_00912	CF136|PROKKA_01251	EM1308|PROKKA_01961	CFB|PROKKA_00891
prefix1255:	succi|PROKKA_00564	TAB87|PROKKA_02095	VMW|PROKKA_04069	WG21|PROKKA_00644	sunch|PROKKA_00134	teget|PROKKA_00489	EM1321|PROKKA_02805	F83|PROKKA_03245	KJJ|PROKKA_02952	frigo|PROKKA_01047	M74577|PROKKA_02080	johns|PROKKA_05216	leaf82|PROKKA_01588	F52|PROKKA_03816	MEB061|PROKKA_01822	hiber|PROKKA_01615	KMS|PROKKA_00235	JRM|PROKKA_00619	root935|PROKKA_02128	M42614|PROKKA_00501	root186|PROKKA_01324	frigi|PROKKA_02245	reich|PROKKA_04735	root420|PROKKA_04548	hydat|PROKKA_01408	psych|PROKKA_01678	root901|PROKKA_00602	sasa|PROKKA_00477	leaf359|PROKKA_01945	gelid|PROKKA_01207	F94081|PROKKA_01654	salip|PROKKA_02085	indic|PROKKA_01289	filum|PROKKA_02472	limno|PROKKA_02722	enshi|PROKKA_02249	soli|PROKKA_00996	F316|PROKKA_03133	subsa|PROKKA_02734	FAika|PROKKA_01903	rivuli|PROKKA_03403	M38335|PROKKA_00987	antar|PROKKA_02091	beibu|PROKKA_02939	cauen|PROKKA_00916	aquid|PROKKA_00875	EM1308|PROKKA_03114	CF136|PROKKA_01245	daej|PROKKA_00291
prefix1256:	succi|PROKKA_00601	WG21|PROKKA_03848	TAB87|PROKKA_03163	VMW|PROKKA_00171	sunch|PROKKA_02501	teget|PROKKA_01697	EM1321|PROKKA_03139	M74577|PROKKA_00961	F83|PROKKA_00520	KJJ|PROKKA_02012	M42614|PROKKA_03775	KMS|PROKKA_01489	johns|PROKKA_01531	JRM|PROKKA_00878	leaf82|PROKKA_00461	hydat|PROKKA_02114	F52|PROKKA_02883	root420|PROKKA_01934	hiber|PROKKA_01075	root935|PROKKA_02733	reich|PROKKA_03203	frigo|PROKKA_02482	MEB061|PROKKA_02903	root186|PROKKA_03985	root901|PROKKA_00933	leaf359|PROKKA_02801	limno|PROKKA_00078	indic|PROKKA_00480	salip|PROKKA_00939	enshi|PROKKA_02619	subsa|PROKKA_01716	FAika|PROKKA_03640	gelid|PROKKA_00643	rivuli|PROKKA_01067	F316|PROKKA_01690	sasa|PROKKA_01218	filum|PROKKA_01945	F94081|PROKKA_02407	psych|PROKKA_00346	soli|PROKKA_01191	frigi|PROKKA_02384	M38335|PROKKA_01056	MS220|PROKKA_00529	antar|PROKKA_00156	cauen|PROKKA_00077	beibu|PROKKA_00675	denit|PROKKA_03648	daej|PROKKA_02460	aquid|PROKKA_01742
prefix1257:	succi|PROKKA_00604	TAB87|PROKKA_03160	teget|PROKKA_01700	WG21|PROKKA_03851	sunch|PROKKA_02504	VMW|PROKKA_00168	EM1321|PROKKA_03142	root420|PROKKA_01931	MEB061|PROKKA_02900	filum|PROKKA_01948	salip|PROKKA_00942	KJJ|PROKKA_02009	soli|PROKKA_01194	JRM|PROKKA_00875	hiber|PROKKA_01078	KMS|PROKKA_01492	reich|PROKKA_03206	leaf82|PROKKA_00458	M74577|PROKKA_00964	root186|PROKKA_03982	limno|PROKKA_00081	johns|PROKKA_01528	root935|PROKKA_02736	F83|PROKKA_00523	M42614|PROKKA_03778	root901|PROKKA_00936	enshi|PROKKA_02622	F52|PROKKA_02880	frigi|PROKKA_02381	frigo|PROKKA_02479	hydat|PROKKA_02117	indic|PROKKA_00483	sasa|PROKKA_01221	psych|PROKKA_00343	F94081|PROKKA_02410	subsa|PROKKA_01719	rivuli|PROKKA_01070	gelid|PROKKA_00646	leaf359|PROKKA_02798	FAika|PROKKA_03637	F316|PROKKA_01693	M38335|PROKKA_01053	antar|PROKKA_00153	cauen|PROKKA_00080	aquid|PROKKA_01745	beibu|PROKKA_00678	CFB|PROKKA_00948	CF136|PROKKA_00840	chun|PROKKA_01123
prefix1258:	succi|PROKKA_00614	WG21|PROKKA_00282	VMW|PROKKA_00123	TAB87|PROKKA_03150	sunch|PROKKA_01499	teget|PROKKA_01692	EM1321|PROKKA_02033	F83|PROKKA_00533	frigo|PROKKA_02467	frigi|PROKKA_02369	KMS|PROKKA_01503	JRM|PROKKA_00864	hydat|PROKKA_02129	root420|PROKKA_01900	M42614|PROKKA_03810	hiber|PROKKA_01108	leaf359|PROKKA_02783	leaf82|PROKKA_00427	KJJ|PROKKA_01973	M74577|PROKKA_01009	F52|PROKKA_02849	MEB061|PROKKA_02869	root935|PROKKA_02767	root186|PROKKA_03945	root901|PROKKA_00970	johns|PROKKA_01495	reich|PROKKA_03237	filum|PROKKA_01976	soli|PROKKA_01183	salip|PROKKA_00954	subsa|PROKKA_01732	psych|PROKKA_02388	enshi|PROKKA_02634	rivuli|PROKKA_01086	limno|PROKKA_00093	FAika|PROKKA_03614	sasa|PROKKA_01235	indic|PROKKA_00446	F316|PROKKA_01946	F94081|PROKKA_02435	gelid|PROKKA_00659	M38335|PROKKA_01674	antar|PROKKA_00161	daej|PROKKA_02446	EM1308|PROKKA_01489	aquid|PROKKA_01774	chun|PROKKA_01084	CF136|PROKKA_00801	denit|PROKKA_03612
prefix1259:	succi|PROKKA_00619	WG21|PROKKA_00279	VMW|PROKKA_00120	TAB87|PROKKA_03147	sunch|PROKKA_01502	teget|PROKKA_01689	EM1321|PROKKA_02035	F83|PROKKA_00536	KJJ|PROKKA_01970	leaf82|PROKKA_00424	F52|PROKKA_02846	root901|PROKKA_00973	frigo|PROKKA_02464	M42614|PROKKA_03813	root935|PROKKA_02770	reich|PROKKA_03240	root420|PROKKA_01897	root186|PROKKA_03942	M74577|PROKKA_01012	MEB061|PROKKA_02866	johns|PROKKA_01492	hiber|PROKKA_01111	F316|PROKKA_01942	hydat|PROKKA_02132	KMS|PROKKA_01506	JRM|PROKKA_00861	enshi|PROKKA_02638	salip|PROKKA_00957	limno|PROKKA_00096	soli|PROKKA_01180	subsa|PROKKA_01735	filum|PROKKA_01979	leaf359|PROKKA_02781	FAika|PROKKA_03618	indic|PROKKA_00310	psych|PROKKA_02385	F94081|PROKKA_02432	sasa|PROKKA_01237	rivuli|PROKKA_01089	gelid|PROKKA_00662	frigi|PROKKA_02366	M38335|PROKKA_01671	antar|PROKKA_00164	beibu|PROKKA_00691	cauen|PROKKA_00094	daej|PROKKA_02444	CF136|PROKKA_00798	denit|PROKKA_03609	aquid|PROKKA_01777
prefix1260:	succi|PROKKA_00625	WG21|PROKKA_00270	VMW|PROKKA_00112	TAB87|PROKKA_03139	teget|PROKKA_01681	sunch|PROKKA_01509	EM1321|PROKKA_02040	reich|PROKKA_03248	johns|PROKKA_01484	root901|PROKKA_00981	frigo|PROKKA_02457	hiber|PROKKA_01120	leaf82|PROKKA_00415	KJJ|PROKKA_01962	root935|PROKKA_02778	F52|PROKKA_02838	M42614|PROKKA_03820	frigi|PROKKA_02359	F83|PROKKA_00542	root420|PROKKA_01888	M74577|PROKKA_01020	hydat|PROKKA_02140	MEB061|PROKKA_02858	JRM|PROKKA_00853	KMS|PROKKA_01514	root186|PROKKA_03934	leaf359|PROKKA_02774	soli|PROKKA_01173	gelid|PROKKA_00670	salip|PROKKA_00964	psych|PROKKA_02394	F316|PROKKA_01934	indic|PROKKA_00304	limno|PROKKA_00103	enshi|PROKKA_02645	subsa|PROKKA_01741	rivuli|PROKKA_01095	F94081|PROKKA_02425	sasa|PROKKA_01243	filum|PROKKA_01985	FAika|PROKKA_03624	M38335|PROKKA_01666	MS220|PROKKA_00076	antar|PROKKA_00174	cauen|PROKKA_00101	aquid|PROKKA_01786	chun|PROKKA_01073	EM1308|PROKKA_01479	CFB|PROKKA_00652
prefix1261:	succi|PROKKA_00627	TAB87|PROKKA_03137	sunch|PROKKA_01512	VMW|PROKKA_00110	WG21|PROKKA_00268	teget|PROKKA_01710	EM1321|PROKKA_02042	frigo|PROKKA_02455	F83|PROKKA_00544	hydat|PROKKA_02142	frigi|PROKKA_02357	JRM|PROKKA_00851	soli|PROKKA_01209	leaf359|PROKKA_02771	KMS|PROKKA_01516	KJJ|PROKKA_01960	filum|PROKKA_01989	leaf82|PROKKA_00413	hiber|PROKKA_01122	F94081|PROKKA_02423	root935|PROKKA_02780	root901|PROKKA_00983	gelid|PROKKA_00672	root420|PROKKA_01886	root186|PROKKA_03932	enshi|PROKKA_02648	M74577|PROKKA_01022	M42614|PROKKA_03822	sasa|PROKKA_01246	johns|PROKKA_01482	reich|PROKKA_03250	MEB061|PROKKA_02856	F52|PROKKA_02836	psych|PROKKA_02397	F316|PROKKA_01931	rivuli|PROKKA_01097	indic|PROKKA_00301	salip|PROKKA_00967	subsa|PROKKA_01743	limno|PROKKA_00106	M38335|PROKKA_01664	FAika|PROKKA_03626	antar|PROKKA_00144	EM1308|PROKKA_01476	CF136|PROKKA_00789	aquid|PROKKA_01788	denit|PROKKA_03599	chun|PROKKA_01071	beibu|PROKKA_00700
prefix1262:	succi|PROKKA_00647	VMW|PROKKA_02845	WG21|PROKKA_03458	TAB87|PROKKA_02449	teget|PROKKA_02672	sunch|PROKKA_01825	EM1321|PROKKA_00276	F83|PROKKA_01308	frigi|PROKKA_02858	F52|PROKKA_03008	root901|PROKKA_00803	johns|PROKKA_01656	frigo|PROKKA_02187	root935|PROKKA_02607	soli|PROKKA_00122	root186|PROKKA_04112	leaf82|PROKKA_00593	KJJ|PROKKA_02130	hiber|PROKKA_00947	M74577|PROKKA_00836	KMS|PROKKA_00834	reich|PROKKA_03073	M42614|PROKKA_03653	root420|PROKKA_02058	hydat|PROKKA_02956	MEB061|PROKKA_03035	JRM|PROKKA_00249	sasa|PROKKA_00271	limno|PROKKA_01122	enshi|PROKKA_01238	salip|PROKKA_00555	gelid|PROKKA_02574	filum|PROKKA_02053	leaf359|PROKKA_01114	FAika|PROKKA_02377	subsa|PROKKA_03885	indic|PROKKA_00424	rivuli|PROKKA_03608	F94081|PROKKA_02579	F316|PROKKA_01921	psych|PROKKA_02421	M38335|PROKKA_02199	antar|PROKKA_00019	CFB|PROKKA_00305	denit|PROKKA_03790	aquid|PROKKA_01606	CF136|PROKKA_00968	chun|PROKKA_01244	cauen|PROKKA_01372
prefix1263:	succi|PROKKA_00651	TAB87|PROKKA_02447	WG21|PROKKA_03456	VMW|PROKKA_02847	sunch|PROKKA_01823	teget|PROKKA_02675	EM1321|PROKKA_00279	frigo|PROKKA_02190	F83|PROKKA_01311	KMS|PROKKA_00836	JRM|PROKKA_00251	hydat|PROKKA_02954	root186|PROKKA_04114	frigi|PROKKA_02860	M74577|PROKKA_00831	KJJ|PROKKA_02132	leaf82|PROKKA_00595	root901|PROKKA_00801	MEB061|PROKKA_03037	M42614|PROKKA_03651	hiber|PROKKA_00944	root420|PROKKA_02060	F52|PROKKA_03010	reich|PROKKA_03071	johns|PROKKA_01658	limno|PROKKA_00966	salip|PROKKA_00553	enshi|PROKKA_01241	root935|PROKKA_02605	indic|PROKKA_00422	psych|PROKKA_02404	sasa|PROKKA_00269	soli|PROKKA_00120	subsa|PROKKA_03888	filum|PROKKA_02055	leaf359|PROKKA_01116	gelid|PROKKA_02577	F316|PROKKA_01914	F94081|PROKKA_02830	FAika|PROKKA_02450	rivuli|PROKKA_03605	M38335|PROKKA_02201	antar|PROKKA_00023	daej|PROKKA_02278	cauen|PROKKA_01375	beibu|PROKKA_01766	denit|PROKKA_03788	chun|PROKKA_01246	EM1308|PROKKA_00964
prefix1264:	succi|PROKKA_00654	WG21|PROKKA_03453	TAB87|PROKKA_02443	VMW|PROKKA_02850	teget|PROKKA_02679	sunch|PROKKA_01820	EM1321|PROKKA_00282	F83|PROKKA_01314	frigo|PROKKA_02194	frigi|PROKKA_02864	JRM|PROKKA_00255	KMS|PROKKA_00839	root935|PROKKA_02602	hydat|PROKKA_02950	leaf82|PROKKA_00598	johns|PROKKA_01661	M42614|PROKKA_03648	MEB061|PROKKA_03040	reich|PROKKA_03068	root420|PROKKA_02063	KJJ|PROKKA_02135	M74577|PROKKA_00828	hiber|PROKKA_00941	F52|PROKKA_03013	leaf359|PROKKA_01119	limno|PROKKA_00963	soli|PROKKA_00117	enshi|PROKKA_01244	root186|PROKKA_04117	FAika|PROKKA_02362	root901|PROKKA_00798	salip|PROKKA_00550	sasa|PROKKA_00266	subsa|PROKKA_03875	rivuli|PROKKA_03618	indic|PROKKA_00419	F316|PROKKA_01911	psych|PROKKA_02407	filum|PROKKA_02058	gelid|PROKKA_02580	F94081|PROKKA_02833	M38335|PROKKA_01103	antar|PROKKA_00026	daej|PROKKA_02280	EM1308|PROKKA_00960	CF136|PROKKA_02749	aquid|PROKKA_01601	CFB|PROKKA_00300	denit|PROKKA_03785
prefix1265:	succi|PROKKA_00669	TAB87|PROKKA_02432	sunch|PROKKA_01816	teget|PROKKA_02682	WG21|PROKKA_03439	VMW|PROKKA_02865	EM1321|PROKKA_00294	johns|PROKKA_01675	F52|PROKKA_03028	reich|PROKKA_03054	hydat|PROKKA_02935	root935|PROKKA_02587	root901|PROKKA_00784	MEB061|PROKKA_03056	soli|PROKKA_00114	KJJ|PROKKA_02150	root186|PROKKA_04132	leaf82|PROKKA_00613	KMS|PROKKA_00855	JRM|PROKKA_00271	M42614|PROKKA_03632	hiber|PROKKA_00927	M74577|PROKKA_00812	F83|PROKKA_01326	root420|PROKKA_02079	F94081|PROKKA_00412	filum|PROKKA_02062	sasa|PROKKA_00261	F316|PROKKA_01898	gelid|PROKKA_02585	enshi|PROKKA_01258	salip|PROKKA_00528	leaf359|PROKKA_01122	frigi|PROKKA_03182	limno|PROKKA_00948	frigo|PROKKA_02197	psych|PROKKA_00482	rivuli|PROKKA_03596	subsa|PROKKA_02978	indic|PROKKA_00440	M38335|PROKKA_00744	FAika|PROKKA_02465	antar|PROKKA_00032	daej|PROKKA_02297	CF136|PROKKA_02769	aquid|PROKKA_01585	EM1308|PROKKA_00947	chun|PROKKA_01269	denit|PROKKA_03769
prefix1266:	succi|PROKKA_00672	TAB87|PROKKA_02429	teget|PROKKA_02685	VMW|PROKKA_02868	WG21|PROKKA_03436	sunch|PROKKA_01813	EM1321|PROKKA_00297	frigi|PROKKA_03179	KMS|PROKKA_00858	JRM|PROKKA_00274	hydat|PROKKA_02932	frigo|PROKKA_02200	soli|PROKKA_00111	F52|PROKKA_03031	hiber|PROKKA_00924	root935|PROKKA_02584	reich|PROKKA_03051	leaf82|PROKKA_00616	root420|PROKKA_02082	KJJ|PROKKA_02153	MEB061|PROKKA_03059	M42614|PROKKA_03629	root186|PROKKA_04135	johns|PROKKA_01678	M74577|PROKKA_00809	root901|PROKKA_00781	F83|PROKKA_01329	leaf359|PROKKA_01125	psych|PROKKA_00485	enshi|PROKKA_01261	limno|PROKKA_00945	F316|PROKKA_01895	filum|PROKKA_02065	subsa|PROKKA_02981	sasa|PROKKA_00258	rivuli|PROKKA_03593	salip|PROKKA_00525	indic|PROKKA_00443	F94081|PROKKA_00415	FAika|PROKKA_02462	gelid|PROKKA_02588	M38335|PROKKA_00747	antar|PROKKA_00035	CF136|PROKKA_02772	aquid|PROKKA_01582	denit|PROKKA_03766	branc|PROKKA_00207	CFB|PROKKA_00510	chun|PROKKA_01272
prefix1267:	succi|PROKKA_00684	WG21|PROKKA_03630	VMW|PROKKA_04697	TAB87|PROKKA_02418	teget|PROKKA_02701	sunch|PROKKA_01800	EM1321|PROKKA_00312	frigo|PROKKA_02211	frigi|PROKKA_01601	F83|PROKKA_01348	M42614|PROKKA_03611	MEB061|PROKKA_03080	hiber|PROKKA_00902	leaf82|PROKKA_00638	M74577|PROKKA_00788	KJJ|PROKKA_02172	root901|PROKKA_00763	reich|PROKKA_03028	hydat|PROKKA_02910	root420|PROKKA_02099	johns|PROKKA_01699	JRM|PROKKA_03183	KMS|PROKKA_00878	root186|PROKKA_04156	root935|PROKKA_02566	F52|PROKKA_03049	soli|PROKKA_00087	salip|PROKKA_00513	filum|PROKKA_02077	limno|PROKKA_00933	psych|PROKKA_00499	subsa|PROKKA_03015	leaf359|PROKKA_01142	enshi|PROKKA_01286	gelid|PROKKA_02613	rivuli|PROKKA_02245	sasa|PROKKA_00240	F316|PROKKA_01881	indic|PROKKA_00323	F94081|PROKKA_02545	M38335|PROKKA_00806	MS220|PROKKA_00292	antar|PROKKA_00050	CF136|PROKKA_02792	aquid|PROKKA_01561	chun|PROKKA_01277	CFB|PROKKA_00506	EM1308|PROKKA_00350	denit|PROKKA_03744
prefix1268:	succi|PROKKA_00686	WG21|PROKKA_03633	VMW|PROKKA_04694	TAB87|PROKKA_02416	sunch|PROKKA_01796	teget|PROKKA_02703	EM1321|PROKKA_00316	root935|PROKKA_02563	KMS|PROKKA_00883	JRM|PROKKA_03178	hydat|PROKKA_02906	frigo|PROKKA_02213	reich|PROKKA_03025	F52|PROKKA_03054	root186|PROKKA_04159	johns|PROKKA_01703	hiber|PROKKA_00899	KJJ|PROKKA_02175	root420|PROKKA_01233	M74577|PROKKA_00785	frigi|PROKKA_01603	leaf82|PROKKA_00641	root901|PROKKA_00760	F83|PROKKA_01353	MEB061|PROKKA_03084	M42614|PROKKA_03606	leaf359|PROKKA_01144	filum|PROKKA_02079	soli|PROKKA_00085	psych|PROKKA_00393	salip|PROKKA_00507	limno|PROKKA_00928	gelid|PROKKA_02616	rivuli|PROKKA_01201	F316|PROKKA_01878	FAika|PROKKA_03561	enshi|PROKKA_01290	indic|PROKKA_00335	sasa|PROKKA_00238	F94081|PROKKA_00332	subsa|PROKKA_01800	M38335|PROKKA_00808	MS220|PROKKA_00295	antar|PROKKA_00052	CF136|PROKKA_02794	cauen|PROKKA_01408	chun|PROKKA_01280	beibu|PROKKA_00756	denit|PROKKA_03741
prefix1269:	succi|PROKKA_00688	TAB87|PROKKA_02414	WG21|PROKKA_03635	VMW|PROKKA_04692	teget|PROKKA_02705	sunch|PROKKA_01794	EM1321|PROKKA_00318	frigo|PROKKA_02215	F83|PROKKA_01355	frigi|PROKKA_01605	KMS|PROKKA_00885	hydat|PROKKA_02904	JRM|PROKKA_03176	M74577|PROKKA_00783	johns|PROKKA_01705	root935|PROKKA_02561	F52|PROKKA_03056	reich|PROKKA_03023	root420|PROKKA_01231	MEB061|PROKKA_03086	root186|PROKKA_04161	root901|PROKKA_00758	hiber|PROKKA_00897	M42614|PROKKA_03604	leaf82|PROKKA_00643	KJJ|PROKKA_02177	soli|PROKKA_00083	leaf359|PROKKA_01146	filum|PROKKA_02081	limno|PROKKA_00926	salip|PROKKA_00505	enshi|PROKKA_01292	psych|PROKKA_00395	indic|PROKKA_00337	sasa|PROKKA_00236	F94081|PROKKA_00334	F316|PROKKA_01876	gelid|PROKKA_02618	FAika|PROKKA_03563	subsa|PROKKA_01798	rivuli|PROKKA_01199	MS220|PROKKA_00297	M38335|PROKKA_00810	antar|PROKKA_00054	EM1308|PROKKA_00354	chun|PROKKA_01282	branc|PROKKA_00351	CFB|PROKKA_00247	denit|PROKKA_03739
prefix1270:	succi|PROKKA_00692	TAB87|PROKKA_02410	VMW|PROKKA_04688	WG21|PROKKA_03639	teget|PROKKA_02709	sunch|PROKKA_01790	EM1321|PROKKA_00322	F83|PROKKA_01359	F52|PROKKA_03060	frigo|PROKKA_02219	frigi|PROKKA_01609	MEB061|PROKKA_03090	hydat|PROKKA_02900	KMS|PROKKA_00889	JRM|PROKKA_03172	johns|PROKKA_01709	reich|PROKKA_03019	KJJ|PROKKA_02181	root901|PROKKA_00754	M42614|PROKKA_03600	root420|PROKKA_01227	root186|PROKKA_04165	root935|PROKKA_02557	hiber|PROKKA_00893	leaf82|PROKKA_00647	M74577|PROKKA_00779	soli|PROKKA_00079	leaf359|PROKKA_01150	gelid|PROKKA_02622	F316|PROKKA_01872	F94081|PROKKA_00338	psych|PROKKA_00399	salip|PROKKA_00501	sasa|PROKKA_00232	enshi|PROKKA_01296	limno|PROKKA_00922	indic|PROKKA_00341	FAika|PROKKA_03567	filum|PROKKA_02085	subsa|PROKKA_01794	rivuli|PROKKA_01195	M38335|PROKKA_00814	MS220|PROKKA_00301	antar|PROKKA_00058	daej|PROKKA_02321	EM1308|PROKKA_00358	aquid|PROKKA_01552	denit|PROKKA_03735	chun|PROKKA_01286
prefix1271:	succi|PROKKA_00694	WG21|PROKKA_03647	VMW|PROKKA_04686	TAB87|PROKKA_02408	teget|PROKKA_02712	sunch|PROKKA_01785	EM1321|PROKKA_00324	frigo|PROKKA_02221	M74577|PROKKA_00777	MEB061|PROKKA_03092	root935|PROKKA_02555	root420|PROKKA_01222	reich|PROKKA_03017	root901|PROKKA_00752	F83|PROKKA_01361	M42614|PROKKA_03598	leaf82|PROKKA_00649	soli|PROKKA_00076	root186|PROKKA_04167	johns|PROKKA_01711	hiber|PROKKA_00891	frigi|PROKKA_01611	F52|PROKKA_03062	KJJ|PROKKA_02183	KMS|PROKKA_00891	JRM|PROKKA_03170	hydat|PROKKA_02898	filum|PROKKA_02087	psych|PROKKA_00608	gelid|PROKKA_02624	subsa|PROKKA_01790	rivuli|PROKKA_01187	leaf359|PROKKA_01157	sasa|PROKKA_00230	FAika|PROKKA_03571	salip|PROKKA_00493	enshi|PROKKA_01302	limno|PROKKA_00916	F316|PROKKA_01870	F94081|PROKKA_02543	indic|PROKKA_00346	M38335|PROKKA_00816	MS220|PROKKA_00303	antar|PROKKA_00061	branc|PROKKA_00357	aquid|PROKKA_01550	beibu|PROKKA_00747	daej|PROKKA_02323	CF136|PROKKA_02802
prefix1272:	succi|PROKKA_00698	VMW|PROKKA_01856	TAB87|PROKKA_02404	WG21|PROKKA_03374	teget|PROKKA_01806	sunch|PROKKA_01781	EM1321|PROKKA_00327	frigi|PROKKA_01615	frigo|PROKKA_02243	F83|PROKKA_01383	johns|PROKKA_01722	root901|PROKKA_03126	KMS|PROKKA_03581	hydat|PROKKA_00274	JRM|PROKKA_01805	M74577|PROKKA_04087	root186|PROKKA_02273	root420|PROKKA_01217	M42614|PROKKA_02971	root935|PROKKA_02545	KJJ|PROKKA_03410	MEB061|PROKKA_02320	reich|PROKKA_03007	hiber|PROKKA_02275	leaf82|PROKKA_00658	soli|PROKKA_01280	F52|PROKKA_03408	psych|PROKKA_00611	leaf359|PROKKA_01163	salip|PROKKA_00488	enshi|PROKKA_01307	limno|PROKKA_00911	rivuli|PROKKA_01181	F316|PROKKA_01859	F94081|PROKKA_02540	subsa|PROKKA_01784	gelid|PROKKA_02628	sasa|PROKKA_00225	FAika|PROKKA_03578	indic|PROKKA_00357	filum|PROKKA_02091	M38335|PROKKA_00079	MS220|PROKKA_00311	antar|PROKKA_00072	EM1308|PROKKA_01951	denit|PROKKA_03030	aquid|PROKKA_00518	CF136|PROKKA_04125	daej|PROKKA_02327
prefix1273:	succi|PROKKA_00773	WG21|PROKKA_00047	VMW|PROKKA_03093	sunch|PROKKA_02201	TAB87|PROKKA_02924	teget|PROKKA_02839	EM1321|PROKKA_01832	F83|PROKKA_01013	frigo|PROKKA_02868	KMS|PROKKA_02539	JRM|PROKKA_04151	frigi|PROKKA_02467	F52|PROKKA_02615	johns|PROKKA_01249	MEB061|PROKKA_01172	leaf82|PROKKA_00179	root935|PROKKA_00935	reich|PROKKA_03469	root420|PROKKA_01690	M42614|PROKKA_01963	root901|PROKKA_01201	hiber|PROKKA_01340	KJJ|PROKKA_01745	hydat|PROKKA_00503	M74577|PROKKA_01258	root186|PROKKA_03568	soli|PROKKA_00477	limno|PROKKA_00536	salip|PROKKA_01248	enshi|PROKKA_00526	F316|PROKKA_02384	leaf359|PROKKA_00605	psych|PROKKA_02453	gelid|PROKKA_02927	subsa|PROKKA_02507	indic|PROKKA_00029	FAika|PROKKA_02783	filum|PROKKA_00618	F94081|PROKKA_00212	sasa|PROKKA_01349	rivuli|PROKKA_02737	M38335|PROKKA_01632	SCGC|PROKKA_00182	antar|PROKKA_01423	cauen|PROKKA_00519	aquid|PROKKA_02008	CF136|PROKKA_02875	chun|PROKKA_00887	beibu|PROKKA_02596
prefix1274:	succi|PROKKA_00778	WG21|PROKKA_00041	VMW|PROKKA_03097	sunch|PROKKA_02205	TAB87|PROKKA_02920	teget|PROKKA_02841	EM1321|PROKKA_01835	frigi|PROKKA_02465	frigo|PROKKA_02865	JRM|PROKKA_04156	KMS|PROKKA_02534	hydat|PROKKA_00509	F83|PROKKA_01010	johns|PROKKA_01245	MEB061|PROKKA_01178	hiber|PROKKA_04114	leaf82|PROKKA_00173	F52|PROKKA_02612	M74577|PROKKA_01267	limno|PROKKA_00539	root935|PROKKA_00932	root186|PROKKA_03571	reich|PROKKA_03471	M42614|PROKKA_01958	root901|PROKKA_01203	salip|PROKKA_01251	KJJ|PROKKA_01738	filum|PROKKA_00620	leaf359|PROKKA_00603	root420|PROKKA_01684	sasa|PROKKA_01347	psych|PROKKA_02451	soli|PROKKA_00481	enshi|PROKKA_00523	rivuli|PROKKA_03786	F316|PROKKA_02386	subsa|PROKKA_02504	indic|PROKKA_00031	FAika|PROKKA_02779	F94081|PROKKA_00210	gelid|PROKKA_02929	M38335|PROKKA_01631	SCGC|PROKKA_00183	antar|PROKKA_01425	EM1308|PROKKA_03195	CF136|PROKKA_02879	branc|PROKKA_00325	beibu|PROKKA_02598	aquid|PROKKA_02015
prefix1275:	succi|PROKKA_00781	TAB87|PROKKA_02853	WG21|PROKKA_01262	VMW|PROKKA_04649	teget|PROKKA_02824	sunch|PROKKA_02188	EM1321|PROKKA_02789	frigo|PROKKA_02758	frigi|PROKKA_02026	F83|PROKKA_00864	KMS|PROKKA_02245	hydat|PROKKA_00658	JRM|PROKKA_01362	F52|PROKKA_02398	MEB061|PROKKA_01375	reich|PROKKA_03665	root420|PROKKA_04694	root935|PROKKA_00744	KJJ|PROKKA_01550	M74577|PROKKA_01467	hiber|PROKKA_04540	M42614|PROKKA_01766	root901|PROKKA_01401	root186|PROKKA_03775	johns|PROKKA_01049	leaf82|PROKKA_01758	leaf359|PROKKA_00629	psych|PROKKA_00018	soli|PROKKA_00450	sasa|PROKKA_01370	salip|PROKKA_01231	subsa|PROKKA_02470	rivuli|PROKKA_03673	gelid|PROKKA_02917	filum|PROKKA_00602	enshi|PROKKA_00544	FAika|PROKKA_02859	limno|PROKKA_00516	F316|PROKKA_02340	indic|PROKKA_00015	F94081|PROKKA_00154	antar|PROKKA_01410	EM1308|PROKKA_02006	CF136|PROKKA_02474	aquid|PROKKA_04556	daej|PROKKA_02543	denit|PROKKA_01475	chun|PROKKA_00638	cauen|PROKKA_00505
prefix1276:	succi|PROKKA_00799	VMW|PROKKA_03286	WG21|PROKKA_04243	TAB87|PROKKA_02836	teget|PROKKA_02806	sunch|PROKKA_02168	EM1321|PROKKA_03164	F83|PROKKA_00881	KMS|PROKKA_02265	JRM|PROKKA_01381	hydat|PROKKA_05041	frigo|PROKKA_02775	frigi|PROKKA_02987	hiber|PROKKA_04560	M74577|PROKKA_01450	reich|PROKKA_03647	johns|PROKKA_01069	root901|PROKKA_01381	leaf82|PROKKA_00006	root186|PROKKA_03755	root935|PROKKA_00761	MEB061|PROKKA_01355	root420|PROKKA_04713	M42614|PROKKA_01783	KJJ|PROKKA_01569	F52|PROKKA_02415	psych|PROKKA_00001	soli|PROKKA_00432	leaf359|PROKKA_00647	F94081|PROKKA_02887	filum|PROKKA_00581	subsa|PROKKA_02448	rivuli|PROKKA_03651	salip|PROKKA_01212	enshi|PROKKA_00567	gelid|PROKKA_01063	FAika|PROKKA_02886	F316|PROKKA_02326	limno|PROKKA_00495	sasa|PROKKA_01385	indic|PROKKA_00001	M38335|PROKKA_00224	SCGC|PROKKA_00178	antar|PROKKA_01393	denit|PROKKA_01454	CF136|PROKKA_02492	chun|PROKKA_00656	daej|PROKKA_02527	aquid|PROKKA_01508
prefix1277:	succi|PROKKA_00818	VMW|PROKKA_03111	WG21|PROKKA_00029	TAB87|PROKKA_02909	teget|PROKKA_02856	sunch|PROKKA_02217	EM1321|PROKKA_01844	F83|PROKKA_00998	JRM|PROKKA_04167	leaf82|PROKKA_00161	KMS|PROKKA_02522	frigo|PROKKA_02855	hydat|PROKKA_00521	hiber|PROKKA_04100	root420|PROKKA_01671	F52|PROKKA_02599	MEB061|PROKKA_01191	root186|PROKKA_03586	root901|PROKKA_01215	KJJ|PROKKA_01723	root935|PROKKA_00919	M74577|PROKKA_01280	johns|PROKKA_01232	M42614|PROKKA_01942	frigi|PROKKA_02452	reich|PROKKA_03488	soli|PROKKA_00497	leaf359|PROKKA_00584	psych|PROKKA_02441	filum|PROKKA_02792	FAika|PROKKA_02734	F94081|PROKKA_00252	subsa|PROKKA_02511	rivuli|PROKKA_02854	gelid|PROKKA_03053	limno|PROKKA_00550	salip|PROKKA_01262	enshi|PROKKA_00512	sasa|PROKKA_01335	F316|PROKKA_02397	indic|PROKKA_00043	M38335|PROKKA_01030	antar|PROKKA_01441	denit|PROKKA_01288	aquid|PROKKA_02027	EM1308|PROKKA_03206	CFB|PROKKA_01262	CF136|PROKKA_02629	chun|PROKKA_00818
prefix1278:	succi|PROKKA_00842	TAB87|PROKKA_02936	VMW|PROKKA_03115	WG21|PROKKA_00027	teget|PROKKA_03442	sunch|PROKKA_02219	EM1321|PROKKA_01848	M42614|PROKKA_01938	hydat|PROKKA_00523	KMS|PROKKA_02520	JRM|PROKKA_04169	frigi|PROKKA_02445	KJJ|PROKKA_01721	root420|PROKKA_01669	reich|PROKKA_03490	root186|PROKKA_03590	MEB061|PROKKA_01193	F83|PROKKA_00990	hiber|PROKKA_04098	frigo|PROKKA_02851	root901|PROKKA_01217	M74577|PROKKA_01282	psych|PROKKA_02470	johns|PROKKA_01228	salip|PROKKA_01264	leaf82|PROKKA_00159	F52|PROKKA_02597	soli|PROKKA_00499	root935|PROKKA_00917	leaf359|PROKKA_00582	limno|PROKKA_00552	enshi|PROKKA_00510	filum|PROKKA_02794	sasa|PROKKA_01334	F94081|PROKKA_00215	gelid|PROKKA_03055	rivuli|PROKKA_02856	subsa|PROKKA_02521	indic|PROKKA_00044	F316|PROKKA_02399	FAika|PROKKA_02728	M38335|PROKKA_01027	SCGC|PROKKA_00069	antar|PROKKA_01443	CFB|PROKKA_01271	cauen|PROKKA_00536	CF136|PROKKA_02631	chun|PROKKA_00832	EM1308|PROKKA_01361
prefix1279:	succi|PROKKA_00850	WG21|PROKKA_04235	VMW|PROKKA_03279	TAB87|PROKKA_02827	teget|PROKKA_02795	sunch|PROKKA_02158	EM1321|PROKKA_01571	F83|PROKKA_00890	frigi|PROKKA_02998	frigo|PROKKA_02785	hydat|PROKKA_01383	JRM|PROKKA_02333	KMS|PROKKA_02275	M74577|PROKKA_01441	johns|PROKKA_01080	M42614|PROKKA_01794	MEB061|PROKKA_01345	root420|PROKKA_04723	F52|PROKKA_02425	leaf82|PROKKA_00017	KJJ|PROKKA_01577	root935|PROKKA_00779	root186|PROKKA_03745	hiber|PROKKA_03950	root901|PROKKA_01371	reich|PROKKA_03637	psych|PROKKA_02535	leaf359|PROKKA_00658	filum|PROKKA_00560	soli|PROKKA_00420	limno|PROKKA_00480	salip|PROKKA_01198	enshi|PROKKA_00580	F94081|PROKKA_00064	indic|PROKKA_02789	sasa|PROKKA_01395	F316|PROKKA_02315	subsa|PROKKA_02435	gelid|PROKKA_01051	rivuli|PROKKA_03762	FAika|PROKKA_02920	M38335|PROKKA_00870	antar|PROKKA_01382	aquid|PROKKA_01520	EM1308|PROKKA_01318	CFB|PROKKA_00171	cauen|PROKKA_00474	CF136|PROKKA_02511	branc|PROKKA_03062
prefix1280:	succi|PROKKA_00865	TAB87|PROKKA_02817	WG21|PROKKA_02352	VMW|PROKKA_03259	sunch|PROKKA_02128	teget|PROKKA_02770	EM1321|PROKKA_01579	frigi|PROKKA_03003	frigo|PROKKA_02800	leaf359|PROKKA_00678	F83|PROKKA_00906	soli|PROKKA_00392	leaf82|PROKKA_00026	M42614|PROKKA_01810	KJJ|PROKKA_01592	root420|PROKKA_04737	hydat|PROKKA_01374	KMS|PROKKA_02284	JRM|PROKKA_02324	hiber|PROKKA_03934	MEB061|PROKKA_01330	root901|PROKKA_01357	reich|PROKKA_03623	F52|PROKKA_02441	psych|PROKKA_02525	M74577|PROKKA_01427	root935|PROKKA_00795	sasa|PROKKA_01424	gelid|PROKKA_01027	salip|PROKKA_01168	enshi|PROKKA_00608	filum|PROKKA_00536	F94081|PROKKA_00075	limno|PROKKA_00450	F316|PROKKA_02286	root186|PROKKA_03731	johns|PROKKA_01096	indic|PROKKA_02767	rivuli|PROKKA_03778	subsa|PROKKA_02420	FAika|PROKKA_02907	M38335|PROKKA_01422	antar|PROKKA_01363	EM1308|PROKKA_01332	aquid|PROKKA_01529	cauen|PROKKA_00445	CFB|PROKKA_01094	chun|PROKKA_00687	CF136|PROKKA_02521
prefix1281:	succi|PROKKA_00867	WG21|PROKKA_02354	VMW|PROKKA_03257	TAB87|PROKKA_02815	teget|PROKKA_02768	sunch|PROKKA_02126	EM1321|PROKKA_01581	M74577|PROKKA_01425	root935|PROKKA_00797	KMS|PROKKA_02286	JRM|PROKKA_02322	root901|PROKKA_01355	hydat|PROKKA_01372	F52|PROKKA_02443	KJJ|PROKKA_01594	johns|PROKKA_01098	reich|PROKKA_03621	root186|PROKKA_03729	root420|PROKKA_04739	hiber|PROKKA_03932	leaf82|PROKKA_00028	MEB061|PROKKA_01328	M42614|PROKKA_01812	F83|PROKKA_00908	frigo|PROKKA_02802	frigi|PROKKA_03005	sasa|PROKKA_01426	leaf359|PROKKA_00681	soli|PROKKA_00390	filum|PROKKA_00534	psych|PROKKA_02523	gelid|PROKKA_01025	enshi|PROKKA_00610	indic|PROKKA_02765	F316|PROKKA_02284	salip|PROKKA_01166	limno|PROKKA_00448	F94081|PROKKA_00079	subsa|PROKKA_02418	rivuli|PROKKA_03780	FAika|PROKKA_02905	M38335|PROKKA_01421	antar|PROKKA_01361	CF136|PROKKA_02523	chun|PROKKA_00689	denit|PROKKA_01427	aquid|PROKKA_01531	CFB|PROKKA_01092	EM1308|PROKKA_01334
prefix1282:	succi|PROKKA_00871	WG21|PROKKA_02357	VMW|PROKKA_03255	TAB87|PROKKA_02813	teget|PROKKA_02766	sunch|PROKKA_02124	EM1321|PROKKA_01588	KJJ|PROKKA_01596	KMS|PROKKA_02288	JRM|PROKKA_02320	M42614|PROKKA_01814	root420|PROKKA_04741	MEB061|PROKKA_01325	hiber|PROKKA_03930	hydat|PROKKA_01370	leaf82|PROKKA_00031	F52|PROKKA_02446	johns|PROKKA_01100	M74577|PROKKA_01423	root186|PROKKA_03727	root935|PROKKA_00799	F83|PROKKA_00909	reich|PROKKA_03618	frigo|PROKKA_02803	root901|PROKKA_01353	frigi|PROKKA_03006	leaf359|PROKKA_00689	soli|PROKKA_00381	filum|PROKKA_00532	salip|PROKKA_01164	limno|PROKKA_00447	enshi|PROKKA_00611	sasa|PROKKA_01429	gelid|PROKKA_01023	F316|PROKKA_02038	psych|PROKKA_02522	subsa|PROKKA_02417	rivuli|PROKKA_03802	indic|PROKKA_02762	FAika|PROKKA_02929	F94081|PROKKA_00080	M38335|PROKKA_01634	antar|PROKKA_01358	aquid|PROKKA_01534	CFB|PROKKA_01088	chun|PROKKA_00691	CF136|PROKKA_02527	denit|PROKKA_01425	daej|PROKKA_00835
prefix1283:	succi|PROKKA_00884	VMW|PROKKA_03246	WG21|PROKKA_02366	sunch|PROKKA_02115	TAB87|PROKKA_02802	teget|PROKKA_02753	EM1321|PROKKA_01595	F83|PROKKA_00918	root186|PROKKA_03718	root901|PROKKA_01344	M42614|PROKKA_01823	frigo|PROKKA_02816	F94081|PROKKA_00088	root420|PROKKA_04750	MEB061|PROKKA_01316	reich|PROKKA_03609	KJJ|PROKKA_01605	psych|PROKKA_02514	leaf82|PROKKA_00040	root935|PROKKA_00808	johns|PROKKA_01109	M74577|PROKKA_01414	F52|PROKKA_02455	indic|PROKKA_02559	enshi|PROKKA_00622	filum|PROKKA_00523	salip|PROKKA_01157	F316|PROKKA_02190	leaf359|PROKKA_00701	KMS|PROKKA_02297	JRM|PROKKA_02308	hiber|PROKKA_03921	rivuli|PROKKA_03693	hydat|PROKKA_01361	frigi|PROKKA_03019	FAika|PROKKA_02936	subsa|PROKKA_02404	sasa|PROKKA_01442	limno|PROKKA_00435	gelid|PROKKA_01010	soli|PROKKA_00370	M38335|PROKKA_00264	antar|PROKKA_01343	chun|PROKKA_00702	daej|PROKKA_00828	CF136|PROKKA_02536	EM1308|PROKKA_01345	denit|PROKKA_01416	aquid|PROKKA_01543
prefix1284:	succi|PROKKA_00886	VMW|PROKKA_03244	teget|PROKKA_02751	WG21|PROKKA_02368	TAB87|PROKKA_02800	sunch|PROKKA_02113	EM1321|PROKKA_01597	frigi|PROKKA_03021	KMS|PROKKA_02299	hydat|PROKKA_01359	JRM|PROKKA_02306	soli|PROKKA_00368	F83|PROKKA_00920	leaf82|PROKKA_00042	frigo|PROKKA_02818	hiber|PROKKA_03918	root186|PROKKA_03716	M42614|PROKKA_01825	root935|PROKKA_00810	MEB061|PROKKA_01314	KJJ|PROKKA_01607	F52|PROKKA_02457	johns|PROKKA_01111	root420|PROKKA_04752	root901|PROKKA_01342	M74577|PROKKA_01412	reich|PROKKA_03607	psych|PROKKA_02512	leaf359|PROKKA_00703	sasa|PROKKA_01439	limno|PROKKA_00433	F94081|PROKKA_00090	enshi|PROKKA_00624	salip|PROKKA_01155	filum|PROKKA_00521	indic|PROKKA_02557	F316|PROKKA_02188	subsa|PROKKA_02402	rivuli|PROKKA_03695	gelid|PROKKA_01008	FAika|PROKKA_02938	M38335|PROKKA_00266	antar|PROKKA_01341	branc|PROKKA_00149	aquid|PROKKA_01545	chun|PROKKA_00704	CF136|PROKKA_02538	daej|PROKKA_00826	denit|PROKKA_01414
prefix1285:	succi|PROKKA_00892	VMW|PROKKA_03233	WG21|PROKKA_02373	TAB87|PROKKA_02795	teget|PROKKA_02743	sunch|PROKKA_02108	EM1321|PROKKA_01601	F83|PROKKA_00928	filum|PROKKA_00514	soli|PROKKA_00363	sasa|PROKKA_02293	gelid|PROKKA_00995	psych|PROKKA_02502	F316|PROKKA_02172	F94081|PROKKA_02661	JRM|PROKKA_02298	frigi|PROKKA_03026	KMS|PROKKA_02323	root186|PROKKA_03711	reich|PROKKA_03596	M74577|PROKKA_01407	root901|PROKKA_01337	root935|PROKKA_00815	M42614|PROKKA_01830	johns|PROKKA_01116	hydat|PROKKA_01347	leaf82|PROKKA_00048	root420|PROKKA_04763	KJJ|PROKKA_01612	MEB061|PROKKA_01303	hiber|PROKKA_03913	F52|PROKKA_02462	subsa|PROKKA_02397	salip|PROKKA_01147	frigo|PROKKA_02825	enshi|PROKKA_00629	indic|PROKKA_02551	limno|PROKKA_00427	rivuli|PROKKA_03701	leaf359|PROKKA_00708	FAika|PROKKA_02945	M38335|PROKKA_00764	antar|PROKKA_01336	beibu|PROKKA_02513	cauen|PROKKA_00426	branc|PROKKA_00015	EM1308|PROKKA_01353	daej|PROKKA_00821	denit|PROKKA_01409
prefix1286:	succi|PROKKA_00912	TAB87|PROKKA_02695	VMW|PROKKA_03356	WG21|PROKKA_01367	teget|PROKKA_02087	sunch|PROKKA_02602	EM1321|PROKKA_02777	hydat|PROKKA_00601	reich|PROKKA_03758	hiber|PROKKA_04453	KMS|PROKKA_02441	JRM|PROKKA_02071	leaf82|PROKKA_01861	psych|PROKKA_00043	root935|PROKKA_00649	root420|PROKKA_01375	frigo|PROKKA_02712	F52|PROKKA_02299	M74577|PROKKA_03435	MEB061|PROKKA_04803	soli|PROKKA_00300	M42614|PROKKA_04350	root901|PROKKA_01507	KJJ|PROKKA_01468	sasa|PROKKA_01563	johns|PROKKA_00918	root186|PROKKA_00498	F83|PROKKA_00825	rivuli|PROKKA_03782	frigi|PROKKA_01966	F316|PROKKA_02051	subsa|PROKKA_02338	enshi|PROKKA_00667	filum|PROKKA_00428	leaf359|PROKKA_00747	gelid|PROKKA_00971	limno|PROKKA_00390	FAika|PROKKA_02950	salip|PROKKA_02400	F94081|PROKKA_02704	indic|PROKKA_00052	M38335|PROKKA_00761	SCGC|PROKKA_00241	antar|PROKKA_01220	aquid|PROKKA_04456	denit|PROKKA_01571	beibu|PROKKA_02464	CF136|PROKKA_04101	chun|PROKKA_03660
prefix1287:	succi|PROKKA_00915	sunch|PROKKA_02596	teget|PROKKA_02095	TAB87|PROKKA_02891	VMW|PROKKA_03409	WG21|PROKKA_01310	EM1321|PROKKA_02771	root420|PROKKA_04655	frigi|PROKKA_01969	M42614|PROKKA_01727	root901|PROKKA_01457	johns|PROKKA_01005	soli|PROKKA_00201	frigo|PROKKA_02715	F83|PROKKA_00828	F52|PROKKA_02359	gelid|PROKKA_00856	salip|PROKKA_02406	indic|PROKKA_00131	sasa|PROKKA_01556	reich|PROKKA_03704	enshi|PROKKA_00673	limno|PROKKA_00383	F94081|PROKKA_02701	psych|PROKKA_00046	FAika|PROKKA_02976	leaf359|PROKKA_00740	KJJ|PROKKA_01510	MEB061|PROKKA_04855	root186|PROKKA_03822	hiber|PROKKA_04504	leaf82|PROKKA_01803	M74577|PROKKA_03388	root935|PROKKA_00705	KMS|PROKKA_02438	JRM|PROKKA_02074	hydat|PROKKA_00604	subsa|PROKKA_02363	rivuli|PROKKA_02835	filum|PROKKA_00433	F316|PROKKA_02278	M38335|PROKKA_01848	antar|PROKKA_01204	EM1308|PROKKA_00019	cauen|PROKKA_00392	daej|PROKKA_02566	chun|PROKKA_04582	denit|PROKKA_01518	CF136|PROKKA_03485
prefix1288:	succi|PROKKA_00920	WG21|PROKKA_01319	sunch|PROKKA_02593	VMW|PROKKA_03403	TAB87|PROKKA_02894	teget|PROKKA_02099	EM1321|PROKKA_02768	M74577|PROKKA_03395	M42614|PROKKA_01720	root935|PROKKA_00696	root420|PROKKA_04650	F52|PROKKA_02351	root901|PROKKA_01465	salip|PROKKA_02408	limno|PROKKA_00381	sasa|PROKKA_01552	enshi|PROKKA_00676	filum|PROKKA_00437	johns|PROKKA_00994	reich|PROKKA_03710	leaf82|PROKKA_01814	MEB061|PROKKA_04849	hiber|PROKKA_04498	KJJ|PROKKA_01503	root186|PROKKA_03828	JRM|PROKKA_02081	KMS|PROKKA_02430	hydat|PROKKA_00612	indic|PROKKA_00134	F94081|PROKKA_02697	F83|PROKKA_00831	frigo|PROKKA_02718	psych|PROKKA_00052	frigi|PROKKA_01975	soli|PROKKA_00204	FAika|PROKKA_02984	subsa|PROKKA_02358	leaf359|PROKKA_00737	rivuli|PROKKA_02828	F316|PROKKA_02252	gelid|PROKKA_00863	M38335|PROKKA_01845	antar|PROKKA_01284	aquid|PROKKA_04501	chun|PROKKA_03700	daej|PROKKA_02571	CFB|PROKKA_00540	beibu|PROKKA_02479	CF136|PROKKA_03493
prefix1289:	succi|PROKKA_00927	WG21|PROKKA_01328	VMW|PROKKA_03396	TAB87|PROKKA_02905	teget|PROKKA_02108	sunch|PROKKA_02581	EM1321|PROKKA_02755	F83|PROKKA_00838	hydat|PROKKA_00618	leaf359|PROKKA_00731	JRM|PROKKA_02087	frigi|PROKKA_01982	KMS|PROKKA_02423	KJJ|PROKKA_01497	M42614|PROKKA_01714	root420|PROKKA_04643	root901|PROKKA_01472	hiber|PROKKA_04492	root935|PROKKA_00689	root186|PROKKA_03835	frigo|PROKKA_02725	johns|PROKKA_00986	leaf82|PROKKA_01822	reich|PROKKA_03717	F52|PROKKA_02343	MEB061|PROKKA_04842	subsa|PROKKA_02349	soli|PROKKA_00213	M74577|PROKKA_03402	FAika|PROKKA_02992	rivuli|PROKKA_02819	salip|PROKKA_02420	limno|PROKKA_00372	F94081|PROKKA_02691	enshi|PROKKA_00685	psych|PROKKA_00058	F316|PROKKA_02243	filum|PROKKA_00446	gelid|PROKKA_00872	sasa|PROKKA_01544	indic|PROKKA_00146	M38335|PROKKA_01854	antar|PROKKA_01275	EM1308|PROKKA_00007	CF136|PROKKA_03502	daej|PROKKA_02585	aquid|PROKKA_04494	denit|PROKKA_01533	CFB|PROKKA_00403
prefix1290:	succi|PROKKA_00928	WG21|PROKKA_01329	VMW|PROKKA_03395	TAB87|PROKKA_02906	teget|PROKKA_02109	sunch|PROKKA_02580	EM1321|PROKKA_02754	frigo|PROKKA_02726	frigi|PROKKA_01983	F83|PROKKA_00839	hydat|PROKKA_00619	KMS|PROKKA_02422	JRM|PROKKA_02088	root901|PROKKA_01473	root935|PROKKA_00688	root186|PROKKA_03836	KJJ|PROKKA_01496	root420|PROKKA_04642	reich|PROKKA_03718	M74577|PROKKA_03403	M42614|PROKKA_01713	leaf82|PROKKA_01823	hiber|PROKKA_04491	F52|PROKKA_02342	MEB061|PROKKA_04841	johns|PROKKA_00985	soli|PROKKA_00214	leaf359|PROKKA_00730	limno|PROKKA_00371	rivuli|PROKKA_02818	salip|PROKKA_02421	subsa|PROKKA_02348	enshi|PROKKA_00686	gelid|PROKKA_00873	FAika|PROKKA_02993	sasa|PROKKA_01543	filum|PROKKA_00447	F316|PROKKA_02242	F94081|PROKKA_02690	psych|PROKKA_00059	indic|PROKKA_00147	M38335|PROKKA_00118	antar|PROKKA_01274	chun|PROKKA_03690	CF136|PROKKA_03503	CFB|PROKKA_00404	daej|PROKKA_02586	aquid|PROKKA_04493	denit|PROKKA_01534
prefix1291:	succi|PROKKA_00929	WG21|PROKKA_01330	TAB87|PROKKA_02907	VMW|PROKKA_03394	teget|PROKKA_02110	sunch|PROKKA_02579	EM1321|PROKKA_02753	frigo|PROKKA_02727	frigi|PROKKA_01984	soli|PROKKA_00215	F83|PROKKA_00840	root186|PROKKA_03837	F52|PROKKA_02341	KJJ|PROKKA_01495	hydat|PROKKA_00620	root935|PROKKA_00687	root420|PROKKA_04641	KMS|PROKKA_02421	JRM|PROKKA_02089	root901|PROKKA_01474	leaf82|PROKKA_01824	johns|PROKKA_00984	M42614|PROKKA_01712	MEB061|PROKKA_04840	hiber|PROKKA_04490	M74577|PROKKA_03404	reich|PROKKA_03719	leaf359|PROKKA_00729	gelid|PROKKA_00874	filum|PROKKA_00448	salip|PROKKA_02422	F316|PROKKA_02241	limno|PROKKA_00370	F94081|PROKKA_02689	sasa|PROKKA_01542	enshi|PROKKA_00687	psych|PROKKA_00060	indic|PROKKA_00148	subsa|PROKKA_02347	M38335|PROKKA_00117	rivuli|PROKKA_02817	FAika|PROKKA_02994	antar|PROKKA_01273	beibu|PROKKA_02492	aquid|PROKKA_04492	CF136|PROKKA_03504	EM1308|PROKKA_00005	cauen|PROKKA_00376	CFB|PROKKA_00405
prefix1292:	succi|PROKKA_00931	VMW|PROKKA_03417	WG21|PROKKA_01300	teget|PROKKA_02113	TAB87|PROKKA_02960	sunch|PROKKA_01754	EM1321|PROKKA_02743	F83|PROKKA_00842	root935|PROKKA_00713	leaf82|PROKKA_01793	M74577|PROKKA_03378	M42614|PROKKA_01735	root186|PROKKA_03815	root420|PROKKA_04663	MEB061|PROKKA_04863	hiber|PROKKA_04513	KJJ|PROKKA_01517	reich|PROKKA_03695	frigo|PROKKA_02729	filum|PROKKA_00449	johns|PROKKA_01016	soli|PROKKA_00219	JRM|PROKKA_02092	KMS|PROKKA_02418	hydat|PROKKA_00623	root901|PROKKA_01448	gelid|PROKKA_00875	F52|PROKKA_02367	limno|PROKKA_00366	F316|PROKKA_02236	sasa|PROKKA_01540	psych|PROKKA_00061	salip|PROKKA_02426	enshi|PROKKA_00689	indic|PROKKA_02627	FAika|PROKKA_02712	leaf359|PROKKA_00724	rivuli|PROKKA_02736	frigi|PROKKA_01991	subsa|PROKKA_02342	F94081|PROKKA_02668	M38335|PROKKA_00113	antar|PROKKA_01270	CF136|PROKKA_02455	beibu|PROKKA_02501	aquid|PROKKA_04522	chun|PROKKA_04590	CFB|PROKKA_00364	cauen|PROKKA_00368
prefix1293:	succi|PROKKA_00954	VMW|PROKKA_03334	TAB87|PROKKA_02763	WG21|PROKKA_01385	teget|PROKKA_01455	sunch|PROKKA_01731	EM1321|PROKKA_00076	F83|PROKKA_00794	frigo|PROKKA_02671	frigi|PROKKA_01929	KMS|PROKKA_04744	hydat|PROKKA_01271	JRM|PROKKA_00209	KJJ|PROKKA_01448	root186|PROKKA_00516	leaf82|PROKKA_01883	root420|PROKKA_01355	M42614|PROKKA_04332	psych|PROKKA_00066	F52|PROKKA_02279	root935|PROKKA_00634	johns|PROKKA_00898	M74577|PROKKA_03455	hiber|PROKKA_04437	MEB061|PROKKA_04785	leaf359|PROKKA_00781	soli|PROKKA_00520	sasa|PROKKA_01454	F316|PROKKA_02201	enshi|PROKKA_00712	salip|PROKKA_02453	filum|PROKKA_00466	limno|PROKKA_00341	reich|PROKKA_03778	gelid|PROKKA_00958	indic|PROKKA_02586	subsa|PROKKA_02305	root901|PROKKA_01528	rivuli|PROKKA_03814	FAika|PROKKA_03000	F94081|PROKKA_00047	M38335|PROKKA_00133	SCGC|PROKKA_00106	antar|PROKKA_02502	chun|PROKKA_03641	CF136|PROKKA_04083	aquid|PROKKA_04434	daej|PROKKA_02688	EM1308|PROKKA_03446
prefix1294:	succi|PROKKA_00970	WG21|PROKKA_00008	TAB87|PROKKA_02786	teget|PROKKA_03379	VMW|PROKKA_03163	sunch|PROKKA_01711	EM1321|PROKKA_01757	MEB061|PROKKA_01232	root420|PROKKA_01643	hiber|PROKKA_04054	hydat|PROKKA_01284	KMS|PROKKA_02385	soli|PROKKA_03365	JRM|PROKKA_00194	frigo|PROKKA_02949	johns|PROKKA_01182	frigi|PROKKA_02617	F52|PROKKA_02553	leaf82|PROKKA_00139	M74577|PROKKA_01331	root186|PROKKA_03627	M42614|PROKKA_01900	KJJ|PROKKA_01683	root935|PROKKA_00882	root901|PROKKA_01257	reich|PROKKA_03528	leaf359|PROKKA_00902	F83|PROKKA_01111	filum|PROKKA_00948	indic|PROKKA_02703	gelid|PROKKA_02440	subsa|PROKKA_03819	enshi|PROKKA_00735	F94081|PROKKA_02815	limno|PROKKA_00317	salip|PROKKA_02475	sasa|PROKKA_01125	psych|PROKKA_00180	F316|PROKKA_02496	FAika|PROKKA_02588	rivuli|PROKKA_02690	M38335|PROKKA_01035	antar|PROKKA_02581	daej|PROKKA_00511	CF136|PROKKA_03617	branc|PROKKA_03047	denit|PROKKA_01338	CFB|PROKKA_01289	EM1308|PROKKA_02335
prefix1295:	succi|PROKKA_00978	VMW|PROKKA_04269	sunch|PROKKA_02058	teget|PROKKA_02737	TAB87|PROKKA_02747	WG21|PROKKA_01409	EM1321|PROKKA_00059	frigi|PROKKA_01912	frigo|PROKKA_02658	F83|PROKKA_00773	soli|PROKKA_00357	hydat|PROKKA_02874	leaf82|PROKKA_01914	KMS|PROKKA_04720	JRM|PROKKA_01500	leaf359|PROKKA_02532	root186|PROKKA_00542	root420|PROKKA_01324	KJJ|PROKKA_01418	hiber|PROKKA_04408	MEB061|PROKKA_04753	reich|PROKKA_03799	M42614|PROKKA_04300	root935|PROKKA_00611	F52|PROKKA_02259	johns|PROKKA_00874	limno|PROKKA_01044	root901|PROKKA_01551	M74577|PROKKA_03483	salip|PROKKA_00674	psych|PROKKA_00074	enshi|PROKKA_01094	filum|PROKKA_01014	sasa|PROKKA_02285	F316|PROKKA_02082	F94081|PROKKA_00262	FAika|PROKKA_03114	subsa|PROKKA_02239	rivuli|PROKKA_02757	indic|PROKKA_02543	gelid|PROKKA_00933	M38335|PROKKA_01039	SCGC|PROKKA_00093	antar|PROKKA_01330	branc|PROKKA_02818	cauen|PROKKA_01234	aquid|PROKKA_04407	chun|PROKKA_03618	CF136|PROKKA_03171
prefix1296:	succi|PROKKA_00995	sunch|PROKKA_02034	TAB87|PROKKA_02654	WG21|PROKKA_02929	teget|PROKKA_02044	VMW|PROKKA_03654	EM1321|PROKKA_01775	frigi|PROKKA_02533	F83|PROKKA_01084	frigo|PROKKA_02929	hydat|PROKKA_00220	KMS|PROKKA_02159	JRM|PROKKA_01265	johns|PROKKA_00770	M74577|PROKKA_03575	hiber|PROKKA_02953	root901|PROKKA_01653	KJJ|PROKKA_01334	leaf82|PROKKA_02024	leaf359|PROKKA_00863	root420|PROKKA_02116	MEB061|PROKKA_02136	M42614|PROKKA_03532	root186|PROKKA_04393	reich|PROKKA_00816	root935|PROKKA_00510	F52|PROKKA_02175	soli|PROKKA_00338	psych|PROKKA_00249	FAika|PROKKA_02627	gelid|PROKKA_02464	F94081|PROKKA_02647	F316|PROKKA_02152	rivuli|PROKKA_02713	subsa|PROKKA_03801	filum|PROKKA_00916	indic|PROKKA_02735	enshi|PROKKA_01040	limno|PROKKA_01105	salip|PROKKA_02684	sasa|PROKKA_01102	MS220|PROKKA_00172	M38335|PROKKA_01433	antar|PROKKA_01310	beibu|PROKKA_03340	EM1308|PROKKA_02994	cauen|PROKKA_01937	denit|PROKKA_03387	CFB|PROKKA_01170
prefix1297:	succi|PROKKA_00997	WG21|PROKKA_02925	VMW|PROKKA_03662	TAB87|PROKKA_02656	teget|PROKKA_02046	sunch|PROKKA_02036	EM1321|PROKKA_01773	frigo|PROKKA_02931	KMS|PROKKA_02163	F83|PROKKA_01086	M42614|PROKKA_03536	root420|PROKKA_02108	JRM|PROKKA_01261	hydat|PROKKA_00224	root186|PROKKA_04401	MEB061|PROKKA_02130	reich|PROKKA_00810	johns|PROKKA_00774	leaf82|PROKKA_02020	root935|PROKKA_00515	M74577|PROKKA_03570	KJJ|PROKKA_01340	hiber|PROKKA_02957	root901|PROKKA_01650	F52|PROKKA_02179	frigi|PROKKA_02535	sasa|PROKKA_01104	soli|PROKKA_00336	leaf359|PROKKA_00865	filum|PROKKA_00918	subsa|PROKKA_03803	FAika|PROKKA_02629	gelid|PROKKA_02462	rivuli|PROKKA_02711	F316|PROKKA_02150	psych|PROKKA_00159	indic|PROKKA_02737	salip|PROKKA_02686	enshi|PROKKA_01042	limno|PROKKA_01103	F94081|PROKKA_02646	M38335|PROKKA_01436	MS220|PROKKA_00442	antar|PROKKA_01308	CF136|PROKKA_01935	EM1308|PROKKA_02704	chun|PROKKA_01963	aquid|PROKKA_04296	daej|PROKKA_00494
prefix1298:	succi|PROKKA_01029	WG21|PROKKA_01304	VMW|PROKKA_03414	TAB87|PROKKA_02884	teget|PROKKA_02067	sunch|PROKKA_01743	EM1321|PROKKA_00050	frigo|PROKKA_02685	F52|PROKKA_02362	root186|PROKKA_03818	root935|PROKKA_00708	F83|PROKKA_00805	M42614|PROKKA_01732	frigi|PROKKA_01943	root901|PROKKA_01453	johns|PROKKA_01008	M74577|PROKKA_03383	hiber|PROKKA_04509	root420|PROKKA_04660	KJJ|PROKKA_01514	leaf82|PROKKA_01796	reich|PROKKA_03700	MEB061|PROKKA_04859	KMS|PROKKA_02474	hydat|PROKKA_00565	JRM|PROKKA_02377	soli|PROKKA_00319	leaf359|PROKKA_00767	limno|PROKKA_00355	psych|PROKKA_00099	filum|PROKKA_00407	enshi|PROKKA_00700	F94081|PROKKA_00062	salip|PROKKA_02438	rivuli|PROKKA_02038	gelid|PROKKA_00889	subsa|PROKKA_02335	sasa|PROKKA_01469	F316|PROKKA_02217	indic|PROKKA_00061	FAika|PROKKA_03018	M38335|PROKKA_00122	MS220|PROKKA_00127	antar|PROKKA_01290	EM1308|PROKKA_00055	daej|PROKKA_02665	CF136|PROKKA_03481	aquid|PROKKA_04519	denit|PROKKA_01515
prefix1299:	succi|PROKKA_01031	WG21|PROKKA_01302	VMW|PROKKA_03416	TAB87|PROKKA_02886	sunch|PROKKA_01745	teget|PROKKA_02069	EM1321|PROKKA_00048	hiber|PROKKA_04511	leaf82|PROKKA_01794	M74577|PROKKA_03381	F52|PROKKA_02364	MEB061|PROKKA_04861	KJJ|PROKKA_01516	root935|PROKKA_00710	johns|PROKKA_01010	root901|PROKKA_01451	M42614|PROKKA_01734	root186|PROKKA_03816	root420|PROKKA_04662	reich|PROKKA_03698	F83|PROKKA_00807	KMS|PROKKA_02472	hydat|PROKKA_00567	JRM|PROKKA_02379	frigi|PROKKA_01948	frigo|PROKKA_02687	sasa|PROKKA_01471	salip|PROKKA_02436	FAika|PROKKA_03016	F316|PROKKA_02219	limno|PROKKA_00357	leaf359|PROKKA_00764	psych|PROKKA_00101	soli|PROKKA_00315	enshi|PROKKA_00698	subsa|PROKKA_02337	F94081|PROKKA_02787	indic|PROKKA_02605	rivuli|PROKKA_02040	gelid|PROKKA_00887	filum|PROKKA_00409	M38335|PROKKA_00121	antar|PROKKA_01288	aquid|PROKKA_04521	denit|PROKKA_01513	CF136|PROKKA_02456	chun|PROKKA_04588	CFB|PROKKA_00362	cauen|PROKKA_00358
prefix1300:	succi|PROKKA_01118	teget|PROKKA_00376	TAB87|PROKKA_01664	VMW|PROKKA_02371	WG21|PROKKA_02608	sunch|PROKKA_01130	EM1321|PROKKA_02866	frigo|PROKKA_01289	frigi|PROKKA_01048	reich|PROKKA_00432	hiber|PROKKA_03059	KMS|PROKKA_02048	hydat|PROKKA_01739	JRM|PROKKA_04238	F83|PROKKA_02255	KJJ|PROKKA_00655	leaf82|PROKKA_03380	M42614|PROKKA_01132	MEB061|PROKKA_00814	root420|PROKKA_00192	M74577|PROKKA_00740	leaf359|PROKKA_00210	root901|PROKKA_02205	root935|PROKKA_03544	root186|PROKKA_03069	F52|PROKKA_00778	johns|PROKKA_03593	soli|PROKKA_01698	F316|PROKKA_00024	salip|PROKKA_01406	subsa|PROKKA_00030	FAika|PROKKA_01050	filum|PROKKA_02324	enshi|PROKKA_02883	rivuli|PROKKA_00165	limno|PROKKA_02389	indic|PROKKA_01123	F94081|PROKKA_00516	gelid|PROKKA_02260	sasa|PROKKA_01821	psych|PROKKA_00830	M38335|PROKKA_02032	SCGC|PROKKA_00055	antar|PROKKA_01775	aquid|PROKKA_02286	chun|PROKKA_02320	denit|PROKKA_00525	daej|PROKKA_01397	CF136|PROKKA_03208
prefix1301:	succi|PROKKA_01120	VMW|PROKKA_02369	WG21|PROKKA_02615	TAB87|PROKKA_01663	teget|PROKKA_00377	sunch|PROKKA_01126	EM1321|PROKKA_02865	frigo|PROKKA_01288	reich|PROKKA_00433	JRM|PROKKA_04237	MEB061|PROKKA_00813	KMS|PROKKA_02049	M42614|PROKKA_01133	F52|PROKKA_00777	root901|PROKKA_02204	hydat|PROKKA_01738	root420|PROKKA_00193	M74577|PROKKA_00741	F83|PROKKA_02254	root186|PROKKA_03070	johns|PROKKA_03594	KJJ|PROKKA_00654	hiber|PROKKA_03058	root935|PROKKA_03545	leaf82|PROKKA_03379	frigi|PROKKA_01578	leaf359|PROKKA_00206	limno|PROKKA_02388	soli|PROKKA_01697	enshi|PROKKA_02884	salip|PROKKA_01405	psych|PROKKA_00829	filum|PROKKA_02323	gelid|PROKKA_02261	rivuli|PROKKA_00166	subsa|PROKKA_00029	FAika|PROKKA_01051	sasa|PROKKA_01822	F316|PROKKA_00025	F94081|PROKKA_00513	indic|PROKKA_01122	M38335|PROKKA_02031	SCGC|PROKKA_00054	antar|PROKKA_01776	denit|PROKKA_00524	EM1308|PROKKA_00911	aquid|PROKKA_02287	branc|PROKKA_01952	CF136|PROKKA_03207
prefix1302:	succi|PROKKA_01123	WG21|PROKKA_03301	TAB87|PROKKA_02315	VMW|PROKKA_02260	sunch|PROKKA_00820	teget|PROKKA_01224	EM1321|PROKKA_02427	hydat|PROKKA_00400	M74577|PROKKA_04204	johns|PROKKA_01837	root901|PROKKA_03236	root420|PROKKA_03882	KJJ|PROKKA_03520	root186|PROKKA_02383	JRM|PROKKA_02160	root935|PROKKA_02437	KMS|PROKKA_04615	M42614|PROKKA_03094	F52|PROKKA_03306	reich|PROKKA_02899	hiber|PROKKA_02156	frigo|PROKKA_02369	F83|PROKKA_01491	leaf82|PROKKA_01409	MEB061|PROKKA_00144	frigi|PROKKA_01722	psych|PROKKA_00597	indic|PROKKA_02327	gelid|PROKKA_02004	F316|PROKKA_00749	limno|PROKKA_00815	sasa|PROKKA_00116	filum|PROKKA_00104	subsa|PROKKA_03307	soli|PROKKA_00653	rivuli|PROKKA_01215	leaf359|PROKKA_01243	FAika|PROKKA_02292	F94081|PROKKA_00433	M38335|PROKKA_02228	antar|PROKKA_00271	CFB|PROKKA_00790	CF136|PROKKA_00079	EM1308|PROKKA_01085	aquid|PROKKA_00412	branc|PROKKA_00377	chun|PROKKA_01418	beibu|PROKKA_01202	daej|PROKKA_01976
prefix1303:	succi|PROKKA_01131	WG21|PROKKA_02544	TAB87|PROKKA_02309	VMW|PROKKA_02267	teget|PROKKA_01206	sunch|PROKKA_00812	EM1321|PROKKA_02432	F83|PROKKA_01499	johns|PROKKA_01844	soli|PROKKA_00658	M74577|PROKKA_04211	MEB061|PROKKA_00151	F52|PROKKA_03300	root935|PROKKA_02432	frigo|PROKKA_01909	hydat|PROKKA_00406	reich|PROKKA_02893	KMS|PROKKA_03295	leaf359|PROKKA_01249	hiber|PROKKA_02150	JRM|PROKKA_02154	KJJ|PROKKA_03527	root901|PROKKA_03243	root186|PROKKA_02390	root420|PROKKA_03889	M42614|PROKKA_03101	leaf82|PROKKA_01403	filum|PROKKA_00099	frigi|PROKKA_01728	subsa|PROKKA_03313	sasa|PROKKA_00109	F316|PROKKA_00755	psych|PROKKA_00602	rivuli|PROKKA_02635	limno|PROKKA_00806	salip|PROKKA_00400	enshi|PROKKA_01401	FAika|PROKKA_02282	gelid|PROKKA_02011	indic|PROKKA_02344	F94081|PROKKA_00440	MS220|PROKKA_00003	antar|PROKKA_00276	EM1308|PROKKA_01086	denit|PROKKA_02913	aquid|PROKKA_00406	CF136|PROKKA_00072	chun|PROKKA_01424	CFB|PROKKA_00796
prefix1304:	succi|PROKKA_01138	WG21|PROKKA_02617	VMW|PROKKA_02366	TAB87|PROKKA_01661	teget|PROKKA_00382	sunch|PROKKA_01123	EM1321|PROKKA_02863	KJJ|PROKKA_00652	M42614|PROKKA_01135	M74577|PROKKA_00743	johns|PROKKA_03596	KMS|PROKKA_02051	leaf82|PROKKA_03377	F83|PROKKA_02252	JRM|PROKKA_04234	hiber|PROKKA_03056	hydat|PROKKA_01735	reich|PROKKA_00436	salip|PROKKA_01402	MEB061|PROKKA_00811	psych|PROKKA_00826	F52|PROKKA_00775	filum|PROKKA_02318	root420|PROKKA_00195	root935|PROKKA_03548	frigo|PROKKA_01286	root901|PROKKA_02201	leaf359|PROKKA_00203	root186|PROKKA_03073	sasa|PROKKA_01827	F94081|PROKKA_00508	FAika|PROKKA_02374	limno|PROKKA_02385	frigi|PROKKA_01581	soli|PROKKA_01694	enshi|PROKKA_02887	subsa|PROKKA_00022	rivuli|PROKKA_00170	F316|PROKKA_00029	gelid|PROKKA_02264	indic|PROKKA_01118	M38335|PROKKA_02171	SCGC|PROKKA_00053	antar|PROKKA_01781	chun|PROKKA_02316	denit|PROKKA_00521	EM1308|PROKKA_00909	cauen|PROKKA_02632	daej|PROKKA_01400
prefix1305:	succi|PROKKA_01140	VMW|PROKKA_02363	WG21|PROKKA_02621	TAB87|PROKKA_01658	teget|PROKKA_00385	sunch|PROKKA_01120	EM1321|PROKKA_02859	frigo|PROKKA_01283	KJJ|PROKKA_00648	root935|PROKKA_03551	frigi|PROKKA_01584	F83|PROKKA_02250	root420|PROKKA_00198	root186|PROKKA_03076	reich|PROKKA_00439	hiber|PROKKA_03053	M42614|PROKKA_01139	MEB061|PROKKA_00808	root901|PROKKA_02198	F52|PROKKA_00772	KMS|PROKKA_02055	johns|PROKKA_03600	soli|PROKKA_01691	JRM|PROKKA_04231	M74577|PROKKA_00746	hydat|PROKKA_01731	leaf82|PROKKA_03374	leaf359|PROKKA_00200	sasa|PROKKA_01830	filum|PROKKA_02315	F316|PROKKA_00032	limno|PROKKA_02382	gelid|PROKKA_02268	enshi|PROKKA_02890	F94081|PROKKA_00505	psych|PROKKA_00823	salip|PROKKA_01399	indic|PROKKA_01116	FAika|PROKKA_02371	subsa|PROKKA_00019	rivuli|PROKKA_00173	M38335|PROKKA_02168	SCGC|PROKKA_00051	antar|PROKKA_01784	EM1308|PROKKA_00906	chun|PROKKA_02313	CF136|PROKKA_03202	aquid|PROKKA_02292	daej|PROKKA_01403
prefix1306:	succi|PROKKA_01187	VMW|PROKKA_02886	WG21|PROKKA_01888	TAB87|PROKKA_01264	sunch|PROKKA_02333	teget|PROKKA_02403	EM1321|PROKKA_02701	frigo|PROKKA_00156	frigi|PROKKA_03091	F83|PROKKA_02484	hydat|PROKKA_04371	MEB061|PROKKA_03446	JRM|PROKKA_02789	leaf82|PROKKA_02372	KMS|PROKKA_03598	KJJ|PROKKA_02647	M42614|PROKKA_04132	root420|PROKKA_02277	reich|PROKKA_04639	johns|PROKKA_02842	M74577|PROKKA_04542	F52|PROKKA_04407	root186|PROKKA_00662	root935|PROKKA_00283	root901|PROKKA_02723	hiber|PROKKA_01883	soli|PROKKA_02641	filum|PROKKA_02613	leaf359|PROKKA_02500	salip|PROKKA_01596	subsa|PROKKA_03594	rivuli|PROKKA_00146	limno|PROKKA_02921	psych|PROKKA_01933	enshi|PROKKA_00221	FAika|PROKKA_00408	sasa|PROKKA_02698	F316|PROKKA_03373	F94081|PROKKA_02058	gelid|PROKKA_00126	M38335|PROKKA_01202	indic|PROKKA_01767	SCGC|PROKKA_00048	antar|PROKKA_00839	aquid|PROKKA_03986	denit|PROKKA_04099	CF136|PROKKA_00049	daej|PROKKA_01036	EM1308|PROKKA_02437
prefix1307:	succi|PROKKA_01191	TAB87|PROKKA_01268	WG21|PROKKA_01892	teget|PROKKA_02399	VMW|PROKKA_02891	sunch|PROKKA_02337	EM1321|PROKKA_02698	frigo|PROKKA_00160	frigi|PROKKA_03087	leaf82|PROKKA_02376	hiber|PROKKA_01887	F83|PROKKA_02480	reich|PROKKA_04635	hydat|PROKKA_04367	MEB061|PROKKA_03450	KMS|PROKKA_03602	JRM|PROKKA_02793	F52|PROKKA_04411	root935|PROKKA_00279	root420|PROKKA_02272	M42614|PROKKA_04128	KJJ|PROKKA_02651	M74577|PROKKA_04538	johns|PROKKA_02838	root901|PROKKA_02727	leaf359|PROKKA_02496	root186|PROKKA_00657	soli|PROKKA_02637	salip|PROKKA_01592	enshi|PROKKA_00217	limno|PROKKA_02917	rivuli|PROKKA_00584	psych|PROKKA_01942	subsa|PROKKA_03598	filum|PROKKA_02617	F94081|PROKKA_02062	F316|PROKKA_03369	sasa|PROKKA_02702	FAika|PROKKA_00404	indic|PROKKA_01771	gelid|PROKKA_00122	M38335|PROKKA_01215	SCGC|PROKKA_00246	antar|PROKKA_00843	EM1308|PROKKA_02433	daej|PROKKA_01039	CF136|PROKKA_00053	aquid|PROKKA_03991	chun|PROKKA_03167
prefix1308:	succi|PROKKA_01219	WG21|PROKKA_02133	VMW|PROKKA_00822	TAB87|PROKKA_01524	teget|PROKKA_02445	sunch|PROKKA_02417	EM1321|PROKKA_00394	F83|PROKKA_02448	frigo|PROKKA_00072	frigi|PROKKA_00985	johns|PROKKA_04691	hydat|PROKKA_04656	KMS|PROKKA_04865	JRM|PROKKA_03782	root420|PROKKA_02438	M42614|PROKKA_04470	leaf82|PROKKA_02474	hiber|PROKKA_03732	KJJ|PROKKA_03884	F52|PROKKA_03707	root901|PROKKA_00132	reich|PROKKA_01770	M74577|PROKKA_03828	root186|PROKKA_00612	MEB061|PROKKA_01586	root935|PROKKA_01610	soli|PROKKA_02123	F316|PROKKA_03268	gelid|PROKKA_00079	salip|PROKKA_00860	sasa|PROKKA_00888	limno|PROKKA_02601	psych|PROKKA_01454	leaf359|PROKKA_02433	filum|PROKKA_02137	F94081|PROKKA_01080	indic|PROKKA_01802	enshi|PROKKA_02672	FAika|PROKKA_00686	M38335|PROKKA_01193	antar|PROKKA_00599	CF136|PROKKA_01399	aquid|PROKKA_01477	denit|PROKKA_01861	cauen|PROKKA_02850	chun|PROKKA_03497	daej|PROKKA_01105	EM1308|PROKKA_03274	rivuli|PROKKA_00201
prefix1309:	succi|PROKKA_01258	WG21|PROKKA_00751	VMW|PROKKA_04192	TAB87|PROKKA_01456	sunch|PROKKA_02250	teget|PROKKA_02332	EM1321|PROKKA_02242	F83|PROKKA_03027	KMS|PROKKA_04337	JRM|PROKKA_01036	KJJ|PROKKA_03064	frigo|PROKKA_01312	M74577|PROKKA_01940	reich|PROKKA_00251	hydat|PROKKA_00687	leaf82|PROKKA_03800	root420|PROKKA_04427	johns|PROKKA_05101	hiber|PROKKA_01745	M42614|PROKKA_00364	frigi|PROKKA_01547	root186|PROKKA_01443	MEB061|PROKKA_01068	root901|PROKKA_00490	root935|PROKKA_02003	F52|PROKKA_03930	soli|PROKKA_03225	enshi|PROKKA_00136	psych|PROKKA_01751	limno|PROKKA_01639	salip|PROKKA_01525	F94081|PROKKA_01190	gelid|PROKKA_02309	sasa|PROKKA_00936	leaf359|PROKKA_03421	indic|PROKKA_01454	filum|PROKKA_02162	F316|PROKKA_00542	M38335|PROKKA_00647	subsa|PROKKA_03188	rivuli|PROKKA_01609	FAika|PROKKA_03948	antar|PROKKA_02792	daej|PROKKA_01436	EM1308|PROKKA_00221	denit|PROKKA_03240	cauen|PROKKA_02502	aquid|PROKKA_00993	branc|PROKKA_01927
prefix1310:	succi|PROKKA_01271	WG21|PROKKA_00739	VMW|PROKKA_04178	sunch|PROKKA_02244	TAB87|PROKKA_01469	teget|PROKKA_03062	EM1321|PROKKA_02329	M74577|PROKKA_01953	reich|PROKKA_00265	hiber|PROKKA_01732	hydat|PROKKA_01792	M42614|PROKKA_00376	KMS|PROKKA_04315	root420|PROKKA_04441	JRM|PROKKA_01014	root186|PROKKA_01430	leaf82|PROKKA_03786	KJJ|PROKKA_03051	MEB061|PROKKA_01081	root901|PROKKA_00502	F83|PROKKA_03063	johns|PROKKA_05114	F52|PROKKA_03916	frigo|PROKKA_01203	root935|PROKKA_02014	frigi|PROKKA_01572	limno|PROKKA_01646	gelid|PROKKA_02323	enshi|PROKKA_00125	F316|PROKKA_00519	salip|PROKKA_01518	soli|PROKKA_02444	sasa|PROKKA_00942	psych|PROKKA_01539	FAika|PROKKA_00152	leaf359|PROKKA_03427	rivuli|PROKKA_01616	indic|PROKKA_01444	subsa|PROKKA_03179	filum|PROKKA_00870	F94081|PROKKA_01290	M38335|PROKKA_01906	MS220|PROKKA_00431	antar|PROKKA_01745	EM1308|PROKKA_00234	chun|PROKKA_03313	denit|PROKKA_03226	CF136|PROKKA_00156	daej|PROKKA_03166
prefix1311:	succi|PROKKA_01300	VMW|PROKKA_03792	WG21|PROKKA_02036	TAB87|PROKKA_01308	teget|PROKKA_00288	sunch|PROKKA_02241	EM1321|PROKKA_01128	KJJ|PROKKA_00566	root901|PROKKA_02103	reich|PROKKA_01889	M74577|PROKKA_02222	johns|PROKKA_02736	MEB061|PROKKA_00704	M42614|PROKKA_01597	root420|PROKKA_00291	root935|PROKKA_03668	F52|PROKKA_00603	root186|PROKKA_03177	hiber|PROKKA_02329	KMS|PROKKA_01947	JRM|PROKKA_01780	hydat|PROKKA_02635	F83|PROKKA_03070	frigo|PROKKA_01190	leaf82|PROKKA_03226	frigi|PROKKA_01049	soli|PROKKA_02267	psych|PROKKA_01607	leaf359|PROKKA_03437	limno|PROKKA_01873	filum|PROKKA_00737	salip|PROKKA_00705	enshi|PROKKA_00023	subsa|PROKKA_03196	rivuli|PROKKA_00416	gelid|PROKKA_01337	FAika|PROKKA_00134	F94081|PROKKA_00738	F316|PROKKA_00450	sasa|PROKKA_00944	indic|PROKKA_01276	M38335|PROKKA_01905	MS220|PROKKA_00033	antar|PROKKA_00566	denit|PROKKA_00431	EM1308|PROKKA_01027	aquid|PROKKA_02397	chun|PROKKA_02292	CF136|PROKKA_02931
prefix1312:	succi|PROKKA_01303	VMW|PROKKA_03796	TAB87|PROKKA_01312	WG21|PROKKA_02033	sunch|PROKKA_02238	teget|PROKKA_00285	EM1321|PROKKA_01132	reich|PROKKA_01893	MEB061|PROKKA_00700	leaf82|PROKKA_03222	root186|PROKKA_03182	root935|PROKKA_03672	root901|PROKKA_02099	hiber|PROKKA_02333	johns|PROKKA_02732	M74577|PROKKA_02225	KMS|PROKKA_01950	hydat|PROKKA_02632	JRM|PROKKA_01777	F83|PROKKA_03073	F52|PROKKA_00599	KJJ|PROKKA_00562	frigo|PROKKA_01187	root420|PROKKA_00295	frigi|PROKKA_01053	M42614|PROKKA_01593	psych|PROKKA_01604	FAika|PROKKA_00137	rivuli|PROKKA_00419	subsa|PROKKA_03199	enshi|PROKKA_00020	limno|PROKKA_01877	salip|PROKKA_00702	filum|PROKKA_00742	F316|PROKKA_00446	F94081|PROKKA_00741	antar|PROKKA_00563	soli|PROKKA_02270	leaf359|PROKKA_03440	CFB|PROKKA_01059	beibu|PROKKA_01564	branc|PROKKA_01780	B17|PROKKA_01146	sasa|PROKKA_00948	indic|PROKKA_01272	gelid|PROKKA_01332	ACAM123|PROKKA_02624	AED|PROKKA_02063	daej|PROKKA_00034
prefix1313:	succi|PROKKA_01319	VMW|PROKKA_03827	WG21|PROKKA_02010	TAB87|PROKKA_00631	teget|PROKKA_01828	sunch|PROKKA_00040	EM1321|PROKKA_01383	frigo|PROKKA_01170	KJJ|PROKKA_00544	MEB061|PROKKA_00679	root186|PROKKA_03210	root420|PROKKA_00319	JRM|PROKKA_01752	KMS|PROKKA_01975	hydat|PROKKA_03784	F83|PROKKA_03089	M42614|PROKKA_01571	F52|PROKKA_00571	root935|PROKKA_03692	root901|PROKKA_02078	frigi|PROKKA_01244	hiber|PROKKA_02358	M74577|PROKKA_02253	leaf82|PROKKA_03202	johns|PROKKA_02707	reich|PROKKA_01918	soli|PROKKA_02980	leaf359|PROKKA_03037	filum|PROKKA_01317	limno|PROKKA_02619	psych|PROKKA_00972	enshi|PROKKA_02351	rivuli|PROKKA_00815	F316|PROKKA_00311	salip|PROKKA_01979	sasa|PROKKA_00577	subsa|PROKKA_02623	FAika|PROKKA_01973	gelid|PROKKA_01908	F94081|PROKKA_01017	indic|PROKKA_01035	M38335|PROKKA_02003	MS220|PROKKA_00242	antar|PROKKA_02214	CF136|PROKKA_02311	chun|PROKKA_01856	daej|PROKKA_01366	EM1308|PROKKA_03169	aquid|PROKKA_02421
prefix1314:	succi|PROKKA_01320	VMW|PROKKA_03828	WG21|PROKKA_02009	TAB87|PROKKA_00632	sunch|PROKKA_00041	teget|PROKKA_01827	EM1321|PROKKA_01384	frigi|PROKKA_01243	F83|PROKKA_03090	frigo|PROKKA_01169	leaf359|PROKKA_03038	johns|PROKKA_02706	root420|PROKKA_00320	JRM|PROKKA_01751	MEB061|PROKKA_00678	root901|PROKKA_02077	KMS|PROKKA_01976	reich|PROKKA_01919	root935|PROKKA_03693	F52|PROKKA_00570	hiber|PROKKA_02359	root186|PROKKA_03211	M74577|PROKKA_02254	KJJ|PROKKA_00543	leaf82|PROKKA_03201	hydat|PROKKA_03785	M42614|PROKKA_01569	gelid|PROKKA_01907	soli|PROKKA_02981	F316|PROKKA_00309	filum|PROKKA_01316	FAika|PROKKA_01974	salip|PROKKA_01980	rivuli|PROKKA_00816	psych|PROKKA_00973	indic|PROKKA_01034	limno|PROKKA_02620	subsa|PROKKA_02624	enshi|PROKKA_02350	sasa|PROKKA_00576	F94081|PROKKA_01018	M38335|PROKKA_02002	MS220|PROKKA_00204	antar|PROKKA_02215	branc|PROKKA_00955	CF136|PROKKA_02312	daej|PROKKA_01367	denit|PROKKA_00407	EM1308|PROKKA_03168
prefix1315:	succi|PROKKA_01340	WG21|PROKKA_03806	VMW|PROKKA_03894	TAB87|PROKKA_01319	sunch|PROKKA_00050	teget|PROKKA_00071	EM1321|PROKKA_00518	root420|PROKKA_00384	M42614|PROKKA_01509	KMS|PROKKA_03730	hydat|PROKKA_01900	JRM|PROKKA_02509	F52|PROKKA_00504	KJJ|PROKKA_00478	johns|PROKKA_02645	frigi|PROKKA_01219	MEB061|PROKKA_00604	leaf82|PROKKA_03130	M74577|PROKKA_02319	hiber|PROKKA_02424	F83|PROKKA_03115	root935|PROKKA_03766	reich|PROKKA_01987	root186|PROKKA_03278	root901|PROKKA_02010	frigo|PROKKA_01151	limno|PROKKA_02628	salip|PROKKA_01990	enshi|PROKKA_02341	filum|PROKKA_01293	subsa|PROKKA_02669	rivuli|PROKKA_00825	soli|PROKKA_02389	indic|PROKKA_00793	psych|PROKKA_00991	FAika|PROKKA_01983	F94081|PROKKA_01540	sasa|PROKKA_00567	F316|PROKKA_00148	gelid|PROKKA_01898	leaf359|PROKKA_02047	M38335|PROKKA_02333	MS220|PROKKA_00471	antar|PROKKA_02343	cauen|PROKKA_00820	CF136|PROKKA_01798	aquid|PROKKA_02483	chun|PROKKA_01703	denit|PROKKA_00338
prefix1316:	succi|PROKKA_01373	VMW|PROKKA_03966	WG21|PROKKA_03887	TAB87|PROKKA_00358	teget|PROKKA_00937	sunch|PROKKA_00959	EM1321|PROKKA_00807	root935|PROKKA_03817	KJJ|PROKKA_00401	reich|PROKKA_02050	MEB061|PROKKA_00546	root186|PROKKA_03337	hiber|PROKKA_02480	M42614|PROKKA_01453	root420|PROKKA_00441	leaf82|PROKKA_03044	hydat|PROKKA_03417	M74577|PROKKA_02373	root901|PROKKA_01948	KMS|PROKKA_01659	JRM|PROKKA_03080	johns|PROKKA_02580	frigi|PROKKA_01183	F52|PROKKA_00449	soli|PROKKA_02666	F83|PROKKA_01940	frigo|PROKKA_00965	leaf359|PROKKA_02259	psych|PROKKA_01614	indic|PROKKA_01830	enshi|PROKKA_02768	filum|PROKKA_01607	limno|PROKKA_02505	sasa|PROKKA_02628	salip|PROKKA_00779	gelid|PROKKA_01463	F316|PROKKA_03210	subsa|PROKKA_00763	FAika|PROKKA_00882	rivuli|PROKKA_03120	F94081|PROKKA_00498	M38335|PROKKA_02177	MS220|PROKKA_00210	antar|PROKKA_00662	daej|PROKKA_01596	CF136|PROKKA_04311	aquid|PROKKA_02571	cauen|PROKKA_02771	EM1308|PROKKA_00840
prefix1317:	succi|PROKKA_01379	WG21|PROKKA_03891	TAB87|PROKKA_00355	VMW|PROKKA_03972	sunch|PROKKA_00952	teget|PROKKA_01504	EM1321|PROKKA_00804	F52|PROKKA_00444	M74577|PROKKA_02378	root935|PROKKA_03822	root901|PROKKA_01943	root186|PROKKA_03342	johns|PROKKA_02575	JRM|PROKKA_03075	KMS|PROKKA_01654	root420|PROKKA_00446	KJJ|PROKKA_00395	M42614|PROKKA_01448	MEB061|PROKKA_00540	hiber|PROKKA_02485	leaf82|PROKKA_03038	F83|PROKKA_01935	frigo|PROKKA_00958	hydat|PROKKA_03422	frigi|PROKKA_01178	soli|PROKKA_02660	psych|PROKKA_01618	reich|PROKKA_02057	sasa|PROKKA_02623	rivuli|PROKKA_03124	filum|PROKKA_01604	FAika|PROKKA_00888	limno|PROKKA_01741	leaf359|PROKKA_02255	F316|PROKKA_03202	subsa|PROKKA_00767	salip|PROKKA_00774	indic|PROKKA_01834	gelid|PROKKA_01457	enshi|PROKKA_00089	F94081|PROKKA_01246	M38335|PROKKA_02174	MS220|PROKKA_00438	antar|PROKKA_00820	cauen|PROKKA_02766	EM1308|PROKKA_00836	beibu|PROKKA_02055	branc|PROKKA_01522	aquid|PROKKA_02577
prefix1318:	succi|PROKKA_01380	WG21|PROKKA_03892	VMW|PROKKA_03973	TAB87|PROKKA_00354	teget|PROKKA_01505	sunch|PROKKA_00951	EM1321|PROKKA_00803	reich|PROKKA_02058	root935|PROKKA_03823	MEB061|PROKKA_00539	F52|PROKKA_00443	M74577|PROKKA_02379	frigo|PROKKA_00957	root420|PROKKA_00447	root901|PROKKA_01942	KJJ|PROKKA_00394	root186|PROKKA_03343	johns|PROKKA_02574	hiber|PROKKA_02486	M42614|PROKKA_01447	KMS|PROKKA_01653	hydat|PROKKA_03423	JRM|PROKKA_03074	leaf82|PROKKA_03037	F83|PROKKA_01934	frigi|PROKKA_01177	sasa|PROKKA_02622	filum|PROKKA_01603	leaf359|PROKKA_02254	soli|PROKKA_02659	rivuli|PROKKA_03125	gelid|PROKKA_01456	indic|PROKKA_01835	subsa|PROKKA_00768	FAika|PROKKA_00889	psych|PROKKA_01619	F316|PROKKA_03201	salip|PROKKA_00773	enshi|PROKKA_00088	limno|PROKKA_01742	M38335|PROKKA_02173	F94081|PROKKA_01247	MS220|PROKKA_00440	antar|PROKKA_00821	beibu|PROKKA_02054	cauen|PROKKA_02765	denit|PROKKA_00281	branc|PROKKA_01521	CF136|PROKKA_04305
prefix1319:	teget|PROKKA_01508	VMW|PROKKA_03067	succi|PROKKA_02819	WG21|PROKKA_00390	TAB87|PROKKA_00527	VMW|PROKKA_01107	sunch|PROKKA_00946	frigo|PROKKA_00953	soli|PROKKA_02655	psych|PROKKA_01625	gelid|PROKKA_01450	enshi|PROKKA_00083	salip|PROKKA_00767	frigi|PROKKA_01172	rivuli|PROKKA_01438	MS220|PROKKA_00185	root186|PROKKA_01103	EM1321|PROKKA_00915	MEB061|PROKKA_02763	reich|PROKKA_01224	hiber|PROKKA_00879	leaf82|PROKKA_04761	M42614|PROKKA_02281	root420|PROKKA_04265	M74577|PROKKA_03146	root935|PROKKA_00078	F83|PROKKA_00212	johns|PROKKA_00292	KJJ|PROKKA_02391	F52|PROKKA_01620	root901|PROKKA_03739	root186|PROKKA_00933	hydat|PROKKA_00946	KMS|PROKKA_00582	JRM|PROKKA_03892	F94081|PROKKA_01344	FAika|PROKKA_01604	antar|PROKKA_00825	cauen|PROKKA_02759	filum|PROKKA_01597	beibu|PROKKA_02051	subsa|PROKKA_03549	EM1308|PROKKA_02260	CF136|PROKKA_00359	chun|PROKKA_02882	aquid|PROKKA_03861	B17|PROKKA_03212	frigo|PROKKA_01410	teget|PROKKA_00854
prefix1320:	succi|PROKKA_01495	VMW|PROKKA_01158	teget|PROKKA_00368	WG21|PROKKA_00854	sunch|PROKKA_00007	TAB87|PROKKA_01989	EM1321|PROKKA_02008	F52|PROKKA_00237	KJJ|PROKKA_00215	leaf82|PROKKA_01029	root935|PROKKA_03998	hiber|PROKKA_03866	M74577|PROKKA_02608	root420|PROKKA_00645	reich|PROKKA_02274	KMS|PROKKA_00123	hydat|PROKKA_00761	root901|PROKKA_04110	M42614|PROKKA_01245	JRM|PROKKA_02980	root186|PROKKA_02161	F83|PROKKA_01785	frigo|PROKKA_01835	MEB061|PROKKA_03353	johns|PROKKA_02365	frigi|PROKKA_02791	leaf359|PROKKA_03004	indic|PROKKA_01567	soli|PROKKA_01778	psych|PROKKA_01735	F316|PROKKA_00064	enshi|PROKKA_02390	sasa|PROKKA_00610	filum|PROKKA_02123	limno|PROKKA_02966	salip|PROKKA_01939	gelid|PROKKA_02898	rivuli|PROKKA_01600	FAika|PROKKA_00105	F94081|PROKKA_00866	subsa|PROKKA_03404	SCGC|PROKKA_00173	M38335|PROKKA_00643	antar|PROKKA_01766	EM1308|PROKKA_02646	CF136|PROKKA_04114	denit|PROKKA_00078	chun|PROKKA_03200	branc|PROKKA_01878
prefix1321:	succi|PROKKA_01496	teget|PROKKA_00370	VMW|PROKKA_01159	WG21|PROKKA_00855	TAB87|PROKKA_01990	sunch|PROKKA_00009	EM1321|PROKKA_02007	frigo|PROKKA_01834	frigi|PROKKA_02790	F83|PROKKA_01784	KMS|PROKKA_00124	JRM|PROKKA_02979	psych|PROKKA_01736	hydat|PROKKA_00760	F52|PROKKA_00236	root420|PROKKA_00646	leaf82|PROKKA_01028	johns|PROKKA_02364	M42614|PROKKA_01244	hiber|PROKKA_03867	KJJ|PROKKA_00214	M74577|PROKKA_02609	root935|PROKKA_03999	MEB061|PROKKA_03354	root186|PROKKA_02160	soli|PROKKA_01776	reich|PROKKA_02275	root901|PROKKA_04109	gelid|PROKKA_02896	leaf359|PROKKA_03005	F94081|PROKKA_00865	enshi|PROKKA_02388	indic|PROKKA_01843	limno|PROKKA_02964	sasa|PROKKA_00609	subsa|PROKKA_03406	F316|PROKKA_00063	rivuli|PROKKA_01598	salip|PROKKA_01941	FAika|PROKKA_00103	filum|PROKKA_02121	SCGC|PROKKA_00176	M38335|PROKKA_00644	antar|PROKKA_01768	aquid|PROKKA_02789	CF136|PROKKA_04115	denit|PROKKA_00077	chun|PROKKA_03201	EM1308|PROKKA_02645
prefix1322:	succi|PROKKA_01518	WG21|PROKKA_00897	VMW|PROKKA_01193	TAB87|PROKKA_02028	teget|PROKKA_00030	sunch|PROKKA_00036	EM1321|PROKKA_01996	frigo|PROKKA_01813	frigi|PROKKA_02775	johns|PROKKA_02333	root935|PROKKA_04028	KMS|PROKKA_00145	JRM|PROKKA_03802	root901|PROKKA_04081	F52|PROKKA_00207	hydat|PROKKA_00740	leaf82|PROKKA_00998	root186|PROKKA_02129	hiber|PROKKA_03826	F83|PROKKA_01762	M74577|PROKKA_02639	root420|PROKKA_00679	reich|PROKKA_02305	MEB061|PROKKA_03391	KJJ|PROKKA_00183	M42614|PROKKA_01214	soli|PROKKA_02975	psych|PROKKA_00874	leaf359|PROKKA_03033	limno|PROKKA_02615	enshi|PROKKA_02354	F94081|PROKKA_01249	sasa|PROKKA_00580	FAika|PROKKA_01969	filum|PROKKA_02606	subsa|PROKKA_02619	salip|PROKKA_01975	rivuli|PROKKA_01521	F316|PROKKA_00314	gelid|PROKKA_01911	indic|PROKKA_01039	M38335|PROKKA_02006	MS220|PROKKA_00245	antar|PROKKA_02393	aquid|PROKKA_02824	daej|PROKKA_00666	chun|PROKKA_00602	CF136|PROKKA_00519	branc|PROKKA_01513
prefix1323:	succi|PROKKA_01519	VMW|PROKKA_01195	WG21|PROKKA_00898	TAB87|PROKKA_02029	EM1321|PROKKA_01995	frigi|PROKKA_02774	root935|PROKKA_04029	hiber|PROKKA_03825	leaf82|PROKKA_00996	root901|PROKKA_04079	root186|PROKKA_02127	root420|PROKKA_00681	psych|PROKKA_00836	leaf359|PROKKA_03035	soli|PROKKA_02976	rivuli|PROKKA_01520	filum|PROKKA_02607	subsa|PROKKA_02621	antar|PROKKA_00743	teget|PROKKA_00909	EM1308|PROKKA_02160	F83|PROKKA_01761	denit|PROKKA_00046	F52|PROKKA_00206	KMS|PROKKA_00146	hydat|PROKKA_00739	JRM|PROKKA_03803	M42614|PROKKA_01212	aquid|PROKKA_02826	M74577|PROKKA_02641	chun|PROKKA_00601	johns|PROKKA_02332	KJJ|PROKKA_00181	MEB061|PROKKA_03393	reich|PROKKA_02307	B17|PROKKA_02657	ACAM123|PROKKA_02192	AED|PROKKA_02401	daej|PROKKA_00665	branc|PROKKA_00826	F94081|PROKKA_02337	M38335|PROKKA_02005	indic|PROKKA_01038	sunch|PROKKA_00038	cauen|PROKKA_00808	limno|PROKKA_02617	enshi|PROKKA_02353	FAika|PROKKA_01971	beibu|PROKKA_03036
prefix1324:	succi|PROKKA_01520	VMW|PROKKA_01196	WG21|PROKKA_00899	TAB87|PROKKA_02030	teget|PROKKA_00908	sunch|PROKKA_00039	EM1321|PROKKA_01994	johns|PROKKA_02331	F52|PROKKA_00205	M74577|PROKKA_02642	root935|PROKKA_04030	root901|PROKKA_04078	root186|PROKKA_02126	KMS|PROKKA_00147	hydat|PROKKA_00738	JRM|PROKKA_03804	KJJ|PROKKA_00180	hiber|PROKKA_03824	leaf82|PROKKA_00995	MEB061|PROKKA_03394	M42614|PROKKA_01211	frigi|PROKKA_02773	root420|PROKKA_00682	reich|PROKKA_02308	F83|PROKKA_01760	frigo|PROKKA_01811	psych|PROKKA_00837	sasa|PROKKA_00578	limno|PROKKA_02618	F316|PROKKA_00312	soli|PROKKA_02977	salip|PROKKA_01978	enshi|PROKKA_02352	filum|PROKKA_02608	gelid|PROKKA_01909	leaf359|PROKKA_03036	FAika|PROKKA_01972	indic|PROKKA_01037	F94081|PROKKA_02338	rivuli|PROKKA_01519	subsa|PROKKA_02622	M38335|PROKKA_02004	MS220|PROKKA_00243	antar|PROKKA_00744	aquid|PROKKA_02827	chun|PROKKA_00600	denit|PROKKA_00045	daej|PROKKA_00664	EM1308|PROKKA_02159
prefix1325:	succi|PROKKA_01524	VMW|PROKKA_04325	sunch|PROKKA_00509	WG21|PROKKA_00599	teget|PROKKA_00532	TAB87|PROKKA_00867	EM1321|PROKKA_01978	F83|PROKKA_01742	frigi|PROKKA_02748	frigo|PROKKA_01783	root901|PROKKA_00636	KJJ|PROKKA_02920	root186|PROKKA_01291	soli|PROKKA_02326	MEB061|PROKKA_01787	root935|PROKKA_02158	reich|PROKKA_04702	johns|PROKKA_05253	M42614|PROKKA_00530	root420|PROKKA_04578	hiber|PROKKA_01579	KMS|PROKKA_00270	JRM|PROKKA_00587	F52|PROKKA_03784	M74577|PROKKA_02113	hydat|PROKKA_02504	salip|PROKKA_00088	leaf82|PROKKA_01626	leaf359|PROKKA_02991	sasa|PROKKA_00672	limno|PROKKA_02252	FAika|PROKKA_01952	indic|PROKKA_01809	enshi|PROKKA_01686	filum|PROKKA_01795	psych|PROKKA_01983	gelid|PROKKA_02733	F94081|PROKKA_01802	subsa|PROKKA_01303	rivuli|PROKKA_01495	F316|PROKKA_01108	M38335|PROKKA_00944	MS220|PROKKA_00344	antar|PROKKA_02043	aquid|PROKKA_00830	CF136|PROKKA_03265	chun|PROKKA_03117	denit|PROKKA_03077	cauen|PROKKA_01797
prefix1326:	succi|PROKKA_01624	WG21|PROKKA_00360	VMW|PROKKA_02659	TAB87|PROKKA_00554	sunch|PROKKA_00227	teget|PROKKA_03146	EM1321|PROKKA_00604	root901|PROKKA_03707	KJJ|PROKKA_02420	M42614|PROKKA_02266	root420|PROKKA_04290	root186|PROKKA_00965	reich|PROKKA_01193	leaf82|PROKKA_04727	F52|PROKKA_01651	johns|PROKKA_00261	hiber|PROKKA_04006	MEB061|PROKKA_02798	M74577|PROKKA_03118	F83|PROKKA_00189	JRM|PROKKA_03728	KMS|PROKKA_01394	frigo|PROKKA_03260	hydat|PROKKA_00908	root935|PROKKA_00046	frigi|PROKKA_00280	FAika|PROKKA_01680	F94081|PROKKA_01511	filum|PROKKA_02363	rivuli|PROKKA_02457	F316|PROKKA_03408	indic|PROKKA_02061	psych|PROKKA_01877	leaf359|PROKKA_01835	enshi|PROKKA_02160	soli|PROKKA_00880	limno|PROKKA_02814	salip|PROKKA_02158	subsa|PROKKA_02175	gelid|PROKKA_01774	sasa|PROKKA_00443	M38335|PROKKA_00962	MS220|PROKKA_00261	antar|PROKKA_00500	beibu|PROKKA_00194	branc|PROKKA_02403	cauen|PROKKA_00997	EM1308|PROKKA_03322	CF136|PROKKA_00408
prefix1327:	succi|PROKKA_01651	VMW|PROKKA_02623	TAB87|PROKKA_00584	WG21|PROKKA_00329	sunch|PROKKA_00198	teget|PROKKA_03121	EM1321|PROKKA_02571	F83|PROKKA_00162	frigo|PROKKA_03234	hydat|PROKKA_04543	KMS|PROKKA_01356	JRM|PROKKA_01442	leaf82|PROKKA_04691	MEB061|PROKKA_02838	M74577|PROKKA_03084	johns|PROKKA_00226	root901|PROKKA_03675	hiber|PROKKA_03970	frigi|PROKKA_00240	M42614|PROKKA_02229	KJJ|PROKKA_02457	root186|PROKKA_00995	root420|PROKKA_04329	reich|PROKKA_01157	root935|PROKKA_00009	F52|PROKKA_01683	psych|PROKKA_02000	leaf359|PROKKA_01859	soli|PROKKA_00909	F94081|PROKKA_01693	enshi|PROKKA_02186	filum|PROKKA_02390	salip|PROKKA_02130	subsa|PROKKA_01457	limno|PROKKA_02788	FAika|PROKKA_03832	gelid|PROKKA_01798	rivuli|PROKKA_01405	F316|PROKKA_00987	indic|PROKKA_02119	sasa|PROKKA_00763	M38335|PROKKA_00935	MS220|PROKKA_00542	antar|PROKKA_00531	daej|PROKKA_03143	EM1308|PROKKA_01720	branc|PROKKA_01118	denit|PROKKA_02437	CF136|PROKKA_00444
prefix1328:	succi|PROKKA_01661	VMW|PROKKA_02609	TAB87|PROKKA_01094	WG21|PROKKA_03555	teget|PROKKA_00176	sunch|PROKKA_00174	EM1321|PROKKA_02557	KJJ|PROKKA_02467	M74577|PROKKA_02948	F83|PROKKA_00151	root420|PROKKA_04342	reich|PROKKA_01139	JRM|PROKKA_01428	M42614|PROKKA_02216	hiber|PROKKA_01346	leaf82|PROKKA_04677	root935|PROKKA_02791	johns|PROKKA_00214	F52|PROKKA_01766	MEB061|PROKKA_04506	KMS|PROKKA_01342	root186|PROKKA_01007	leaf359|PROKKA_01884	root901|PROKKA_03663	hydat|PROKKA_01623	frigo|PROKKA_03224	frigi|PROKKA_00230	filum|PROKKA_02409	sasa|PROKKA_00456	enshi|PROKKA_01975	limno|PROKKA_01449	soli|PROKKA_03169	F94081|PROKKA_01623	psych|PROKKA_01581	salip|PROKKA_02574	gelid|PROKKA_01818	FAika|PROKKA_00014	F316|PROKKA_03101	antar|PROKKA_01689	teget|PROKKA_00177	CFB|PROKKA_00717	CF136|PROKKA_00456	chun|PROKKA_04017	aquid|PROKKA_03936	denit|PROKKA_02426	EM1308|PROKKA_03307	daej|PROKKA_03132	rivuli|PROKKA_03872	beibu|PROKKA_00244
prefix1329:	succi|PROKKA_01665	VMW|PROKKA_02605	WG21|PROKKA_03559	sunch|PROKKA_00168	TAB87|PROKKA_01090	teget|PROKKA_00182	EM1321|PROKKA_02553	leaf359|PROKKA_01888	root420|PROKKA_04346	frigo|PROKKA_03220	reich|PROKKA_01135	F83|PROKKA_00147	root186|PROKKA_01011	soli|PROKKA_03174	hydat|PROKKA_01627	hiber|PROKKA_01350	root901|PROKKA_03659	F52|PROKKA_01770	M74577|PROKKA_02944	root935|PROKKA_02795	frigi|PROKKA_00226	johns|PROKKA_00210	KJJ|PROKKA_02471	KMS|PROKKA_01338	JRM|PROKKA_01424	M42614|PROKKA_02212	MEB061|PROKKA_04510	leaf82|PROKKA_04673	F94081|PROKKA_01618	FAika|PROKKA_00019	psych|PROKKA_01585	subsa|PROKKA_01362	limno|PROKKA_01444	rivuli|PROKKA_03877	salip|PROKKA_02580	enshi|PROKKA_01969	indic|PROKKA_00857	sasa|PROKKA_00459	F316|PROKKA_03117	filum|PROKKA_02413	gelid|PROKKA_01821	SCGC|PROKKA_00146	antar|PROKKA_01684	EM1308|PROKKA_00385	CF136|PROKKA_00460	aquid|PROKKA_03940	denit|PROKKA_02422	chun|PROKKA_04013	cauen|PROKKA_00752
prefix1330:	succi|PROKKA_01684	WG21|PROKKA_03592	VMW|PROKKA_03037	teget|PROKKA_00550	sunch|PROKKA_00525	TAB87|PROKKA_01065	EM1321|PROKKA_02523	frigo|PROKKA_03403	KJJ|PROKKA_02526	root420|PROKKA_04389	hydat|PROKKA_03197	KMS|PROKKA_01250	JRM|PROKKA_03304	M42614|PROKKA_04254	hiber|PROKKA_01395	F83|PROKKA_00128	M74577|PROKKA_02896	frigi|PROKKA_00208	root935|PROKKA_02856	leaf82|PROKKA_01129	F52|PROKKA_01826	root186|PROKKA_01132	johns|PROKKA_00137	root901|PROKKA_03587	MEB061|PROKKA_04555	reich|PROKKA_01082	sasa|PROKKA_00687	F316|PROKKA_01088	salip|PROKKA_00104	indic|PROKKA_01969	filum|PROKKA_01831	gelid|PROKKA_02752	soli|PROKKA_01637	limno|PROKKA_02233	leaf359|PROKKA_01370	psych|PROKKA_00715	enshi|PROKKA_01669	F94081|PROKKA_01832	rivuli|PROKKA_01469	FAika|PROKKA_01643	subsa|PROKKA_02766	M38335|PROKKA_02050	MS220|PROKKA_00378	antar|PROKKA_02790	EM1308|PROKKA_03455	denit|PROKKA_02315	daej|PROKKA_02918	chun|PROKKA_03974	CF136|PROKKA_00688
prefix1331:	succi|PROKKA_01750	WG21|PROKKA_03281	VMW|PROKKA_02246	TAB87|PROKKA_02330	teget|PROKKA_01245	sunch|PROKKA_00828	EM1321|PROKKA_02411	leaf82|PROKKA_01418	frigi|PROKKA_01712	KMS|PROKKA_04634	hydat|PROKKA_00380	JRM|PROKKA_02178	F83|PROKKA_01481	frigo|PROKKA_02357	hiber|PROKKA_02173	M42614|PROKKA_03074	MEB061|PROKKA_00130	KJJ|PROKKA_03506	M74577|PROKKA_04192	johns|PROKKA_01822	F52|PROKKA_03315	root901|PROKKA_03221	root935|PROKKA_02447	reich|PROKKA_02910	root420|PROKKA_03866	root186|PROKKA_02369	leaf359|PROKKA_01235	psych|PROKKA_00437	gelid|PROKKA_01980	soli|PROKKA_00627	filum|PROKKA_00131	enshi|PROKKA_01382	limno|PROKKA_00826	salip|PROKKA_00416	subsa|PROKKA_03298	rivuli|PROKKA_01227	sasa|PROKKA_00140	FAika|PROKKA_03778	indic|PROKKA_02377	F316|PROKKA_03618	F94081|PROKKA_00365	M38335|PROKKA_01155	antar|PROKKA_00253	EM1308|PROKKA_01072	daej|PROKKA_01968	branc|PROKKA_00669	denit|PROKKA_02933	aquid|PROKKA_00421	CF136|PROKKA_00088
prefix1332:	succi|PROKKA_01762	TAB87|PROKKA_02321	VMW|PROKKA_02256	teget|PROKKA_01227	sunch|PROKKA_00824	WG21|PROKKA_03293	EM1321|PROKKA_02420	root935|PROKKA_02441	johns|PROKKA_01834	frigi|PROKKA_01716	hiber|PROKKA_02163	F52|PROKKA_03309	root186|PROKKA_02379	leaf82|PROKKA_01412	root901|PROKKA_03233	root420|PROKKA_03878	reich|PROKKA_02903	M74577|PROKKA_04201	KMS|PROKKA_04623	hydat|PROKKA_00393	KJJ|PROKKA_03516	JRM|PROKKA_02167	frigo|PROKKA_02362	F83|PROKKA_01485	MEB061|PROKKA_00140	M42614|PROKKA_03088	filum|PROKKA_00117	soli|PROKKA_00644	leaf359|PROKKA_01240	psych|PROKKA_00447	subsa|PROKKA_03304	sasa|PROKKA_00124	rivuli|PROKKA_01220	FAika|PROKKA_02304	salip|PROKKA_00412	limno|PROKKA_00820	enshi|PROKKA_01388	F316|PROKKA_03633	gelid|PROKKA_01994	indic|PROKKA_02372	F94081|PROKKA_00360	M38335|PROKKA_02224	antar|PROKKA_00268	EM1308|PROKKA_01077	denit|PROKKA_02923	CF136|PROKKA_00083	chun|PROKKA_01414	aquid|PROKKA_00415	CFB|PROKKA_00784
prefix1333:	succi|PROKKA_01764	TAB87|PROKKA_02319	VMW|PROKKA_02258	WG21|PROKKA_03295	sunch|PROKKA_00823	teget|PROKKA_01225	EM1321|PROKKA_02422	frigi|PROKKA_01717	M42614|PROKKA_03091	F83|PROKKA_01486	M74577|PROKKA_04202	JRM|PROKKA_02166	KMS|PROKKA_04621	root420|PROKKA_03880	F52|PROKKA_03308	reich|PROKKA_02901	hydat|PROKKA_00394	root935|PROKKA_02439	frigo|PROKKA_02363	root186|PROKKA_02381	MEB061|PROKKA_00142	psych|PROKKA_00448	leaf82|PROKKA_01411	KJJ|PROKKA_03518	root901|PROKKA_03234	johns|PROKKA_01835	hiber|PROKKA_02162	indic|PROKKA_02371	salip|PROKKA_00411	filum|PROKKA_00116	enshi|PROKKA_01389	limno|PROKKA_00818	sasa|PROKKA_00123	leaf359|PROKKA_01241	F94081|PROKKA_00359	soli|PROKKA_00646	gelid|PROKKA_01995	FAika|PROKKA_02302	subsa|PROKKA_03306	rivuli|PROKKA_01218	F316|PROKKA_03635	M38335|PROKKA_02225	antar|PROKKA_00270	beibu|PROKKA_01204	branc|PROKKA_02640	daej|PROKKA_01975	EM1308|PROKKA_01078	chun|PROKKA_01416	cauen|PROKKA_01503
prefix1334:	succi|PROKKA_01773	VMW|PROKKA_02276	WG21|PROKKA_02536	TAB87|PROKKA_02301	teget|PROKKA_01197	sunch|PROKKA_00805	EM1321|PROKKA_02438	frigi|PROKKA_01737	root186|PROKKA_02399	F83|PROKKA_01507	johns|PROKKA_01852	root901|PROKKA_03252	root935|PROKKA_02423	M74577|PROKKA_04220	MEB061|PROKKA_00159	frigo|PROKKA_01917	M42614|PROKKA_03109	KJJ|PROKKA_03535	KMS|PROKKA_03304	JRM|PROKKA_02145	F52|PROKKA_03291	leaf82|PROKKA_01394	hiber|PROKKA_02141	hydat|PROKKA_00414	root420|PROKKA_03898	psych|PROKKA_00654	reich|PROKKA_02884	filum|PROKKA_00090	soli|PROKKA_00668	sasa|PROKKA_00101	limno|PROKKA_00798	salip|PROKKA_00391	leaf359|PROKKA_01259	rivuli|PROKKA_02616	enshi|PROKKA_01410	F94081|PROKKA_00446	subsa|PROKKA_03332	F316|PROKKA_00762	indic|PROKKA_02351	FAika|PROKKA_02244	gelid|PROKKA_02018	M38335|PROKKA_00208	antar|PROKKA_00286	cauen|PROKKA_01523	daej|PROKKA_01987	EM1308|PROKKA_01094	denit|PROKKA_02904	CFB|PROKKA_00083	beibu|PROKKA_01188
prefix1335:	succi|PROKKA_01778	VMW|PROKKA_02282	WG21|PROKKA_02533	TAB87|PROKKA_02299	teget|PROKKA_01196	sunch|PROKKA_00804	EM1321|PROKKA_02441	F83|PROKKA_01508	M74577|PROKKA_04223	F52|PROKKA_03285	reich|PROKKA_02881	KJJ|PROKKA_03537	KMS|PROKKA_03309	JRM|PROKKA_02140	hydat|PROKKA_00419	root935|PROKKA_02421	root186|PROKKA_02405	root901|PROKKA_03258	M42614|PROKKA_03114	hiber|PROKKA_02138	leaf82|PROKKA_01391	johns|PROKKA_01858	MEB061|PROKKA_00165	frigi|PROKKA_01738	root420|PROKKA_03903	soli|PROKKA_00670	frigo|PROKKA_01921	psych|PROKKA_00655	leaf359|PROKKA_01260	sasa|PROKKA_00100	F94081|PROKKA_00448	F316|PROKKA_00764	FAika|PROKKA_02246	indic|PROKKA_02352	salip|PROKKA_00390	filum|PROKKA_00089	gelid|PROKKA_02019	enshi|PROKKA_01412	limno|PROKKA_00796	rivuli|PROKKA_02613	subsa|PROKKA_03336	M38335|PROKKA_01111	antar|PROKKA_00287	aquid|PROKKA_00391	EM1308|PROKKA_01585	CFB|PROKKA_00080	chun|PROKKA_01438	denit|PROKKA_02898	daej|PROKKA_01988
prefix1336:	succi|PROKKA_01780	VMW|PROKKA_02284	TAB87|PROKKA_02298	teget|PROKKA_02579	WG21|PROKKA_02532	sunch|PROKKA_00803	EM1321|PROKKA_02442	F83|PROKKA_01509	MEB061|PROKKA_00167	frigi|PROKKA_01747	F52|PROKKA_03283	root186|PROKKA_02407	reich|PROKKA_02880	KJJ|PROKKA_03539	johns|PROKKA_01860	soli|PROKKA_00671	root901|PROKKA_03260	hiber|PROKKA_02136	leaf82|PROKKA_01389	root420|PROKKA_03905	frigo|PROKKA_01925	psych|PROKKA_00657	hydat|PROKKA_00420	KMS|PROKKA_03311	JRM|PROKKA_02138	M74577|PROKKA_04225	M42614|PROKKA_03116	leaf359|PROKKA_01262	FAika|PROKKA_02247	sasa|PROKKA_00099	filum|PROKKA_00088	salip|PROKKA_00388	limno|PROKKA_00794	F94081|PROKKA_02350	gelid|PROKKA_02020	enshi|PROKKA_01414	root935|PROKKA_02419	F316|PROKKA_00765	rivuli|PROKKA_02612	subsa|PROKKA_03337	M38335|PROKKA_01112	indic|PROKKA_02355	antar|PROKKA_00288	daej|PROKKA_01990	aquid|PROKKA_00390	chun|PROKKA_01440	CFB|PROKKA_00311	CF136|PROKKA_00059	beibu|PROKKA_01185
prefix1337:	succi|PROKKA_01784	TAB87|PROKKA_02297	WG21|PROKKA_02528	VMW|PROKKA_02289	sunch|PROKKA_00799	teget|PROKKA_02573	EM1321|PROKKA_02443	hiber|PROKKA_02132	leaf82|PROKKA_01382	KJJ|PROKKA_03545	KMS|PROKKA_03315	JRM|PROKKA_02134	root420|PROKKA_03909	hydat|PROKKA_00425	M42614|PROKKA_03120	frigi|PROKKA_01752	reich|PROKKA_02871	F83|PROKKA_01522	root935|PROKKA_02413	M74577|PROKKA_04230	root186|PROKKA_02411	root901|PROKKA_03264	johns|PROKKA_01866	MEB061|PROKKA_00171	F52|PROKKA_03279	frigo|PROKKA_01937	soli|PROKKA_00675	leaf359|PROKKA_01267	enshi|PROKKA_01418	salip|PROKKA_00384	limno|PROKKA_00790	sasa|PROKKA_00095	F94081|PROKKA_02347	F316|PROKKA_00770	gelid|PROKKA_02024	psych|PROKKA_00663	indic|PROKKA_02361	rivuli|PROKKA_02585	filum|PROKKA_00084	subsa|PROKKA_03346	FAika|PROKKA_03368	M38335|PROKKA_01043	antar|PROKKA_00293	EM1308|PROKKA_01593	CF136|PROKKA_03679	cauen|PROKKA_01530	aquid|PROKKA_00384	daej|PROKKA_01991	denit|PROKKA_02892
prefix1338:	succi|PROKKA_01786	VMW|PROKKA_02291	WG21|PROKKA_02526	TAB87|PROKKA_02295	sunch|PROKKA_00797	teget|PROKKA_02571	EM1321|PROKKA_02445	frigo|PROKKA_01939	frigi|PROKKA_01754	F83|PROKKA_01524	root186|PROKKA_02413	johns|PROKKA_01868	F52|PROKKA_03277	reich|PROKKA_02869	root935|PROKKA_02411	root901|PROKKA_03266	hiber|PROKKA_02130	soli|PROKKA_00677	MEB061|PROKKA_00173	M42614|PROKKA_03122	hydat|PROKKA_00427	leaf82|PROKKA_01380	KJJ|PROKKA_03547	root420|PROKKA_03911	psych|PROKKA_00665	M74577|PROKKA_04232	KMS|PROKKA_03317	JRM|PROKKA_02132	leaf359|PROKKA_01269	F94081|PROKKA_02344	indic|PROKKA_02363	subsa|PROKKA_03348	sasa|PROKKA_00093	F316|PROKKA_00772	filum|PROKKA_00082	gelid|PROKKA_02026	limno|PROKKA_00788	salip|PROKKA_00382	enshi|PROKKA_01420	rivuli|PROKKA_02583	FAika|PROKKA_02256	M38335|PROKKA_01045	antar|PROKKA_00295	denit|PROKKA_02890	CFB|PROKKA_00317	aquid|PROKKA_00382	CF136|PROKKA_03677	chun|PROKKA_01449	EM1308|PROKKA_01595
prefix1339:	succi|PROKKA_01787	TAB87|PROKKA_02294	VMW|PROKKA_02292	WG21|PROKKA_02525	sunch|PROKKA_00796	teget|PROKKA_02570	EM1321|PROKKA_02446	KMS|PROKKA_03318	JRM|PROKKA_02131	hydat|PROKKA_00428	frigo|PROKKA_01940	F83|PROKKA_01525	M42614|PROKKA_03123	KJJ|PROKKA_03548	M74577|PROKKA_04233	reich|PROKKA_02868	root420|PROKKA_03912	root935|PROKKA_02410	hiber|PROKKA_02129	MEB061|PROKKA_00174	frigi|PROKKA_01755	leaf82|PROKKA_01379	johns|PROKKA_01869	F52|PROKKA_03276	root186|PROKKA_02414	root901|PROKKA_03267	leaf359|PROKKA_01270	soli|PROKKA_00678	psych|PROKKA_00666	filum|PROKKA_00081	salip|PROKKA_00381	limno|PROKKA_00787	enshi|PROKKA_01421	sasa|PROKKA_00092	rivuli|PROKKA_02582	F94081|PROKKA_02343	gelid|PROKKA_02027	subsa|PROKKA_03349	F316|PROKKA_00773	FAika|PROKKA_02255	indic|PROKKA_02364	M38335|PROKKA_01046	antar|PROKKA_00296	CF136|PROKKA_03676	denit|PROKKA_02889	CFB|PROKKA_00318	chun|PROKKA_01450	aquid|PROKKA_00381	EM1308|PROKKA_01596
prefix1340:	succi|PROKKA_01807	WG21|PROKKA_00584	TAB87|PROKKA_03244	VMW|PROKKA_00943	sunch|PROKKA_00413	teget|PROKKA_02544	EM1321|PROKKA_01534	hydat|PROKKA_01124	KMS|PROKKA_00756	JRM|PROKKA_04058	F83|PROKKA_00381	leaf82|PROKKA_00957	root901|PROKKA_03888	M42614|PROKKA_02450	root420|PROKKA_01503	root935|PROKKA_00231	reich|PROKKA_01397	MEB061|PROKKA_02583	johns|PROKKA_00467	root186|PROKKA_00767	frigo|PROKKA_03123	M74577|PROKKA_03311	frigi|PROKKA_00439	KJJ|PROKKA_02210	hiber|PROKKA_00728	F52|PROKKA_01462	soli|PROKKA_01080	enshi|PROKKA_02406	limno|PROKKA_02006	leaf359|PROKKA_01618	psych|PROKKA_02224	F94081|PROKKA_02265	subsa|PROKKA_01951	rivuli|PROKKA_02300	salip|PROKKA_02354	F316|PROKKA_01437	filum|PROKKA_01201	FAika|PROKKA_03526	sasa|PROKKA_01673	indic|PROKKA_00527	gelid|PROKKA_01521	M38335|PROKKA_00305	antar|PROKKA_01861	cauen|PROKKA_01192	beibu|PROKKA_00026	chun|PROKKA_02526	EM1308|PROKKA_01796	branc|PROKKA_00839	aquid|PROKKA_02997
prefix1341:	succi|PROKKA_01902	WG21|PROKKA_00470	TAB87|PROKKA_03320	VMW|PROKKA_01031	teget|PROKKA_00638	sunch|PROKKA_02156	EM1321|PROKKA_02893	F83|PROKKA_00270	frigo|PROKKA_03163	frigi|PROKKA_00346	M42614|PROKKA_02365	MEB061|PROKKA_02689	hiber|PROKKA_00818	KJJ|PROKKA_02303	root935|PROKKA_00146	root186|PROKKA_00857	leaf359|PROKKA_01487	KMS|PROKKA_00657	M74577|PROKKA_03227	leaf82|PROKKA_00862	reich|PROKKA_01291	root420|PROKKA_04185	JRM|PROKKA_03962	hydat|PROKKA_01021	F94081|PROKKA_02140	psych|PROKKA_02146	gelid|PROKKA_01610	F52|PROKKA_01547	johns|PROKKA_00376	root901|PROKKA_03807	subsa|PROKKA_02072	rivuli|PROKKA_02347	FAika|PROKKA_02079	filum|PROKKA_01074	soli|PROKKA_01554	M38335|PROKKA_00293	enshi|PROKKA_00582	F316|PROKKA_02313	salip|PROKKA_01196	sasa|PROKKA_01397	limno|PROKKA_00478	indic|PROKKA_02787	antar|PROKKA_02003	branc|PROKKA_00770	aquid|PROKKA_03787	EM1308|PROKKA_01880	denit|PROKKA_02579	CFB|PROKKA_00629	daej|PROKKA_03086
prefix1342:	succi|PROKKA_01925	TAB87|PROKKA_03347	WG21|PROKKA_00443	VMW|PROKKA_01059	sunch|PROKKA_02153	teget|PROKKA_02791	EM1321|PROKKA_02892	root186|PROKKA_00884	F83|PROKKA_00271	frigo|PROKKA_03003	JRM|PROKKA_03939	hydat|PROKKA_00996	reich|PROKKA_01269	hiber|PROKKA_00836	root935|PROKKA_00122	frigi|PROKKA_00347	root420|PROKKA_04206	KJJ|PROKKA_02333	KMS|PROKKA_00631	MEB061|PROKKA_02712	M42614|PROKKA_02344	leaf82|PROKKA_04809	M74577|PROKKA_03203	F52|PROKKA_01570	leaf359|PROKKA_01485	johns|PROKKA_00354	root901|PROKKA_03785	FAika|PROKKA_02055	sasa|PROKKA_01400	soli|PROKKA_00416	gelid|PROKKA_01047	limno|PROKKA_00475	psych|PROKKA_02533	salip|PROKKA_01193	filum|PROKKA_00556	F94081|PROKKA_00067	enshi|PROKKA_00585	F316|PROKKA_02310	rivuli|PROKKA_03765	subsa|PROKKA_02432	indic|PROKKA_02784	antar|PROKKA_01378	cauen|PROKKA_00469	branc|PROKKA_03058	beibu|PROKKA_02548	daej|PROKKA_03108	MS220|PROKKA_00652	antar|PROKKA_02005	B17|PROKKA_02630
prefix1343:	succi|PROKKA_01926	TAB87|PROKKA_03348	WG21|PROKKA_00442	VMW|PROKKA_01060	sunch|PROKKA_02155	teget|PROKKA_02793	EM1321|PROKKA_02895	frigo|PROKKA_03162	F83|PROKKA_00269	frigi|PROKKA_00343	M42614|PROKKA_02343	KMS|PROKKA_00630	JRM|PROKKA_03938	leaf82|PROKKA_04808	hiber|PROKKA_00837	hydat|PROKKA_00995	KJJ|PROKKA_02334	reich|PROKKA_01268	root420|PROKKA_04207	M74577|PROKKA_03202	root186|PROKKA_00885	root935|PROKKA_00121	MEB061|PROKKA_02713	johns|PROKKA_00353	root901|PROKKA_03784	F52|PROKKA_01571	enshi|PROKKA_00583	limno|PROKKA_00477	F316|PROKKA_02312	gelid|PROKKA_01049	indic|PROKKA_02786	filum|PROKKA_00558	salip|PROKKA_01195	soli|PROKKA_00418	sasa|PROKKA_01398	subsa|PROKKA_02073	rivuli|PROKKA_02348	FAika|PROKKA_02078	F94081|PROKKA_02139	psych|PROKKA_02145	leaf359|PROKKA_01484	antar|PROKKA_01380	cauen|PROKKA_00471	beibu|PROKKA_02550	branc|PROKKA_03060	antar|PROKKA_02006	daej|PROKKA_03109	EM1308|PROKKA_01901	chun|PROKKA_02926
prefix1344:	succi|PROKKA_02006	WG21|PROKKA_01897	VMW|PROKKA_02904	TAB87|PROKKA_00420	sunch|PROKKA_02340	teget|PROKKA_02395	EM1321|PROKKA_02695	hydat|PROKKA_04364	frigo|PROKKA_00164	KMS|PROKKA_03605	M74577|PROKKA_04531	JRM|PROKKA_02796	reich|PROKKA_04281	KJJ|PROKKA_02655	leaf82|PROKKA_02380	M42614|PROKKA_04124	root935|PROKKA_01181	root186|PROKKA_00644	hiber|PROKKA_01894	frigi|PROKKA_00711	MEB061|PROKKA_04152	johns|PROKKA_02825	root420|PROKKA_02267	F52|PROKKA_03416	F83|PROKKA_02476	root901|PROKKA_02734	soli|PROKKA_02635	F316|PROKKA_03365	indic|PROKKA_01776	psych|PROKKA_01628	sasa|PROKKA_02703	gelid|PROKKA_00120	salip|PROKKA_01589	leaf359|PROKKA_02492	F94081|PROKKA_00785	filum|PROKKA_02620	rivuli|PROKKA_03863	limno|PROKKA_02214	enshi|PROKKA_00215	subsa|PROKKA_00557	FAika|PROKKA_00188	M38335|PROKKA_02135	antar|PROKKA_00847	denit|PROKKA_04089	aquid|PROKKA_03995	EM1308|PROKKA_02239	CFB|PROKKA_01221	CF136|PROKKA_02715	chun|PROKKA_00207
prefix1345:	succi|PROKKA_02122	WG21|PROKKA_01620	VMW|PROKKA_02015	sunch|PROKKA_01440	TAB87|PROKKA_01537	teget|PROKKA_02057	EM1321|PROKKA_02501	frigo|PROKKA_00790	JRM|PROKKA_00990	KMS|PROKKA_04291	hydat|PROKKA_01816	root935|PROKKA_01923	F83|PROKKA_02210	reich|PROKKA_01443	hiber|PROKKA_00480	KJJ|PROKKA_03171	leaf82|PROKKA_03929	M42614|PROKKA_00264	johns|PROKKA_04983	M74577|PROKKA_01745	root420|PROKKA_03537	F52|PROKKA_04073	MEB061|PROKKA_03257	root901|PROKKA_00423	root186|PROKKA_01562	frigi|PROKKA_01265	soli|PROKKA_00325	psych|PROKKA_01148	filum|PROKKA_02220	subsa|PROKKA_00384	leaf359|PROKKA_03146	gelid|PROKKA_00064	F316|PROKKA_00081	limno|PROKKA_01524	sasa|PROKKA_01735	rivuli|PROKKA_00423	salip|PROKKA_01831	FAika|PROKKA_00375	enshi|PROKKA_00317	F94081|PROKKA_00742	indic|PROKKA_01102	M38335|PROKKA_01365	MS220|PROKKA_00082	antar|PROKKA_01297	aquid|PROKKA_01137	CF136|PROKKA_03122	chun|PROKKA_04170	EM1308|PROKKA_01189	denit|PROKKA_02197
prefix1346:	succi|PROKKA_02125	WG21|PROKKA_03825	teget|PROKKA_00828	sunch|PROKKA_01432	VMW|PROKKA_03869	TAB87|PROKKA_01415	EM1321|PROKKA_02296	F83|PROKKA_02218	frigi|PROKKA_01275	johns|PROKKA_02668	root935|PROKKA_03747	M74577|PROKKA_02296	root901|PROKKA_02033	root186|PROKKA_03254	hydat|PROKKA_01920	F52|PROKKA_00523	reich|PROKKA_01967	KMS|PROKKA_03711	JRM|PROKKA_02490	leaf82|PROKKA_03151	hiber|PROKKA_02405	root420|PROKKA_00360	MEB061|PROKKA_00628	KJJ|PROKKA_00497	M42614|PROKKA_01528	frigo|PROKKA_00798	soli|PROKKA_01835	salip|PROKKA_01424	F316|PROKKA_00103	limno|PROKKA_02422	enshi|PROKKA_02856	gelid|PROKKA_00073	filum|PROKKA_00632	sasa|PROKKA_01741	psych|PROKKA_01442	indic|PROKKA_01113	leaf359|PROKKA_03155	subsa|PROKKA_00396	FAika|PROKKA_01105	rivuli|PROKKA_00484	antar|PROKKA_00684	F94081|PROKKA_01319	branc|PROKKA_01597	cauen|PROKKA_02610	daej|PROKKA_00437	EM1308|PROKKA_01507	denit|PROKKA_00356	M38335|PROKKA_01776	beibu|PROKKA_01132
prefix1347:	succi|PROKKA_02141	WG21|PROKKA_04062	TAB87|PROKKA_01343	VMW|PROKKA_04451	teget|PROKKA_01837	sunch|PROKKA_01078	EM1321|PROKKA_02310	frigo|PROKKA_00289	F83|PROKKA_02362	hydat|PROKKA_03496	KJJ|PROKKA_01082	KMS|PROKKA_03138	JRM|PROKKA_04078	frigi|PROKKA_01409	root935|PROKKA_03008	leaf82|PROKKA_04211	johns|PROKKA_03090	enshi|PROKKA_02686	hiber|PROKKA_02551	M74577|PROKKA_00094	salip|PROKKA_00848	M42614|PROKKA_00624	MEB061|PROKKA_04182	F52|PROKKA_04348	root420|PROKKA_02504	root186|PROKKA_04522	reich|PROKKA_00706	root901|PROKKA_02658	soli|PROKKA_03285	psych|PROKKA_01823	limno|PROKKA_02587	leaf359|PROKKA_00303	F94081|PROKKA_00553	rivuli|PROKKA_00103	subsa|PROKKA_00832	filum|PROKKA_02564	sasa|PROKKA_01897	gelid|PROKKA_02353	F316|PROKKA_00581	indic|PROKKA_01440	M38335|PROKKA_00568	FAika|PROKKA_00481	antar|PROKKA_02205	denit|PROKKA_03881	CF136|PROKKA_03727	daej|PROKKA_00446	chun|PROKKA_04300	EM1308|PROKKA_01380	aquid|PROKKA_03213
prefix1348:	succi|PROKKA_02143	TAB87|PROKKA_01341	sunch|PROKKA_01080	VMW|PROKKA_04449	WG21|PROKKA_04060	teget|PROKKA_02509	EM1321|PROKKA_02308	F83|PROKKA_02364	root420|PROKKA_02506	reich|PROKKA_00704	frigo|PROKKA_00287	frigi|PROKKA_01408	M42614|PROKKA_00627	hydat|PROKKA_03498	KMS|PROKKA_03136	JRM|PROKKA_04080	hiber|PROKKA_02553	KJJ|PROKKA_01080	FAika|PROKKA_00483	limno|PROKKA_02589	salip|PROKKA_00850	MEB061|PROKKA_04184	root186|PROKKA_04524	rivuli|PROKKA_00101	leaf82|PROKKA_04209	subsa|PROKKA_00830	F52|PROKKA_04350	enshi|PROKKA_02684	M74577|PROKKA_00096	soli|PROKKA_03150	root901|PROKKA_02656	johns|PROKKA_03088	sasa|PROKKA_01895	F316|PROKKA_00584	psych|PROKKA_01821	gelid|PROKKA_02351	root935|PROKKA_03010	leaf359|PROKKA_00305	filum|PROKKA_02566	indic|PROKKA_01442	F94081|PROKKA_00555	M38335|PROKKA_02035	antar|PROKKA_01895	denit|PROKKA_03879	cauen|PROKKA_02839	EM1308|PROKKA_01382	CFB|PROKKA_00038	chun|PROKKA_04302	aquid|PROKKA_03215
prefix1349:	succi|PROKKA_02156	TAB87|PROKKA_00603	VMW|PROKKA_03480	WG21|PROKKA_04019	sunch|PROKKA_01302	teget|PROKKA_00321	EM1321|PROKKA_00563	F83|PROKKA_02625	JRM|PROKKA_04142	hydat|PROKKA_03554	root901|PROKKA_02613	KMS|PROKKA_03074	johns|PROKKA_02938	root935|PROKKA_03053	F52|PROKKA_04388	frigo|PROKKA_00585	root186|PROKKA_04565	root420|PROKKA_02547	leaf82|PROKKA_04162	hiber|PROKKA_02596	M42614|PROKKA_00673	KJJ|PROKKA_01034	reich|PROKKA_00661	M74577|PROKKA_00139	MEB061|PROKKA_04232	frigi|PROKKA_00648	leaf359|PROKKA_00819	soli|PROKKA_02238	enshi|PROKKA_00481	filum|PROKKA_01389	limno|PROKKA_02081	psych|PROKKA_01039	salip|PROKKA_01690	sasa|PROKKA_02560	gelid|PROKKA_00027	rivuli|PROKKA_03345	indic|PROKKA_01356	subsa|PROKKA_00717	F316|PROKKA_00627	F94081|PROKKA_01492	FAika|PROKKA_00552	M38335|PROKKA_02018	MS220|PROKKA_00559	antar|PROKKA_02157	daej|PROKKA_01639	aquid|PROKKA_03260	denit|PROKKA_03835	chun|PROKKA_04709	EM1308|PROKKA_02052
prefix1350:	succi|PROKKA_02157	VMW|PROKKA_03478	WG21|PROKKA_04020	TAB87|PROKKA_00602	teget|PROKKA_01898	sunch|PROKKA_01303	EM1321|PROKKA_00562	M42614|PROKKA_00674	MEB061|PROKKA_04235	KJJ|PROKKA_01033	root901|PROKKA_02611	leaf82|PROKKA_04160	F52|PROKKA_04389	root935|PROKKA_03054	root420|PROKKA_02549	F83|PROKKA_02626	M74577|PROKKA_00140	reich|PROKKA_00659	root186|PROKKA_04566	johns|PROKKA_02940	F316|PROKKA_00628	hiber|PROKKA_02598	leaf359|PROKKA_00818	filum|PROKKA_01391	frigo|PROKKA_00584	soli|PROKKA_02233	sasa|PROKKA_02559	limno|PROKKA_02082	gelid|PROKKA_00028	enshi|PROKKA_00480	psych|PROKKA_01040	hydat|PROKKA_03557	salip|PROKKA_01691	KMS|PROKKA_03072	JRM|PROKKA_04144	indic|PROKKA_01357	F94081|PROKKA_01491	subsa|PROKKA_00718	FAika|PROKKA_00553	frigi|PROKKA_00650	rivuli|PROKKA_03346	M38335|PROKKA_02019	MS220|PROKKA_00081	antar|PROKKA_02154	aquid|PROKKA_03261	denit|PROKKA_03834	CF136|PROKKA_04226	chun|PROKKA_04710	EM1308|PROKKA_02051
prefix1351:	succi|PROKKA_02158	TAB87|PROKKA_00628	WG21|PROKKA_02987	VMW|PROKKA_01632	teget|PROKKA_00256	sunch|PROKKA_01322	EM1321|PROKKA_03052	leaf82|PROKKA_04062	M42614|PROKKA_00754	KMS|PROKKA_00976	hydat|PROKKA_03129	reich|PROKKA_00572	KJJ|PROKKA_00964	MEB061|PROKKA_04323	JRM|PROKKA_02925	hiber|PROKKA_01490	F83|PROKKA_02582	johns|PROKKA_03020	root420|PROKKA_02633	frigi|PROKKA_00541	frigo|PROKKA_00465	F52|PROKKA_01370	soli|PROKKA_02485	root901|PROKKA_02521	root935|PROKKA_03139	M74577|PROKKA_00220	root186|PROKKA_04645	F94081|PROKKA_01095	indic|PROKKA_01401	psych|PROKKA_01305	leaf359|PROKKA_03365	F316|PROKKA_00645	sasa|PROKKA_01989	salip|PROKKA_01715	filum|PROKKA_01657	limno|PROKKA_02104	enshi|PROKKA_00451	gelid|PROKKA_00284	FAika|PROKKA_01595	subsa|PROKKA_01188	rivuli|PROKKA_00724	M38335|PROKKA_00556	antar|PROKKA_01625	EM1308|PROKKA_02448	branc|PROKKA_01785	chun|PROKKA_02230	aquid|PROKKA_03347	CFB|PROKKA_01140	daej|PROKKA_01667
prefix1352:	succi|PROKKA_02181	TAB87|PROKKA_00608	VMW|PROKKA_01648	WG21|PROKKA_02969	teget|PROKKA_03091	EM1321|PROKKA_03042	F83|PROKKA_02606	JRM|PROKKA_02908	KMS|PROKKA_00993	frigi|PROKKA_00564	frigo|PROKKA_00492	hydat|PROKKA_03113	root186|PROKKA_04628	KJJ|PROKKA_00981	MEB061|PROKKA_04304	root935|PROKKA_03123	root901|PROKKA_02535	M74577|PROKKA_00202	reich|PROKKA_00590	M42614|PROKKA_00739	F52|PROKKA_01385	hiber|PROKKA_01475	johns|PROKKA_03003	leaf82|PROKKA_04078	root420|PROKKA_02615	gelid|PROKKA_00262	F316|PROKKA_00661	indic|PROKKA_01391	sasa|PROKKA_02010	psych|PROKKA_01295	enshi|PROKKA_00437	limno|PROKKA_02120	salip|PROKKA_01731	M38335|PROKKA_01798	FAika|PROKKA_01289	soli|PROKKA_01651	subsa|PROKKA_03129	rivuli|PROKKA_00616	MS220|PROKKA_00060	antar|PROKKA_01718	beibu|PROKKA_00877	branc|PROKKA_01695	denit|PROKKA_00908	cauen|PROKKA_02170	daej|PROKKA_01685	EM1308|PROKKA_00984	CF136|PROKKA_02899	B17|PROKKA_00314	CFB|PROKKA_00186
prefix1353:	succi|PROKKA_02210	WG21|PROKKA_04143	VMW|PROKKA_04482	TAB87|PROKKA_01736	teget|PROKKA_01602	sunch|PROKKA_01485	EM1321|PROKKA_02878	root901|PROKKA_02687	root186|PROKKA_04493	KMS|PROKKA_03382	JRM|PROKKA_00535	hiber|PROKKA_02523	hydat|PROKKA_04333	leaf82|PROKKA_04241	root935|PROKKA_02978	frigo|PROKKA_00642	KJJ|PROKKA_01105	F83|PROKKA_02519	M74577|PROKKA_00022	root420|PROKKA_02476	MEB061|PROKKA_04014	M42614|PROKKA_00594	johns|PROKKA_02886	F52|PROKKA_04320	frigi|PROKKA_00753	limno|PROKKA_03056	leaf359|PROKKA_03071	salip|PROKKA_01918	soli|PROKKA_02103	enshi|PROKKA_02481	sasa|PROKKA_01960	filum|PROKKA_01620	F316|PROKKA_01405	psych|PROKKA_00950	subsa|PROKKA_03494	gelid|PROKKA_00375	rivuli|PROKKA_01330	FAika|PROKKA_03912	F94081|PROKKA_01499	indic|PROKKA_01060	M38335|PROKKA_01196	SCGC|PROKKA_00034	antar|PROKKA_00987	aquid|PROKKA_03182	chun|PROKKA_02280	EM1308|PROKKA_02554	cauen|PROKKA_02010	denit|PROKKA_03910	CF136|PROKKA_03789
prefix1354:	succi|PROKKA_02213	WG21|PROKKA_03128	VMW|PROKKA_00278	sunch|PROKKA_01252	TAB87|PROKKA_01519	teget|PROKKA_00906	EM1321|PROKKA_02114	soli|PROKKA_02854	F83|PROKKA_02786	frigo|PROKKA_00873	MEB061|PROKKA_01660	limno|PROKKA_03026	JRM|PROKKA_00053	KJJ|PROKKA_03394	leaf359|PROKKA_00495	root420|PROKKA_03802	KMS|PROKKA_01742	M42614|PROKKA_00032	salip|PROKKA_01648	leaf82|PROKKA_02577	root901|PROKKA_00189	hydat|PROKKA_01497	enshi|PROKKA_02517	johns|PROKKA_04759	frigi|PROKKA_01067	reich|PROKKA_01706	sasa|PROKKA_01916	M74577|PROKKA_01520	root186|PROKKA_01836	root935|PROKKA_01676	F52|PROKKA_04274	hiber|PROKKA_02673	psych|PROKKA_01386	gelid|PROKKA_00479	filum|PROKKA_02252	rivuli|PROKKA_03517	subsa|PROKKA_03480	F316|PROKKA_02741	FAika|PROKKA_01562	indic|PROKKA_01218	F94081|PROKKA_00951	M38335|PROKKA_02321	SCGC|PROKKA_00060	antar|PROKKA_00748	chun|PROKKA_04515	EM1308|PROKKA_00246	CF136|PROKKA_01032	denit|PROKKA_01929	aquid|PROKKA_01410
prefix1355:	succi|PROKKA_02227	teget|PROKKA_01495	WG21|PROKKA_03142	VMW|PROKKA_00293	TAB87|PROKKA_01826	sunch|PROKKA_01390	EM1321|PROKKA_02129	F83|PROKKA_02811	frigo|PROKKA_00855	frigi|PROKKA_01081	KMS|PROKKA_01759	hydat|PROKKA_01513	JRM|PROKKA_00068	hiber|PROKKA_02689	M42614|PROKKA_00047	leaf82|PROKKA_02591	reich|PROKKA_01690	MEB061|PROKKA_01676	F52|PROKKA_04260	root420|PROKKA_03787	psych|PROKKA_01500	KJJ|PROKKA_03379	johns|PROKKA_04773	root186|PROKKA_01820	root901|PROKKA_00205	gelid|PROKKA_00147	leaf359|PROKKA_03184	M74577|PROKKA_01536	filum|PROKKA_00749	root935|PROKKA_01690	soli|PROKKA_02719	F316|PROKKA_03010	enshi|PROKKA_00349	limno|PROKKA_01489	F94081|PROKKA_00694	rivuli|PROKKA_00399	salip|PROKKA_01799	FAika|PROKKA_00906	subsa|PROKKA_00498	MS220|PROKKA_00240	sasa|PROKKA_01795	indic|PROKKA_01427	M38335|PROKKA_01372	antar|PROKKA_00812	EM1308|PROKKA_02102	CF136|PROKKA_01048	chun|PROKKA_02798	aquid|PROKKA_01396	denit|PROKKA_01945
prefix1356:	succi|PROKKA_02230	WG21|PROKKA_03145	VMW|PROKKA_00296	TAB87|PROKKA_01829	sunch|PROKKA_01393	teget|PROKKA_01499	EM1321|PROKKA_02132	frigo|PROKKA_00852	F83|PROKKA_02814	frigi|PROKKA_01084	johns|PROKKA_04776	reich|PROKKA_01687	M42614|PROKKA_00050	root935|PROKKA_01693	MEB061|PROKKA_01679	M74577|PROKKA_01539	F52|PROKKA_04257	KJJ|PROKKA_03376	hiber|PROKKA_02692	root901|PROKKA_00208	leaf82|PROKKA_02594	root186|PROKKA_01817	hydat|PROKKA_01516	KMS|PROKKA_01762	JRM|PROKKA_00071	root420|PROKKA_03784	leaf359|PROKKA_03180	psych|PROKKA_01504	limno|PROKKA_01492	enshi|PROKKA_00346	salip|PROKKA_01802	F94081|PROKKA_00691	filum|PROKKA_00753	sasa|PROKKA_01792	gelid|PROKKA_00143	rivuli|PROKKA_00404	FAika|PROKKA_00910	F316|PROKKA_03014	soli|PROKKA_02723	indic|PROKKA_01430	subsa|PROKKA_00494	rivuli|PROKKA_00403	M38335|PROKKA_01379	MS220|PROKKA_00237	antar|PROKKA_00815	cauen|PROKKA_02092	denit|PROKKA_01948	aquid|PROKKA_01393	chun|PROKKA_02795
prefix1357:	succi|PROKKA_02232	TAB87|PROKKA_01831	WG21|PROKKA_03146	VMW|PROKKA_00297	teget|PROKKA_01500	sunch|PROKKA_01394	EM1321|PROKKA_02134	frigo|PROKKA_00851	frigi|PROKKA_01086	KJJ|PROKKA_03375	M74577|PROKKA_01540	F83|PROKKA_02815	MEB061|PROKKA_01680	M42614|PROKKA_00051	hydat|PROKKA_01517	KMS|PROKKA_01763	JRM|PROKKA_00072	root420|PROKKA_03783	F52|PROKKA_04256	root935|PROKKA_01694	root186|PROKKA_01816	root901|PROKKA_00209	leaf82|PROKKA_02595	johns|PROKKA_04777	hiber|PROKKA_02693	reich|PROKKA_01686	filum|PROKKA_00754	leaf359|PROKKA_03179	soli|PROKKA_02724	salip|PROKKA_01804	FAika|PROKKA_00911	subsa|PROKKA_00493	rivuli|PROKKA_00405	enshi|PROKKA_00344	limno|PROKKA_01494	gelid|PROKKA_00142	psych|PROKKA_01505	F316|PROKKA_03015	F94081|PROKKA_00690	sasa|PROKKA_01790	indic|PROKKA_01432	M38335|PROKKA_01378	MS220|PROKKA_00236	antar|PROKKA_00816	cauen|PROKKA_02090	denit|PROKKA_01949	daej|PROKKA_01264	EM1308|PROKKA_02106	CF136|PROKKA_01052
prefix1358:	succi|PROKKA_02297	WG21|PROKKA_01682	VMW|PROKKA_02729	TAB87|PROKKA_02529	teget|PROKKA_01411	sunch|PROKKA_01934	EM1321|PROKKA_00227	F83|PROKKA_01258	KMS|PROKKA_04221	JRM|PROKKA_01119	hydat|PROKKA_00051	M74577|PROKKA_03730	root186|PROKKA_04231	root420|PROKKA_00867	M42614|PROKKA_03383	F52|PROKKA_01991	reich|PROKKA_00984	leaf82|PROKKA_02197	hiber|PROKKA_02796	root935|PROKKA_00358	root901|PROKKA_01815	frigo|PROKKA_02135	MEB061|PROKKA_00025	KJJ|PROKKA_01189	johns|PROKKA_00566	frigi|PROKKA_02802	limno|PROKKA_01004	soli|PROKKA_00546	leaf359|PROKKA_01010	enshi|PROKKA_01185	salip|PROKKA_00608	psych|PROKKA_00324	subsa|PROKKA_02941	FAika|PROKKA_02497	filum|PROKKA_02004	F94081|PROKKA_02468	rivuli|PROKKA_01902	sasa|PROKKA_02317	F316|PROKKA_02618	gelid|PROKKA_02510	indic|PROKKA_02432	SCGC|PROKKA_00094	M38335|PROKKA_01038	antar|PROKKA_02475	CF136|PROKKA_04056	chun|PROKKA_02143	denit|PROKKA_03536	branc|PROKKA_00258	aquid|PROKKA_04116
prefix1359:	succi|PROKKA_02298	VMW|PROKKA_02730	WG21|PROKKA_01681	sunch|PROKKA_01933	TAB87|PROKKA_02528	teget|PROKKA_01410	EM1321|PROKKA_00228	F83|PROKKA_01259	frigo|PROKKA_02136	frigi|PROKKA_02803	hydat|PROKKA_00050	JRM|PROKKA_01118	KMS|PROKKA_04222	KJJ|PROKKA_01188	soli|PROKKA_00547	leaf82|PROKKA_02198	F316|PROKKA_02619	M42614|PROKKA_03382	gelid|PROKKA_02509	johns|PROKKA_00565	limno|PROKKA_01003	F52|PROKKA_01990	hiber|PROKKA_02795	enshi|PROKKA_01186	salip|PROKKA_00607	filum|PROKKA_02005	root420|PROKKA_00868	leaf359|PROKKA_01009	root935|PROKKA_00357	indic|PROKKA_02431	reich|PROKKA_00985	psych|PROKKA_00323	MEB061|PROKKA_00026	sasa|PROKKA_02316	root186|PROKKA_04230	M74577|PROKKA_03731	root901|PROKKA_01816	F94081|PROKKA_02469	rivuli|PROKKA_01901	FAika|PROKKA_02496	subsa|PROKKA_02940	SCGC|PROKKA_00095	M38335|PROKKA_01037	antar|PROKKA_02474	CF136|PROKKA_04055	chun|PROKKA_02144	cauen|PROKKA_01323	aquid|PROKKA_04115	EM1308|PROKKA_00638
prefix1360:	succi|PROKKA_02314	TAB87|PROKKA_03209	WG21|PROKKA_02757	VMW|PROKKA_00232	teget|PROKKA_02630	sunch|PROKKA_01914	EM1321|PROKKA_00247	F83|PROKKA_01277	frigo|PROKKA_02161	KMS|PROKKA_01427	hydat|PROKKA_01183	JRM|PROKKA_00938	MEB061|PROKKA_02976	frigi|PROKKA_02828	reich|PROKKA_03143	root420|PROKKA_01991	leaf82|PROKKA_00527	M42614|PROKKA_03720	KJJ|PROKKA_02064	hiber|PROKKA_01013	root935|PROKKA_02680	johns|PROKKA_01590	soli|PROKKA_00563	M74577|PROKKA_00904	root186|PROKKA_04047	root901|PROKKA_00875	F52|PROKKA_02937	leaf359|PROKKA_01058	filum|PROKKA_02022	FAika|PROKKA_02327	salip|PROKKA_00583	psych|PROKKA_00304	rivuli|PROKKA_02010	gelid|PROKKA_02550	enshi|PROKKA_01207	limno|PROKKA_00981	sasa|PROKKA_01313	F316|PROKKA_01780	subsa|PROKKA_02954	F94081|PROKKA_02560	M38335|PROKKA_01496	indic|PROKKA_00400	MS220|PROKKA_00505	antar|PROKKA_02455	CF136|PROKKA_00919	daej|PROKKA_02245	EM1308|PROKKA_00654	aquid|PROKKA_01675	denit|PROKKA_03706
prefix1361:	succi|PROKKA_02317	WG21|PROKKA_02750	VMW|PROKKA_00238	TAB87|PROKKA_03213	teget|PROKKA_02611	sunch|PROKKA_01910	EM1321|PROKKA_00251	frigo|PROKKA_02166	frigi|PROKKA_02831	JRM|PROKKA_00949	KMS|PROKKA_01419	hydat|PROKKA_01175	MEB061|PROKKA_02982	root901|PROKKA_00866	F83|PROKKA_01282	F52|PROKKA_02945	root186|PROKKA_04053	reich|PROKKA_03132	KJJ|PROKKA_02072	M74577|PROKKA_00897	leaf82|PROKKA_00534	root935|PROKKA_02671	hiber|PROKKA_01008	johns|PROKKA_01599	root420|PROKKA_02000	M42614|PROKKA_03713	leaf359|PROKKA_01063	soli|PROKKA_00143	psych|PROKKA_01078	limno|PROKKA_00978	sasa|PROKKA_01309	salip|PROKKA_00581	rivuli|PROKKA_03626	gelid|PROKKA_02554	subsa|PROKKA_03871	enshi|PROKKA_01210	FAika|PROKKA_02404	filum|PROKKA_02031	F316|PROKKA_01776	F94081|PROKKA_00315	indic|PROKKA_00404	M38335|PROKKA_00106	antar|PROKKA_02421	denit|PROKKA_03712	EM1308|PROKKA_00667	aquid|PROKKA_01667	CF136|PROKKA_00924	CFB|PROKKA_01192	daej|PROKKA_02249
prefix1362:	succi|PROKKA_02319	VMW|PROKKA_00240	TAB87|PROKKA_03215	WG21|PROKKA_02747	teget|PROKKA_02613	sunch|PROKKA_01908	EM1321|PROKKA_00254	F83|PROKKA_01284	KMS|PROKKA_01417	JRM|PROKKA_00951	hydat|PROKKA_01173	frigi|PROKKA_02834	frigo|PROKKA_02168	M42614|PROKKA_03710	M74577|PROKKA_00894	root420|PROKKA_02003	leaf82|PROKKA_00536	johns|PROKKA_01601	hiber|PROKKA_01005	MEB061|PROKKA_02984	root935|PROKKA_02669	reich|PROKKA_03129	root901|PROKKA_00864	root186|PROKKA_04055	KJJ|PROKKA_02074	F52|PROKKA_02947	leaf359|PROKKA_01065	salip|PROKKA_00579	enshi|PROKKA_01213	soli|PROKKA_00141	limno|PROKKA_00975	psych|PROKKA_01081	filum|PROKKA_02033	F316|PROKKA_01774	sasa|PROKKA_01307	subsa|PROKKA_03869	rivuli|PROKKA_03628	FAika|PROKKA_02406	gelid|PROKKA_02556	M38335|PROKKA_00104	indic|PROKKA_00407	F94081|PROKKA_00313	antar|PROKKA_02424	aquid|PROKKA_01665	CF136|PROKKA_00926	denit|PROKKA_03715	chun|PROKKA_01201	CFB|PROKKA_01189	daej|PROKKA_02252
prefix1363:	succi|PROKKA_02321	WG21|PROKKA_02744	VMW|PROKKA_00243	TAB87|PROKKA_03220	sunch|PROKKA_01906	teget|PROKKA_02616	EM1321|PROKKA_00257	frigo|PROKKA_02171	reich|PROKKA_03126	F83|PROKKA_01287	KJJ|PROKKA_02077	F52|PROKKA_02950	root186|PROKKA_04058	root935|PROKKA_02666	leaf82|PROKKA_00539	hiber|PROKKA_00999	root901|PROKKA_00861	johns|PROKKA_01606	root420|PROKKA_02006	KMS|PROKKA_01414	JRM|PROKKA_00954	MEB061|PROKKA_02987	M42614|PROKKA_03707	hydat|PROKKA_01170	M74577|PROKKA_00891	frigi|PROKKA_02837	soli|PROKKA_00137	leaf359|PROKKA_01067	salip|PROKKA_00577	limno|PROKKA_00973	subsa|PROKKA_03866	filum|PROKKA_02036	sasa|PROKKA_01304	F316|PROKKA_01771	enshi|PROKKA_01215	indic|PROKKA_00409	psych|PROKKA_01083	rivuli|PROKKA_03631	FAika|PROKKA_02409	F94081|PROKKA_00311	gelid|PROKKA_02559	M38335|PROKKA_00101	antar|PROKKA_02427	CFB|PROKKA_00835	EM1308|PROKKA_00658	branc|PROKKA_00197	CF136|PROKKA_00931	daej|PROKKA_02255	chun|PROKKA_01204
prefix1364:	succi|PROKKA_02358	TAB87|PROKKA_02499	WG21|PROKKA_01654	VMW|PROKKA_02760	teget|PROKKA_01279	sunch|PROKKA_02458	EM1321|PROKKA_02630	KMS|PROKKA_01904	hydat|PROKKA_00022	JRM|PROKKA_01086	frigo|PROKKA_02986	leaf82|PROKKA_02223	hiber|PROKKA_02766	KJJ|PROKKA_01159	root420|PROKKA_00897	M42614|PROKKA_03351	F83|PROKKA_00466	MEB061|PROKKA_00054	F52|PROKKA_01960	reich|PROKKA_01010	M74577|PROKKA_03760	johns|PROKKA_00539	root901|PROKKA_01844	root935|PROKKA_00328	root186|PROKKA_04201	frigi|PROKKA_02430	limno|PROKKA_00025	filum|PROKKA_01895	F316|PROKKA_02692	sasa|PROKKA_02208	salip|PROKKA_00894	soli|PROKKA_01129	psych|PROKKA_00262	enshi|PROKKA_02567	gelid|PROKKA_00562	subsa|PROKKA_01658	F94081|PROKKA_00455	leaf359|PROKKA_02849	indic|PROKKA_00518	FAika|PROKKA_01995	rivuli|PROKKA_01977	M38335|PROKKA_01109	MS220|PROKKA_00558	antar|PROKKA_00214	cauen|PROKKA_00031	branc|PROKKA_02776	EM1308|PROKKA_01694	beibu|PROKKA_00638	daej|PROKKA_02509
prefix1365:	succi|PROKKA_02413	WG21|PROKKA_02175	VMW|PROKKA_00643	teget|PROKKA_01136	TAB87|PROKKA_00911	sunch|PROKKA_00714	EM1321|PROKKA_01883	frigo|PROKKA_01684	F83|PROKKA_01614	MEB061|PROKKA_00398	frigi|PROKKA_02657	leaf82|PROKKA_00764	root420|PROKKA_04063	hiber|PROKKA_01984	reich|PROKKA_02694	psych|PROKKA_00784	KJJ|PROKKA_03680	salip|PROKKA_00281	hydat|PROKKA_00854	soli|PROKKA_00789	F316|PROKKA_01284	root186|PROKKA_02589	root901|PROKKA_03400	F52|PROKKA_03152	johns|PROKKA_01991	KMS|PROKKA_00379	JRM|PROKKA_00319	sasa|PROKKA_00829	filum|PROKKA_01449	gelid|PROKKA_02156	root935|PROKKA_02281	M42614|PROKKA_03238	limno|PROKKA_00685	M74577|PROKKA_04339	M38335|PROKKA_00514	indic|PROKKA_02200	leaf359|PROKKA_01707	F94081|PROKKA_01933	FAika|PROKKA_03719	subsa|PROKKA_01588	rivuli|PROKKA_03981	enshi|PROKKA_01562	antar|PROKKA_00396	aquid|PROKKA_00214	CF136|PROKKA_01867	chun|PROKKA_03787	denit|PROKKA_02759	EM1308|PROKKA_00709	branc|PROKKA_01883
prefix1366:	succi|PROKKA_02417	WG21|PROKKA_02178	VMW|PROKKA_00640	TAB87|PROKKA_00915	sunch|PROKKA_00704	teget|PROKKA_01130	EM1321|PROKKA_01886	frigo|PROKKA_01688	F83|PROKKA_01621	KMS|PROKKA_00375	JRM|PROKKA_00323	hydat|PROKKA_00851	reich|PROKKA_02690	root901|PROKKA_03403	root935|PROKKA_02277	hiber|PROKKA_01980	root186|PROKKA_02592	M74577|PROKKA_04343	root420|PROKKA_04066	M42614|PROKKA_03241	johns|PROKKA_01995	leaf82|PROKKA_00768	F52|PROKKA_03149	KJJ|PROKKA_03683	MEB061|PROKKA_00402	leaf359|PROKKA_01713	soli|PROKKA_00794	frigi|PROKKA_02660	psych|PROKKA_02056	rivuli|PROKKA_02506	gelid|PROKKA_02162	subsa|PROKKA_01511	indic|PROKKA_02193	enshi|PROKKA_01569	salip|PROKKA_00273	F316|PROKKA_03557	FAika|PROKKA_03788	sasa|PROKKA_00822	filum|PROKKA_01455	M38335|PROKKA_01096	limno|PROKKA_00678	F94081|PROKKA_01928	antar|PROKKA_00402	denit|PROKKA_02755	aquid|PROKKA_00209	CF136|PROKKA_01863	CFB|PROKKA_00604	chun|PROKKA_03790	daej|PROKKA_02136
prefix1367:	succi|PROKKA_02419	WG21|PROKKA_02181	TAB87|PROKKA_00917	VMW|PROKKA_00638	sunch|PROKKA_00702	teget|PROKKA_01128	EM1321|PROKKA_01888	frigo|PROKKA_01690	root420|PROKKA_04069	M42614|PROKKA_03244	hydat|PROKKA_00849	KMS|PROKKA_00373	MEB061|PROKKA_00404	frigi|PROKKA_02662	JRM|PROKKA_00325	F83|PROKKA_01623	enshi|PROKKA_01571	limno|PROKKA_00676	psych|PROKKA_02054	KJJ|PROKKA_03685	hiber|PROKKA_01978	M74577|PROKKA_04345	root901|PROKKA_03405	F52|PROKKA_03147	johns|PROKKA_01997	leaf82|PROKKA_00770	reich|PROKKA_02688	rivuli|PROKKA_02508	leaf359|PROKKA_01715	root186|PROKKA_02595	soli|PROKKA_00796	root935|PROKKA_02275	filum|PROKKA_01457	salip|PROKKA_00271	sasa|PROKKA_00820	subsa|PROKKA_01509	F94081|PROKKA_01926	gelid|PROKKA_02164	FAika|PROKKA_03790	F316|PROKKA_03555	indic|PROKKA_02191	M38335|PROKKA_01847	antar|PROKKA_00404	EM1308|PROKKA_00715	CF136|PROKKA_01861	daej|PROKKA_02138	aquid|PROKKA_00207	branc|PROKKA_02430	beibu|PROKKA_01428
prefix1368:	succi|PROKKA_02458	VMW|PROKKA_02527	TAB87|PROKKA_02127	WG21|PROKKA_02218	teget|PROKKA_01101	sunch|PROKKA_00678	EM1321|PROKKA_01923	root935|PROKKA_02244	hydat|PROKKA_00802	johns|PROKKA_02025	KMS|PROKKA_00331	JRM|PROKKA_00369	M74577|PROKKA_04380	root186|PROKKA_02628	reich|PROKKA_02655	root420|PROKKA_04103	KJJ|PROKKA_03718	MEB061|PROKKA_00439	hiber|PROKKA_01948	leaf82|PROKKA_00803	root901|PROKKA_03434	M42614|PROKKA_03272	F83|PROKKA_01670	frigi|PROKKA_02690	frigo|PROKKA_01719	F52|PROKKA_03109	soli|PROKKA_00826	leaf359|PROKKA_01743	rivuli|PROKKA_00845	subsa|PROKKA_01470	F316|PROKKA_00953	gelid|PROKKA_02192	FAika|PROKKA_03821	sasa|PROKKA_00794	indic|PROKKA_02156	limno|PROKKA_00650	enshi|PROKKA_01597	filum|PROKKA_01484	salip|PROKKA_00245	F94081|PROKKA_01878	psych|PROKKA_02031	M38335|PROKKA_00397	MS220|PROKKA_00094	antar|PROKKA_00433	denit|PROKKA_02720	chun|PROKKA_03744	EM1308|PROKKA_02716	aquid|PROKKA_00174	beibu|PROKKA_01461
prefix1369:	succi|PROKKA_02463	WG21|PROKKA_02223	VMW|PROKKA_02522	TAB87|PROKKA_02122	teget|PROKKA_01096	sunch|PROKKA_00673	EM1321|PROKKA_01928	MEB061|PROKKA_00444	hiber|PROKKA_01943	reich|PROKKA_02650	frigi|PROKKA_02695	M42614|PROKKA_03277	F52|PROKKA_03104	M74577|PROKKA_04385	root420|PROKKA_04108	root186|PROKKA_02633	root901|PROKKA_03439	leaf82|PROKKA_00808	frigo|PROKKA_01724	KJJ|PROKKA_03723	johns|PROKKA_02030	root935|PROKKA_02239	F83|PROKKA_01675	KMS|PROKKA_00326	JRM|PROKKA_00374	hydat|PROKKA_00797	psych|PROKKA_02026	leaf359|PROKKA_01748	soli|PROKKA_00831	FAika|PROKKA_03826	limno|PROKKA_00644	salip|PROKKA_00240	rivuli|PROKKA_00840	enshi|PROKKA_01602	F94081|PROKKA_01873	filum|PROKKA_01489	subsa|PROKKA_01465	gelid|PROKKA_02197	F316|PROKKA_00958	sasa|PROKKA_00789	indic|PROKKA_02151	M38335|PROKKA_00402	MS220|PROKKA_00099	antar|PROKKA_00438	CF136|PROKKA_02072	daej|PROKKA_00609	EM1308|PROKKA_02711	aquid|PROKKA_00169	chun|PROKKA_03749
prefix1370:	succi|PROKKA_02464	WG21|PROKKA_02224	VMW|PROKKA_02521	TAB87|PROKKA_02121	teget|PROKKA_01095	sunch|PROKKA_00672	EM1321|PROKKA_01929	KJJ|PROKKA_03724	frigo|PROKKA_01725	frigi|PROKKA_02696	root901|PROKKA_03440	root935|PROKKA_02238	hydat|PROKKA_00796	F83|PROKKA_01676	hiber|PROKKA_01942	leaf82|PROKKA_00809	reich|PROKKA_02649	MEB061|PROKKA_00445	KMS|PROKKA_00325	JRM|PROKKA_00375	F52|PROKKA_03103	M42614|PROKKA_03278	M74577|PROKKA_04386	root186|PROKKA_02634	root420|PROKKA_04109	johns|PROKKA_02031	soli|PROKKA_00832	salip|PROKKA_00239	limno|PROKKA_00643	sasa|PROKKA_00788	leaf359|PROKKA_01749	enshi|PROKKA_01603	psych|PROKKA_02025	filum|PROKKA_01490	F94081|PROKKA_01872	subsa|PROKKA_01464	rivuli|PROKKA_00839	F316|PROKKA_00959	FAika|PROKKA_03827	indic|PROKKA_02150	gelid|PROKKA_02198	M38335|PROKKA_00403	antar|PROKKA_00439	CF136|PROKKA_02071	aquid|PROKKA_00168	chun|PROKKA_03750	EM1308|PROKKA_02710	denit|PROKKA_02714	CFB|PROKKA_00412
prefix1371:	succi|PROKKA_02467	WG21|PROKKA_02228	TAB87|PROKKA_02117	VMW|PROKKA_02516	sunch|PROKKA_00666	teget|PROKKA_00590	EM1321|PROKKA_01933	frigo|PROKKA_01730	F83|PROKKA_01686	frigi|PROKKA_02700	JRM|PROKKA_04416	KMS|PROKKA_00321	KJJ|PROKKA_03729	hydat|PROKKA_02453	MEB061|PROKKA_00449	M42614|PROKKA_03283	leaf82|PROKKA_00814	hiber|PROKKA_01937	johns|PROKKA_02036	root420|PROKKA_02221	reich|PROKKA_02646	root186|PROKKA_02639	root901|PROKKA_03445	M74577|PROKKA_04390	F52|PROKKA_03098	root935|PROKKA_02234	filum|PROKKA_01050	psych|PROKKA_02018	soli|PROKKA_01592	salip|PROKKA_00233	leaf359|PROKKA_01759	limno|PROKKA_00639	sasa|PROKKA_00450	F94081|PROKKA_01860	enshi|PROKKA_01609	rivuli|PROKKA_00767	F316|PROKKA_03403	subsa|PROKKA_02821	gelid|PROKKA_02797	indic|PROKKA_02057	FAika|PROKKA_00054	M38335|PROKKA_01178	antar|PROKKA_02640	daej|PROKKA_00614	branc|PROKKA_00829	CFB|PROKKA_00478	chun|PROKKA_03756	EM1308|PROKKA_02706	CF136|PROKKA_01889
prefix1372:	succi|PROKKA_02507	VMW|PROKKA_03750	WG21|PROKKA_02072	TAB87|PROKKA_00636	sunch|PROKKA_02304	teget|PROKKA_00043	EM1321|PROKKA_00446	F83|PROKKA_02917	hydat|PROKKA_03792	KMS|PROKKA_01983	JRM|PROKKA_01744	frigo|PROKKA_01242	reich|PROKKA_01842	root901|PROKKA_02143	johns|PROKKA_03656	root935|PROKKA_03600	F52|PROKKA_00720	frigi|PROKKA_01317	M74577|PROKKA_02180	M42614|PROKKA_01663	root186|PROKKA_03132	MEB061|PROKKA_00749	root420|PROKKA_00250	leaf82|PROKKA_03321	psych|PROKKA_01067	KJJ|PROKKA_00603	hiber|PROKKA_02291	gelid|PROKKA_01441	limno|PROKKA_01216	sasa|PROKKA_02147	enshi|PROKKA_01799	F316|PROKKA_02916	soli|PROKKA_02513	salip|PROKKA_01339	F94081|PROKKA_00660	leaf359|PROKKA_00159	subsa|PROKKA_00244	filum|PROKKA_01345	indic|PROKKA_01571	rivuli|PROKKA_00207	FAika|PROKKA_00681	M38335|PROKKA_00509	antar|PROKKA_02379	daej|PROKKA_01162	denit|PROKKA_00467	EM1308|PROKKA_02385	chun|PROKKA_00269	CF136|PROKKA_04177	aquid|PROKKA_02348
prefix1373:	succi|PROKKA_02530	WG21|PROKKA_03709	teget|PROKKA_00931	TAB87|PROKKA_01176	sunch|PROKKA_01426	VMW|PROKKA_03862	EM1321|PROKKA_02155	johns|PROKKA_02675	root901|PROKKA_02039	root935|PROKKA_03729	F52|PROKKA_00534	psych|PROKKA_01481	leaf359|PROKKA_03161	F83|PROKKA_02223	soli|PROKKA_01974	KMS|PROKKA_04546	hydat|PROKKA_01925	JRM|PROKKA_03459	M74577|PROKKA_02288	root186|PROKKA_03247	sasa|PROKKA_01756	FAika|PROKKA_01094	enshi|PROKKA_02842	F316|PROKKA_03040	limno|PROKKA_02436	salip|PROKKA_01436	reich|PROKKA_01960	root420|PROKKA_00351	MEB061|PROKKA_00647	M42614|PROKKA_01539	hiber|PROKKA_02398	frigo|PROKKA_00805	F94081|PROKKA_00927	KJJ|PROKKA_00505	leaf82|PROKKA_03165	subsa|PROKKA_00407	rivuli|PROKKA_03068	frigi|PROKKA_01282	indic|PROKKA_00819	filum|PROKKA_00639	gelid|PROKKA_00335	M38335|PROKKA_01364	antar|PROKKA_00669	EM1308|PROKKA_01514	cauen|PROKKA_02604	beibu|PROKKA_01146	daej|PROKKA_02905	branc|PROKKA_01832	CFB|PROKKA_00062
prefix1374:	succi|PROKKA_02532	TAB87|PROKKA_01272	VMW|PROKKA_03742	WG21|PROKKA_02079	sunch|PROKKA_01086	teget|PROKKA_03351	EM1321|PROKKA_00441	MEB061|PROKKA_00759	reich|PROKKA_01835	root935|PROKKA_03594	M74577|PROKKA_02173	M42614|PROKKA_01669	F52|PROKKA_00727	KMS|PROKKA_03372	hydat|PROKKA_04321	JRM|PROKKA_00545	hiber|PROKKA_02285	root186|PROKKA_03125	KJJ|PROKKA_00609	johns|PROKKA_03645	leaf82|PROKKA_03328	F83|PROKKA_02912	root420|PROKKA_00244	root901|PROKKA_02151	frigo|PROKKA_01248	gelid|PROKKA_01690	soli|PROKKA_02575	frigi|PROKKA_01323	leaf359|PROKKA_00167	limno|PROKKA_02596	salip|PROKKA_00856	F316|PROKKA_00725	sasa|PROKKA_00895	psych|PROKKA_01826	enshi|PROKKA_02678	rivuli|PROKKA_01338	subsa|PROKKA_03491	FAika|PROKKA_01565	F94081|PROKKA_00547	filum|PROKKA_02811	indic|PROKKA_00817	M38335|PROKKA_00530	MS220|PROKKA_00085	antar|PROKKA_01588	daej|PROKKA_01157	denit|PROKKA_00472	chun|PROKKA_03548	aquid|PROKKA_02341	cauen|PROKKA_02846
prefix1375:	succi|PROKKA_02533	sunch|PROKKA_01085	TAB87|PROKKA_01273	teget|PROKKA_03350	WG21|PROKKA_02078	VMW|PROKKA_03743	EM1321|PROKKA_00442	leaf359|PROKKA_00166	F52|PROKKA_00726	M74577|PROKKA_02174	johns|PROKKA_03646	soli|PROKKA_02574	frigo|PROKKA_01247	frigi|PROKKA_01322	F83|PROKKA_02913	KJJ|PROKKA_00608	reich|PROKKA_01836	root935|PROKKA_03595	MEB061|PROKKA_00758	KMS|PROKKA_03373	hydat|PROKKA_04322	JRM|PROKKA_00544	root186|PROKKA_03126	limno|PROKKA_02595	M42614|PROKKA_01668	leaf82|PROKKA_03327	hiber|PROKKA_02286	root901|PROKKA_02150	root420|PROKKA_00245	salip|PROKKA_00855	enshi|PROKKA_02679	rivuli|PROKKA_01337	subsa|PROKKA_03489	FAika|PROKKA_01566	psych|PROKKA_01827	filum|PROKKA_02810	gelid|PROKKA_01689	F316|PROKKA_00726	F94081|PROKKA_00546	M38335|PROKKA_00528	sasa|PROKKA_00896	indic|PROKKA_00816	MS220|PROKKA_00086	antar|PROKKA_01589	EM1308|PROKKA_02391	daej|PROKKA_01158	chun|PROKKA_03547	CF136|PROKKA_01352	aquid|PROKKA_02342
prefix1376:	succi|PROKKA_02540	VMW|PROKKA_01892	WG21|PROKKA_01520	TAB87|PROKKA_01388	teget|PROKKA_00374	sunch|PROKKA_01053	EM1321|PROKKA_00646	frigo|PROKKA_00723	F83|PROKKA_02012	M42614|PROKKA_00171	root420|PROKKA_03634	M74577|PROKKA_01648	KJJ|PROKKA_03256	hiber|PROKKA_04169	hydat|PROKKA_01265	reich|PROKKA_01584	root901|PROKKA_00316	JRM|PROKKA_01562	root935|PROKKA_01812	KMS|PROKKA_01858	johns|PROKKA_04863	root186|PROKKA_01671	leaf82|PROKKA_02827	MEB061|PROKKA_03163	F52|PROKKA_04180	frigi|PROKKA_01126	soli|PROKKA_01773	salip|PROKKA_00821	psych|PROKKA_01824	gelid|PROKKA_00451	sasa|PROKKA_00904	FAika|PROKKA_00425	indic|PROKKA_01474	enshi|PROKKA_02712	F316|PROKKA_00483	subsa|PROKKA_01134	F94081|PROKKA_00551	rivuli|PROKKA_00643	filum|PROKKA_01364	leaf359|PROKKA_02313	M38335|PROKKA_00533	antar|PROKKA_01773	CF136|PROKKA_02136	CFB|PROKKA_00024	chun|PROKKA_02662	aquid|PROKKA_01251	denit|PROKKA_02108	daej|PROKKA_01877	branc|PROKKA_01938
prefix1377:	succi|PROKKA_02548	WG21|PROKKA_03785	VMW|PROKKA_03919	TAB87|PROKKA_00387	teget|PROKKA_00065	sunch|PROKKA_00989	EM1321|PROKKA_01427	frigi|PROKKA_02953	frigo|PROKKA_00675	F83|PROKKA_01970	F52|PROKKA_00484	MEB061|PROKKA_00583	root901|PROKKA_01985	reich|PROKKA_02015	johns|PROKKA_02622	KJJ|PROKKA_00464	M74577|PROKKA_02335	leaf82|PROKKA_03115	root186|PROKKA_03301	hiber|PROKKA_02443	hydat|PROKKA_01874	root935|PROKKA_03781	KMS|PROKKA_03750	JRM|PROKKA_02535	M42614|PROKKA_01494	root420|PROKKA_00399	leaf359|PROKKA_02294	soli|PROKKA_02535	psych|PROKKA_01437	sasa|PROKKA_00963	limno|PROKKA_02536	salip|PROKKA_00804	enshi|PROKKA_02725	rivuli|PROKKA_03469	subsa|PROKKA_03638	gelid|PROKKA_00469	F316|PROKKA_00350	F94081|PROKKA_00679	FAika|PROKKA_00662	filum|PROKKA_02419	M38335|PROKKA_01168	indic|PROKKA_01456	MS220|PROKKA_00169	antar|PROKKA_02350	EM1308|PROKKA_02367	denit|PROKKA_00325	chun|PROKKA_01727	CF136|PROKKA_03849	aquid|PROKKA_02499
prefix1378:	succi|PROKKA_02589	TAB87|PROKKA_03091	WG21|PROKKA_00209	VMW|PROKKA_00050	sunch|PROKKA_01532	teget|PROKKA_01313	EM1321|PROKKA_02673	frigo|PROKKA_02399	hydat|PROKKA_02194	KMS|PROKKA_04519	frigi|PROKKA_02918	JRM|PROKKA_00799	F83|PROKKA_00587	hiber|PROKKA_01189	KJJ|PROKKA_01903	MEB061|PROKKA_03952	M74577|PROKKA_01086	leaf82|PROKKA_00355	F52|PROKKA_02770	reich|PROKKA_03316	root420|PROKKA_01825	root935|PROKKA_01102	johns|PROKKA_01423	root901|PROKKA_01039	M42614|PROKKA_02120	root186|PROKKA_03873	filum|PROKKA_00181	soli|PROKKA_00022	limno|PROKKA_00135	leaf359|PROKKA_02731	F316|PROKKA_02520	salip|PROKKA_00991	gelid|PROKKA_00707	sasa|PROKKA_01151	psych|PROKKA_00170	enshi|PROKKA_00957	rivuli|PROKKA_02090	indic|PROKKA_00194	subsa|PROKKA_01848	FAika|PROKKA_02226	F94081|PROKKA_02782	M38335|PROKKA_01679	antar|PROKKA_01045	aquid|PROKKA_01843	chun|PROKKA_01056	CF136|PROKKA_00750	CFB|PROKKA_00818	denit|PROKKA_01017	EM1308|PROKKA_02871
prefix1379:	succi|PROKKA_02627	WG21|PROKKA_00262	VMW|PROKKA_00108	TAB87|PROKKA_03136	teget|PROKKA_01711	sunch|PROKKA_01513	EM1321|PROKKA_02043	frigo|PROKKA_02454	hydat|PROKKA_02143	KMS|PROKKA_01517	F83|PROKKA_00545	JRM|PROKKA_00850	frigi|PROKKA_02356	root420|PROKKA_01884	reich|PROKKA_03252	M42614|PROKKA_03824	MEB061|PROKKA_02854	KJJ|PROKKA_01958	leaf82|PROKKA_00411	M74577|PROKKA_01024	root901|PROKKA_00985	hiber|PROKKA_01123	johns|PROKKA_01480	root935|PROKKA_02782	F52|PROKKA_02834	root186|PROKKA_03930	soli|PROKKA_01210	filum|PROKKA_01990	leaf359|PROKKA_02770	salip|PROKKA_00968	limno|PROKKA_00107	psych|PROKKA_02486	enshi|PROKKA_02649	F94081|PROKKA_02449	indic|PROKKA_02446	sasa|PROKKA_01268	subsa|PROKKA_01744	rivuli|PROKKA_01098	gelid|PROKKA_00673	F316|PROKKA_01923	FAika|PROKKA_03612	antar|PROKKA_00143	denit|PROKKA_03597	CF136|PROKKA_00787	daej|PROKKA_02436	CFB|PROKKA_00656	aquid|PROKKA_01790	chun|PROKKA_01069	EM1308|PROKKA_02770
prefix1380:	succi|PROKKA_02636	WG21|PROKKA_03838	VMW|PROKKA_00182	TAB87|PROKKA_03176	teget|PROKKA_01675	sunch|PROKKA_02491	EM1321|PROKKA_03128	frigi|PROKKA_02396	frigo|PROKKA_02493	KMS|PROKKA_01480	JRM|PROKKA_00887	hydat|PROKKA_01241	root935|PROKKA_02723	F52|PROKKA_02893	hiber|PROKKA_01065	johns|PROKKA_01541	M74577|PROKKA_00951	reich|PROKKA_03193	root186|PROKKA_03995	M42614|PROKKA_03764	root420|PROKKA_01944	leaf82|PROKKA_00471	KJJ|PROKKA_02022	root901|PROKKA_00923	MEB061|PROKKA_02923	F83|PROKKA_00507	soli|PROKKA_01166	filum|PROKKA_01930	leaf359|PROKKA_02817	sasa|PROKKA_01208	gelid|PROKKA_00597	F316|PROKKA_01634	limno|PROKKA_00064	subsa|PROKKA_01703	enshi|PROKKA_02606	indic|PROKKA_00470	psych|PROKKA_00358	salip|PROKKA_00928	FAika|PROKKA_03653	rivuli|PROKKA_01053	M38335|PROKKA_01720	F94081|PROKKA_02386	antar|PROKKA_00182	CFB|PROKKA_00962	CF136|PROKKA_00857	denit|PROKKA_03658	chun|PROKKA_01137	aquid|PROKKA_01732	daej|PROKKA_02471
prefix1381:	succi|PROKKA_02637	VMW|PROKKA_00181	WG21|PROKKA_03839	TAB87|PROKKA_03175	sunch|PROKKA_02492	teget|PROKKA_01676	EM1321|PROKKA_03129	root420|PROKKA_01943	M42614|PROKKA_03765	KJJ|PROKKA_02021	leaf82|PROKKA_00470	hiber|PROKKA_01066	KMS|PROKKA_01481	JRM|PROKKA_00886	hydat|PROKKA_01242	MEB061|PROKKA_02922	root935|PROKKA_02724	root901|PROKKA_00924	reich|PROKKA_03194	root186|PROKKA_03994	M74577|PROKKA_00952	johns|PROKKA_01540	F52|PROKKA_02892	F83|PROKKA_00508	frigi|PROKKA_02395	frigo|PROKKA_02492	psych|PROKKA_00357	rivuli|PROKKA_01054	sasa|PROKKA_01209	leaf359|PROKKA_02816	F94081|PROKKA_02385	enshi|PROKKA_02607	gelid|PROKKA_00598	indic|PROKKA_00471	soli|PROKKA_01167	filum|PROKKA_01931	subsa|PROKKA_01704	F316|PROKKA_01635	FAika|PROKKA_03652	limno|PROKKA_00065	salip|PROKKA_00929	M38335|PROKKA_01719	antar|PROKKA_00181	branc|PROKKA_00611	beibu|PROKKA_00666	cauen|PROKKA_00066	CFB|PROKKA_00961	denit|PROKKA_03657	daej|PROKKA_02470
prefix1382:	succi|PROKKA_02640	VMW|PROKKA_00178	WG21|PROKKA_03842	TAB87|PROKKA_03169	teget|PROKKA_01679	sunch|PROKKA_02495	EM1321|PROKKA_03132	frigo|PROKKA_02489	F83|PROKKA_00511	KMS|PROKKA_01484	JRM|PROKKA_00883	frigi|PROKKA_02392	hydat|PROKKA_02109	reich|PROKKA_03197	root186|PROKKA_03991	root901|PROKKA_00927	root935|PROKKA_02727	MEB061|PROKKA_02910	leaf82|PROKKA_00467	M74577|PROKKA_00955	M42614|PROKKA_03768	johns|PROKKA_01537	root420|PROKKA_01940	hiber|PROKKA_01069	KJJ|PROKKA_02018	F52|PROKKA_02889	leaf359|PROKKA_02808	soli|PROKKA_01170	subsa|PROKKA_01708	psych|PROKKA_00354	limno|PROKKA_00070	rivuli|PROKKA_01057	indic|PROKKA_00474	salip|PROKKA_00932	F316|PROKKA_01681	FAika|PROKKA_03649	sasa|PROKKA_01212	F94081|PROKKA_02382	gelid|PROKKA_00637	enshi|PROKKA_02612	filum|PROKKA_01934	M38335|PROKKA_01714	antar|PROKKA_00177	daej|PROKKA_02467	chun|PROKKA_01133	aquid|PROKKA_01736	denit|PROKKA_03654	CFB|PROKKA_00958	EM1308|PROKKA_01500
prefix1383:	succi|PROKKA_02641	teget|PROKKA_01680	VMW|PROKKA_00177	WG21|PROKKA_03843	sunch|PROKKA_02496	TAB87|PROKKA_03168	EM1321|PROKKA_03133	hydat|PROKKA_02110	KMS|PROKKA_01485	root935|PROKKA_02728	JRM|PROKKA_00882	F83|PROKKA_00512	root901|PROKKA_00928	hiber|PROKKA_01070	F52|PROKKA_02888	MEB061|PROKKA_02909	johns|PROKKA_01536	M74577|PROKKA_00956	root420|PROKKA_01939	leaf82|PROKKA_00466	M42614|PROKKA_03769	root186|PROKKA_03990	frigi|PROKKA_02391	soli|PROKKA_01172	leaf359|PROKKA_02807	KJJ|PROKKA_02017	filum|PROKKA_01937	limno|PROKKA_00071	enshi|PROKKA_02613	frigo|PROKKA_02488	salip|PROKKA_00933	reich|PROKKA_03198	gelid|PROKKA_00639	psych|PROKKA_00353	F316|PROKKA_01684	indic|PROKKA_00476	sasa|PROKKA_01214	F94081|PROKKA_02381	rivuli|PROKKA_01058	subsa|PROKKA_01709	FAika|PROKKA_03648	M38335|PROKKA_01712	antar|PROKKA_00175	beibu|PROKKA_00670	denit|PROKKA_03653	daej|PROKKA_02466	cauen|PROKKA_00070	EM1308|PROKKA_01501	CFB|PROKKA_00957
prefix1384:	succi|PROKKA_02644	VMW|PROKKA_00174	TAB87|PROKKA_03166	WG21|PROKKA_03846	sunch|PROKKA_02498	teget|PROKKA_01695	EM1321|PROKKA_03136	frigo|PROKKA_02485	johns|PROKKA_01533	root935|PROKKA_02731	root901|PROKKA_00931	KJJ|PROKKA_02014	leaf82|PROKKA_00463	M74577|PROKKA_00959	reich|PROKKA_03201	hiber|PROKKA_01073	M42614|PROKKA_03772	root420|PROKKA_01936	JRM|PROKKA_00880	root186|PROKKA_03987	F52|PROKKA_02885	F83|PROKKA_00517	hydat|PROKKA_02112	KMS|PROKKA_01487	MEB061|PROKKA_02906	soli|PROKKA_01189	leaf359|PROKKA_02804	sasa|PROKKA_01216	F316|PROKKA_01688	enshi|PROKKA_02616	salip|PROKKA_00936	frigi|PROKKA_02388	filum|PROKKA_01942	limno|PROKKA_00075	gelid|PROKKA_00641	indic|PROKKA_00478	rivuli|PROKKA_01062	psych|PROKKA_00348	subsa|PROKKA_01712	FAika|PROKKA_03645	F94081|PROKKA_02379	M38335|PROKKA_01711	antar|PROKKA_00158	beibu|PROKKA_00672	daej|PROKKA_02463	aquid|PROKKA_01740	EM1308|PROKKA_02826	CFB|PROKKA_00954	denit|PROKKA_03650
prefix1385:	succi|PROKKA_02681	TAB87|PROKKA_02212	teget|PROKKA_01173	VMW|PROKKA_00771	WG21|PROKKA_02491	sunch|PROKKA_00754	EM1321|PROKKA_00968	hydat|PROKKA_02809	F83|PROKKA_01569	frigi|PROKKA_01787	KMS|PROKKA_00470	frigo|PROKKA_02000	MEB061|PROKKA_00268	root420|PROKKA_03959	leaf82|PROKKA_01316	JRM|PROKKA_02436	F52|PROKKA_03233	root935|PROKKA_02369	root901|PROKKA_03311	soli|PROKKA_00732	limno|PROKKA_00739	M42614|PROKKA_03172	johns|PROKKA_01927	root186|PROKKA_02471	hiber|PROKKA_02086	KJJ|PROKKA_03599	reich|PROKKA_02800	enshi|PROKKA_01472	subsa|PROKKA_01608	leaf359|PROKKA_01313	sasa|PROKKA_00044	F94081|PROKKA_02317	rivuli|PROKKA_03586	filum|PROKKA_00037	F316|PROKKA_00860	M74577|PROKKA_04273	indic|PROKKA_02256	FAika|PROKKA_03698	gelid|PROKKA_02098	psych|PROKKA_00758	M38335|PROKKA_01082	antar|PROKKA_00352	beibu|PROKKA_01684	aquid|PROKKA_00320	cauen|PROKKA_01581	branc|PROKKA_01989	denit|PROKKA_02844	CF136|PROKKA_01656	daej|PROKKA_02032
prefix1386:	succi|PROKKA_02685	TAB87|PROKKA_02216	teget|PROKKA_01177	WG21|PROKKA_02495	VMW|PROKKA_00775	sunch|PROKKA_00758	EM1321|PROKKA_00964	root901|PROKKA_03307	F52|PROKKA_03237	frigo|PROKKA_01996	KMS|PROKKA_00474	JRM|PROKKA_03310	hydat|PROKKA_02814	soli|PROKKA_00728	johns|PROKKA_01922	F83|PROKKA_01565	psych|PROKKA_00754	root935|PROKKA_02374	M74577|PROKKA_04269	root420|PROKKA_03955	M42614|PROKKA_03167	reich|PROKKA_02805	KJJ|PROKKA_03595	MEB061|PROKKA_00264	hiber|PROKKA_02090	root186|PROKKA_02466	leaf82|PROKKA_01321	frigi|PROKKA_01783	leaf359|PROKKA_01307	limno|PROKKA_00743	F94081|PROKKA_02321	salip|PROKKA_00338	enshi|PROKKA_01468	filum|PROKKA_00041	rivuli|PROKKA_03591	subsa|PROKKA_01612	FAika|PROKKA_03693	gelid|PROKKA_02094	indic|PROKKA_02252	F316|PROKKA_00856	sasa|PROKKA_00048	M38335|PROKKA_01078	MS220|PROKKA_00388	antar|PROKKA_00347	CF136|PROKKA_01661	EM1308|PROKKA_01631	daej|PROKKA_02028	branc|PROKKA_01993	chun|PROKKA_01506
prefix1387:	succi|PROKKA_02697	WG21|PROKKA_00295	VMW|PROKKA_00145	TAB87|PROKKA_02230	teget|PROKKA_01187	sunch|PROKKA_00769	EM1321|PROKKA_02636	filum|PROKKA_00056	root901|PROKKA_00955	johns|PROKKA_01509	F52|PROKKA_02860	limno|PROKKA_00756	sasa|PROKKA_00064	root935|PROKKA_02756	enshi|PROKKA_01454	reich|PROKKA_03225	hydat|PROKKA_02826	salip|PROKKA_00349	KMS|PROKKA_00486	JRM|PROKKA_03322	M74577|PROKKA_00985	leaf82|PROKKA_00439	hiber|PROKKA_01098	M42614|PROKKA_03797	MEB061|PROKKA_02880	KJJ|PROKKA_01990	root186|PROKKA_03962	F316|PROKKA_00832	leaf359|PROKKA_01297	root420|PROKKA_01912	F94081|PROKKA_00594	F83|PROKKA_01554	psych|PROKKA_00689	soli|PROKKA_00718	frigi|PROKKA_01779	frigo|PROKKA_01983	gelid|PROKKA_02075	rivuli|PROKKA_01375	subsa|PROKKA_01622	indic|PROKKA_02279	FAika|PROKKA_03682	M38335|PROKKA_01049	MS220|PROKKA_00524	antar|PROKKA_00338	CF136|PROKKA_00809	aquid|PROKKA_01763	chun|PROKKA_01091	branc|PROKKA_01022	cauen|PROKKA_01566
prefix1388:	succi|PROKKA_02710	VMW|PROKKA_02307	WG21|PROKKA_02509	TAB87|PROKKA_02278	teget|PROKKA_02553	sunch|PROKKA_00781	EM1321|PROKKA_02461	F83|PROKKA_01540	frigo|PROKKA_01955	frigi|PROKKA_01771	KJJ|PROKKA_03563	root935|PROKKA_02393	johns|PROKKA_01891	root186|PROKKA_02429	F52|PROKKA_03260	MEB061|PROKKA_00189	leaf82|PROKKA_01363	M42614|PROKKA_03139	hiber|PROKKA_02111	root901|PROKKA_03282	reich|PROKKA_02853	root420|PROKKA_03927	M74577|PROKKA_04249	hydat|PROKKA_04475	JRM|PROKKA_02115	KMS|PROKKA_03335	soli|PROKKA_00693	leaf359|PROKKA_01285	subsa|PROKKA_03366	limno|PROKKA_00772	salip|PROKKA_00366	psych|PROKKA_00681	rivuli|PROKKA_02575	enshi|PROKKA_01436	FAika|PROKKA_03383	filum|PROKKA_00065	sasa|PROKKA_00077	gelid|PROKKA_02043	F94081|PROKKA_02325	F316|PROKKA_00789	indic|PROKKA_02313	M38335|PROKKA_01151	MS220|PROKKA_00392	antar|PROKKA_00312	aquid|PROKKA_00365	denit|PROKKA_02870	EM1308|PROKKA_01612	CF136|PROKKA_03661	daej|PROKKA_02009
prefix1389:	succi|PROKKA_02712	WG21|PROKKA_02511	VMW|PROKKA_02305	TAB87|PROKKA_02280	sunch|PROKKA_00783	teget|PROKKA_02555	EM1321|PROKKA_02459	F52|PROKKA_03262	root901|PROKKA_03280	leaf82|PROKKA_01365	root186|PROKKA_02427	root420|PROKKA_03925	johns|PROKKA_01889	M74577|PROKKA_04247	KJJ|PROKKA_03561	M42614|PROKKA_03137	MEB061|PROKKA_00187	reich|PROKKA_02855	frigo|PROKKA_01953	root935|PROKKA_02395	hiber|PROKKA_02113	F83|PROKKA_01538	hydat|PROKKA_04473	JRM|PROKKA_02117	KMS|PROKKA_03333	soli|PROKKA_00691	psych|PROKKA_00679	leaf359|PROKKA_01283	salip|PROKKA_00368	limno|PROKKA_00774	enshi|PROKKA_01434	F94081|PROKKA_02327	frigi|PROKKA_01769	filum|PROKKA_00067	sasa|PROKKA_00079	gelid|PROKKA_02041	F316|PROKKA_00787	FAika|PROKKA_03381	indic|PROKKA_02315	subsa|PROKKA_03364	rivuli|PROKKA_02573	M38335|PROKKA_01149	MS220|PROKKA_00394	antar|PROKKA_00310	CF136|PROKKA_03663	daej|PROKKA_02007	aquid|PROKKA_00367	EM1308|PROKKA_01610	denit|PROKKA_02872
prefix1390:	succi|PROKKA_02713	WG21|PROKKA_02512	VMW|PROKKA_02304	TAB87|PROKKA_02281	sunch|PROKKA_00784	teget|PROKKA_02556	EM1321|PROKKA_02458	frigo|PROKKA_01952	F83|PROKKA_01537	hiber|PROKKA_02115	MEB061|PROKKA_00186	M74577|PROKKA_04246	leaf82|PROKKA_01366	KMS|PROKKA_03331	root935|PROKKA_02396	root901|PROKKA_03279	root420|PROKKA_03924	JRM|PROKKA_02118	johns|PROKKA_01888	root186|PROKKA_02426	F52|PROKKA_03263	M42614|PROKKA_03136	hydat|PROKKA_04472	KJJ|PROKKA_03560	reich|PROKKA_02856	frigi|PROKKA_01768	limno|PROKKA_00775	salip|PROKKA_00369	indic|PROKKA_02316	sasa|PROKKA_00080	psych|PROKKA_00678	enshi|PROKKA_01433	leaf359|PROKKA_01282	soli|PROKKA_00690	gelid|PROKKA_02040	rivuli|PROKKA_02572	FAika|PROKKA_03380	subsa|PROKKA_03363	filum|PROKKA_00068	F316|PROKKA_00786	F94081|PROKKA_02328	M38335|PROKKA_01148	MS220|PROKKA_00395	antar|PROKKA_00309	cauen|PROKKA_01545	beibu|PROKKA_01160	daej|PROKKA_02006	CF136|PROKKA_03664	denit|PROKKA_02873
prefix1391:	succi|PROKKA_02714	WG21|PROKKA_02513	VMW|PROKKA_02303	TAB87|PROKKA_02282	teget|PROKKA_02557	sunch|PROKKA_00785	EM1321|PROKKA_02457	F83|PROKKA_01536	frigo|PROKKA_01951	frigi|PROKKA_01767	MEB061|PROKKA_00185	M42614|PROKKA_03135	root935|PROKKA_02397	KJJ|PROKKA_03559	reich|PROKKA_02857	F52|PROKKA_03264	root420|PROKKA_03923	root901|PROKKA_03278	root186|PROKKA_02425	hydat|PROKKA_04471	johns|PROKKA_01887	hiber|PROKKA_02116	leaf82|PROKKA_01367	KMS|PROKKA_03330	JRM|PROKKA_02119	leaf359|PROKKA_01281	filum|PROKKA_00069	M74577|PROKKA_04245	soli|PROKKA_00689	rivuli|PROKKA_02571	subsa|PROKKA_03362	gelid|PROKKA_02039	enshi|PROKKA_01432	salip|PROKKA_00370	psych|PROKKA_00677	limno|PROKKA_00776	F94081|PROKKA_02329	sasa|PROKKA_00081	indic|PROKKA_02317	F316|PROKKA_00785	FAika|PROKKA_03379	M38335|PROKKA_01147	MS220|PROKKA_00396	antar|PROKKA_00308	CF136|PROKKA_03665	beibu|PROKKA_01161	EM1308|PROKKA_01608	branc|PROKKA_00741	chun|PROKKA_01462
prefix1392:	succi|PROKKA_02715	WG21|PROKKA_02514	VMW|PROKKA_02302	TAB87|PROKKA_02283	teget|PROKKA_02558	sunch|PROKKA_00786	EM1321|PROKKA_02456	frigo|PROKKA_01950	frigi|PROKKA_01766	root935|PROKKA_02398	KMS|PROKKA_03329	JRM|PROKKA_02120	M74577|PROKKA_04244	M42614|PROKKA_03134	hydat|PROKKA_04470	root901|PROKKA_03277	root186|PROKKA_02424	root420|PROKKA_03922	KJJ|PROKKA_03558	F83|PROKKA_01535	filum|PROKKA_00070	reich|PROKKA_02858	leaf82|PROKKA_01369	johns|PROKKA_01886	MEB061|PROKKA_00184	F52|PROKKA_03266	hiber|PROKKA_02117	leaf359|PROKKA_01280	soli|PROKKA_00688	psych|PROKKA_00676	sasa|PROKKA_00082	FAika|PROKKA_03378	indic|PROKKA_02318	F316|PROKKA_00784	F94081|PROKKA_02330	rivuli|PROKKA_02570	gelid|PROKKA_02038	subsa|PROKKA_03361	enshi|PROKKA_01431	limno|PROKKA_00777	salip|PROKKA_00371	M38335|PROKKA_01146	MS220|PROKKA_00398	antar|PROKKA_00307	denit|PROKKA_02876	CF136|PROKKA_03666	daej|PROKKA_02004	EM1308|PROKKA_01607	chun|PROKKA_01461
prefix1393:	succi|PROKKA_02720	VMW|PROKKA_02297	WG21|PROKKA_02520	teget|PROKKA_02563	TAB87|PROKKA_02288	sunch|PROKKA_00791	EM1321|PROKKA_02451	F83|PROKKA_01530	hydat|PROKKA_04465	JRM|PROKKA_02125	KMS|PROKKA_03324	M42614|PROKKA_03129	frigi|PROKKA_01761	root420|PROKKA_03917	frigo|PROKKA_01945	johns|PROKKA_01881	hiber|PROKKA_02122	KJJ|PROKKA_03553	leaf82|PROKKA_01374	M74577|PROKKA_04239	root935|PROKKA_02404	root186|PROKKA_02419	MEB061|PROKKA_00179	reich|PROKKA_02863	soli|PROKKA_00683	F52|PROKKA_03271	root901|PROKKA_03272	leaf359|PROKKA_01275	limno|PROKKA_00782	psych|PROKKA_00671	enshi|PROKKA_01426	F94081|PROKKA_02335	filum|PROKKA_00075	salip|PROKKA_00376	sasa|PROKKA_00087	F316|PROKKA_00779	rivuli|PROKKA_02565	subsa|PROKKA_03356	FAika|PROKKA_03373	indic|PROKKA_02323	gelid|PROKKA_02033	M38335|PROKKA_01141	SCGC|PROKKA_00186	antar|PROKKA_00302	chun|PROKKA_01456	daej|PROKKA_01999	denit|PROKKA_02882	EM1308|PROKKA_01602	aquid|PROKKA_00376
prefix1394:	succi|PROKKA_02727	teget|PROKKA_02591	sunch|PROKKA_00429	WG21|PROKKA_02726	TAB87|PROKKA_02472	VMW|PROKKA_02802	EM1321|PROKKA_01552	frigo|PROKKA_03149	sasa|PROKKA_01688	F83|PROKKA_00423	root901|PROKKA_00843	JRM|PROKKA_04188	hydat|PROKKA_03000	KMS|PROKKA_00786	johns|PROKKA_01621	frigi|PROKKA_00459	reich|PROKKA_03108	F316|PROKKA_01497	hiber|PROKKA_00984	M74577|PROKKA_00874	leaf82|PROKKA_00559	KJJ|PROKKA_02092	root186|PROKKA_04074	root420|PROKKA_02020	root935|PROKKA_02650	gelid|PROKKA_01507	F52|PROKKA_02968	MEB061|PROKKA_03003	soli|PROKKA_01093	rivuli|PROKKA_02285	indic|PROKKA_00639	salip|PROKKA_02373	leaf359|PROKKA_01663	F94081|PROKKA_02014	psych|PROKKA_02237	M42614|PROKKA_03691	filum|PROKKA_01226	limno|PROKKA_02034	FAika|PROKKA_03503	subsa|PROKKA_01935	enshi|PROKKA_02452	M38335|PROKKA_00303	antar|PROKKA_01849	EM1308|PROKKA_02821	aquid|PROKKA_01642	CF136|PROKKA_00945	denit|PROKKA_03827	branc|PROKKA_01170	daej|PROKKA_02992
prefix1395:	succi|PROKKA_02729	WG21|PROKKA_02728	VMW|PROKKA_02800	TAB87|PROKKA_02474	sunch|PROKKA_00427	teget|PROKKA_02589	EM1321|PROKKA_01554	root935|PROKKA_02652	hiber|PROKKA_00986	KJJ|PROKKA_02090	M42614|PROKKA_03693	MEB061|PROKKA_03001	M74577|PROKKA_00876	leaf82|PROKKA_00557	root901|PROKKA_00845	root420|PROKKA_02018	KMS|PROKKA_00784	hydat|PROKKA_03002	JRM|PROKKA_04186	reich|PROKKA_03110	root186|PROKKA_04072	johns|PROKKA_01619	F52|PROKKA_02966	frigi|PROKKA_00457	F83|PROKKA_00425	frigo|PROKKA_03151	soli|PROKKA_01091	leaf359|PROKKA_01665	salip|PROKKA_02371	FAika|PROKKA_03505	filum|PROKKA_01228	limno|PROKKA_02032	enshi|PROKKA_02450	F316|PROKKA_01495	psych|PROKKA_02235	sasa|PROKKA_01686	subsa|PROKKA_01936	rivuli|PROKKA_02287	gelid|PROKKA_01509	F94081|PROKKA_02012	indic|PROKKA_00641	M38335|PROKKA_01836	antar|PROKKA_01851	denit|PROKKA_03829	aquid|PROKKA_01644	beibu|PROKKA_00013	chun|PROKKA_01222	branc|PROKKA_02462	daej|PROKKA_02990
prefix1396:	succi|PROKKA_02762	teget|PROKKA_03104	WG21|PROKKA_04109	VMW|PROKKA_04353	sunch|PROKKA_00178	TAB87|PROKKA_00892	EM1321|PROKKA_01948	salip|PROKKA_02114	soli|PROKKA_02295	limno|PROKKA_02755	frigi|PROKKA_02723	frigo|PROKKA_01759	enshi|PROKKA_02205	psych|PROKKA_01970	filum|PROKKA_02405	leaf359|PROKKA_01871	KMS|PROKKA_00298	JRM|PROKKA_04493	root901|PROKKA_00663	F83|PROKKA_01713	root420|PROKKA_04605	hydat|PROKKA_02476	johns|PROKKA_00011	M74577|PROKKA_02140	F52|PROKKA_03758	sasa|PROKKA_00747	root186|PROKKA_01262	hiber|PROKKA_01552	leaf82|PROKKA_01653	gelid|PROKKA_01814	MEB061|PROKKA_01759	M42614|PROKKA_00556	KJJ|PROKKA_02895	reich|PROKKA_04673	root935|PROKKA_02184	rivuli|PROKKA_00779	F316|PROKKA_01007	FAika|PROKKA_00042	F94081|PROKKA_00540	subsa|PROKKA_04051	indic|PROKKA_01960	M38335|PROKKA_00314	SCGC|PROKKA_00150	antar|PROKKA_00545	chun|PROKKA_03144	denit|PROKKA_03051	beibu|PROKKA_01889	CF136|PROKKA_03239	branc|PROKKA_00791
prefix1397:	succi|PROKKA_02800	WG21|PROKKA_04302	teget|PROKKA_00525	VMW|PROKKA_04834	TAB87|PROKKA_01043	sunch|PROKKA_00499	EM1321|PROKKA_03209	M74577|PROKKA_02872	reich|PROKKA_01053	leaf82|PROKKA_01152	root901|PROKKA_03563	KJJ|PROKKA_02547	root935|PROKKA_02879	hiber|PROKKA_01424	MEB061|PROKKA_04577	F52|PROKKA_01853	hydat|PROKKA_03227	KMS|PROKKA_01208	JRM|PROKKA_03275	root186|PROKKA_01161	frigo|PROKKA_03380	johns|PROKKA_00112	root420|PROKKA_02212	frigi|PROKKA_00187	M42614|PROKKA_04233	F83|PROKKA_00103	sasa|PROKKA_00665	leaf359|PROKKA_02984	limno|PROKKA_02263	enshi|PROKKA_01695	salip|PROKKA_00079	F316|PROKKA_01137	soli|PROKKA_02318	psych|PROKKA_00751	gelid|PROKKA_02727	F94081|PROKKA_01794	filum|PROKKA_01786	FAika|PROKKA_01757	subsa|PROKKA_02683	rivuli|PROKKA_01513	indic|PROKKA_00909	M38335|PROKKA_02345	MS220|PROKKA_00068	antar|PROKKA_02050	chun|PROKKA_04615	CF136|PROKKA_00709	aquid|PROKKA_03109	cauen|PROKKA_01806	denit|PROKKA_02291
prefix1398:	succi|PROKKA_02872	VMW|PROKKA_04572	WG21|PROKKA_03925	teget|PROKKA_00216	TAB87|PROKKA_00974	sunch|PROKKA_00461	EM1321|PROKKA_00948	root420|PROKKA_02412	MEB061|PROKKA_04633	KJJ|PROKKA_02608	reich|PROKKA_00066	johns|PROKKA_00052	root935|PROKKA_02931	M42614|PROKKA_04174	hiber|PROKKA_00023	root186|PROKKA_01224	M74577|PROKKA_02807	root901|PROKKA_03500	F52|PROKKA_01907	leaf82|PROKKA_01219	frigo|PROKKA_03308	frigi|PROKKA_00128	soli|PROKKA_01644	hydat|PROKKA_05033	KMS|PROKKA_04677	JRM|PROKKA_04587	F83|PROKKA_00029	psych|PROKKA_01652	salip|PROKKA_00023	filum|PROKKA_01763	rivuli|PROKKA_00865	subsa|PROKKA_01254	leaf359|PROKKA_02902	limno|PROKKA_02326	enshi|PROKKA_01756	indic|PROKKA_00883	FAika|PROKKA_03977	F316|PROKKA_01250	sasa|PROKKA_02478	gelid|PROKKA_02843	F94081|PROKKA_01443	M38335|PROKKA_02306	MS220|PROKKA_00546	antar|PROKKA_01653	CF136|PROKKA_02202	denit|PROKKA_02231	chun|PROKKA_04408	aquid|PROKKA_03053	EM1308|PROKKA_00128
prefix1399:	succi|PROKKA_02873	WG21|PROKKA_03924	VMW|PROKKA_04571	TAB87|PROKKA_00973	teget|PROKKA_00217	sunch|PROKKA_00460	EM1321|PROKKA_00949	frigo|PROKKA_03307	frigi|PROKKA_00127	M74577|PROKKA_02806	johns|PROKKA_00051	F83|PROKKA_00028	KJJ|PROKKA_02609	root901|PROKKA_03499	KMS|PROKKA_04676	JRM|PROKKA_04586	M42614|PROKKA_04173	leaf82|PROKKA_01220	hydat|PROKKA_05032	root935|PROKKA_02932	F52|PROKKA_01908	reich|PROKKA_00067	root420|PROKKA_02411	hiber|PROKKA_00022	MEB061|PROKKA_04634	root186|PROKKA_01225	soli|PROKKA_01645	salip|PROKKA_00022	filum|PROKKA_01762	leaf359|PROKKA_02901	enshi|PROKKA_01757	F94081|PROKKA_01442	psych|PROKKA_01651	limno|PROKKA_02327	subsa|PROKKA_01253	rivuli|PROKKA_00864	gelid|PROKKA_02844	F316|PROKKA_01251	sasa|PROKKA_02477	FAika|PROKKA_03976	indic|PROKKA_00884	M38335|PROKKA_02305	MS220|PROKKA_00547	antar|PROKKA_01652	CF136|PROKKA_02201	cauen|PROKKA_01863	denit|PROKKA_02230	aquid|PROKKA_03052	chun|PROKKA_04409
prefix1400:	succi|PROKKA_02875	VMW|PROKKA_04569	WG21|PROKKA_03922	TAB87|PROKKA_00971	teget|PROKKA_00220	sunch|PROKKA_00458	EM1321|PROKKA_00951	frigo|PROKKA_03304	frigi|PROKKA_00124	leaf359|PROKKA_02899	root186|PROKKA_01227	reich|PROKKA_00069	F83|PROKKA_00024	F52|PROKKA_01910	root901|PROKKA_03497	MEB061|PROKKA_04636	M74577|PROKKA_02804	hiber|PROKKA_00020	FAika|PROKKA_03974	johns|PROKKA_00049	root935|PROKKA_02934	hydat|PROKKA_05030	soli|PROKKA_01647	KMS|PROKKA_04674	JRM|PROKKA_04584	leaf82|PROKKA_01222	salip|PROKKA_00020	M42614|PROKKA_04171	KJJ|PROKKA_02611	root420|PROKKA_02409	enshi|PROKKA_01759	limno|PROKKA_02329	subsa|PROKKA_01251	F316|PROKKA_01253	filum|PROKKA_01760	rivuli|PROKKA_00862	gelid|PROKKA_02846	psych|PROKKA_01649	sasa|PROKKA_02475	indic|PROKKA_00886	F94081|PROKKA_01440	M38335|PROKKA_02303	MS220|PROKKA_00084	antar|PROKKA_01650	cauen|PROKKA_01865	EM1308|PROKKA_00125	denit|PROKKA_02228	beibu|PROKKA_01638	daej|PROKKA_02965
prefix1401:	succi|PROKKA_02912	WG21|PROKKA_00057	VMW|PROKKA_01746	TAB87|PROKKA_02968	sunch|PROKKA_01981	teget|PROKKA_01416	EM1321|PROKKA_01822	frigo|PROKKA_02875	KMS|PROKKA_02556	JRM|PROKKA_02034	hydat|PROKKA_00485	F83|PROKKA_01032	leaf82|PROKKA_00199	M74577|PROKKA_01243	KJJ|PROKKA_01763	johns|PROKKA_01278	M42614|PROKKA_01981	reich|PROKKA_03457	root186|PROKKA_03547	root935|PROKKA_00951	root901|PROKKA_01183	frigi|PROKKA_02477	hiber|PROKKA_01332	F52|PROKKA_02624	MEB061|PROKKA_03808	psych|PROKKA_02293	enshi|PROKKA_00976	limno|PROKKA_01193	leaf359|PROKKA_00573	salip|PROKKA_02625	FAika|PROKKA_02698	soli|PROKKA_00541	rivuli|PROKKA_01773	F316|PROKKA_02403	sasa|PROKKA_01330	filum|PROKKA_00500	subsa|PROKKA_03761	indic|PROKKA_02598	F94081|PROKKA_00219	M38335|PROKKA_00787	antar|PROKKA_02481	branc|PROKKA_00335	cauen|PROKKA_01877	aquid|PROKKA_01991	EM1308|PROKKA_01463	daej|PROKKA_00775	CF136|PROKKA_02620	chun|PROKKA_00810	denit|PROKKA_01248
prefix1402:	succi|PROKKA_02950	VMW|PROKKA_03507	WG21|PROKKA_03990	TAB87|PROKKA_01326	teget|PROKKA_02498	sunch|PROKKA_02318	EM1321|PROKKA_01174	root186|PROKKA_04538	root935|PROKKA_03024	johns|PROKKA_02909	M74577|PROKKA_00112	psych|PROKKA_01788	M42614|PROKKA_00646	root420|PROKKA_02520	F52|PROKKA_04362	root901|PROKKA_02640	KJJ|PROKKA_01062	F316|PROKKA_00369	reich|PROKKA_00689	KMS|PROKKA_03106	MEB061|PROKKA_04204	JRM|PROKKA_04110	hiber|PROKKA_02568	leaf82|PROKKA_04191	hydat|PROKKA_03523	F83|PROKKA_02380	sasa|PROKKA_02158	frigi|PROKKA_01392	filum|PROKKA_01586	frigo|PROKKA_00133	M38335|PROKKA_02316	leaf359|PROKKA_00320	gelid|PROKKA_00438	limno|PROKKA_01205	salip|PROKKA_01353	F94081|PROKKA_01038	soli|PROKKA_02919	enshi|PROKKA_01786	indic|PROKKA_01253	rivuli|PROKKA_00012	FAika|PROKKA_00743	subsa|PROKKA_00793	MS220|PROKKA_00323	antar|PROKKA_01907	branc|PROKKA_00971	cauen|PROKKA_00565	daej|PROKKA_01207	EM1308|PROKKA_02766	aquid|PROKKA_03232
prefix1403:	succi|PROKKA_02958	WG21|PROKKA_04056	VMW|PROKKA_04447	TAB87|PROKKA_01339	teget|PROKKA_02507	sunch|PROKKA_02306	EM1321|PROKKA_02306	frigo|PROKKA_00285	KMS|PROKKA_03134	root186|PROKKA_04526	JRM|PROKKA_04082	hydat|PROKKA_03504	frigi|PROKKA_01406	root901|PROKKA_02654	KJJ|PROKKA_01077	F52|PROKKA_04352	M74577|PROKKA_00099	johns|PROKKA_03086	root935|PROKKA_03012	hiber|PROKKA_02555	MEB061|PROKKA_04191	F83|PROKKA_02366	leaf82|PROKKA_04207	reich|PROKKA_00702	root420|PROKKA_02509	M42614|PROKKA_00630	psych|PROKKA_01819	salip|PROKKA_01340	limno|PROKKA_01215	leaf359|PROKKA_00307	enshi|PROKKA_01798	soli|PROKKA_03153	filum|PROKKA_02568	gelid|PROKKA_02237	subsa|PROKKA_00826	rivuli|PROKKA_00097	sasa|PROKKA_01018	F94081|PROKKA_00558	indic|PROKKA_02014	F316|PROKKA_03264	FAika|PROKKA_00862	M38335|PROKKA_00309	antar|PROKKA_01897	EM1308|PROKKA_01388	CFB|PROKKA_00036	CF136|PROKKA_03731	chun|PROKKA_04304	daej|PROKKA_00442	branc|PROKKA_01536
prefix1404:	succi|PROKKA_02962	WG21|PROKKA_03019	VMW|PROKKA_01600	TAB87|PROKKA_01774	teget|PROKKA_00996	sunch|PROKKA_01474	EM1321|PROKKA_02974	root420|PROKKA_02665	MEB061|PROKKA_04356	johns|PROKKA_03054	M42614|PROKKA_00788	hiber|PROKKA_01523	root186|PROKKA_04677	hydat|PROKKA_03158	KJJ|PROKKA_00934	root935|PROKKA_03170	M74577|PROKKA_00257	F52|PROKKA_01340	root901|PROKKA_02490	KMS|PROKKA_00920	JRM|PROKKA_02953	frigi|PROKKA_00622	reich|PROKKA_00540	frigo|PROKKA_00456	leaf82|PROKKA_04035	F83|PROKKA_02541	soli|PROKKA_02035	psych|PROKKA_01446	gelid|PROKKA_00413	F316|PROKKA_00693	salip|PROKKA_01897	leaf359|PROKKA_03103	sasa|PROKKA_01717	FAika|PROKKA_00503	filum|PROKKA_02177	enshi|PROKKA_02506	limno|PROKKA_03035	F94081|PROKKA_01318	rivuli|PROKKA_00654	indic|PROKKA_01076	subsa|PROKKA_00771	M38335|PROKKA_01001	MS220|PROKKA_00180	antar|PROKKA_01557	cauen|PROKKA_02030	CF136|PROKKA_03409	EM1308|PROKKA_01709	aquid|PROKKA_03372	denit|PROKKA_00860
prefix1405:	succi|PROKKA_02993	WG21|PROKKA_00185	VMW|PROKKA_00034	TAB87|PROKKA_03060	sunch|PROKKA_01550	teget|PROKKA_01338	EM1321|PROKKA_01617	frigo|PROKKA_02566	F83|PROKKA_00609	soli|PROKKA_00040	leaf359|PROKKA_02711	reich|PROKKA_03330	root420|PROKKA_01815	M42614|PROKKA_02107	hiber|PROKKA_01201	johns|PROKKA_01409	KJJ|PROKKA_01892	root935|PROKKA_01089	MEB061|PROKKA_03942	root186|PROKKA_03424	root901|PROKKA_01051	leaf82|PROKKA_00342	F52|PROKKA_02755	M74577|PROKKA_01120	salip|PROKKA_00976	filum|PROKKA_00218	hydat|PROKKA_02225	KMS|PROKKA_02726	limno|PROKKA_00115	JRM|PROKKA_00767	enshi|PROKKA_02657	frigi|PROKKA_03120	psych|PROKKA_00281	subsa|PROKKA_01867	FAika|PROKKA_03356	sasa|PROKKA_00300	indic|PROKKA_02466	gelid|PROKKA_00744	F316|PROKKA_02641	rivuli|PROKKA_02529	F94081|PROKKA_02568	M38335|PROKKA_01547	MS220|PROKKA_00376	antar|PROKKA_01064	aquid|PROKKA_01853	denit|PROKKA_01137	CF136|PROKKA_03924	EM1308|PROKKA_00101	chun|PROKKA_01008
prefix1406:	succi|PROKKA_03027	VMW|PROKKA_00054	WG21|PROKKA_00213	TAB87|PROKKA_03087	sunch|PROKKA_01591	teget|PROKKA_01350	EM1321|PROKKA_02672	frigi|PROKKA_02914	reich|PROKKA_03309	M74577|PROKKA_01079	frigo|PROKKA_02396	F83|PROKKA_00592	hiber|PROKKA_01185	johns|PROKKA_01427	M42614|PROKKA_02125	root901|PROKKA_01038	root186|PROKKA_03876	root935|PROKKA_01104	root420|PROKKA_01830	MEB061|PROKKA_03957	leaf82|PROKKA_00359	KJJ|PROKKA_01908	F52|PROKKA_02777	JRM|PROKKA_00793	KMS|PROKKA_04513	hydat|PROKKA_02199	leaf359|PROKKA_02654	salip|PROKKA_01048	soli|PROKKA_00052	limno|PROKKA_00200	psych|PROKKA_02428	enshi|PROKKA_00882	subsa|PROKKA_03891	rivuli|PROKKA_02213	F94081|PROKKA_02824	gelid|PROKKA_00798	indic|PROKKA_02650	FAika|PROKKA_03298	F316|PROKKA_01988	filum|PROKKA_00276	sasa|PROKKA_00343	M38335|PROKKA_01749	MS220|PROKKA_00235	antar|PROKKA_01076	cauen|PROKKA_00201	beibu|PROKKA_00948	CF136|PROKKA_00754	denit|PROKKA_01011	branc|PROKKA_02789
prefix1407:	succi|PROKKA_03065	TAB87|PROKKA_01123	WG21|PROKKA_00957	VMW|PROKKA_01251	teget|PROKKA_01888	sunch|PROKKA_01015	EM1321|PROKKA_00661	F83|PROKKA_03300	sasa|PROKKA_01860	filum|PROKKA_02772	psych|PROKKA_01249	frigi|PROKKA_03126	frigo|PROKKA_00993	MEB061|PROKKA_03611	KJJ|PROKKA_00130	M42614|PROKKA_04024	reich|PROKKA_02367	root186|PROKKA_02069	KMS|PROKKA_04005	root420|PROKKA_02352	leaf82|PROKKA_01485	hiber|PROKKA_03762	root901|PROKKA_04028	hydat|PROKKA_02356	M74577|PROKKA_02700	JRM|PROKKA_00504	johns|PROKKA_02271	root935|PROKKA_04087	F52|PROKKA_00146	salip|PROKKA_01286	leaf359|PROKKA_02159	subsa|PROKKA_03055	FAika|PROKKA_00391	soli|PROKKA_02817	rivuli|PROKKA_03719	limno|PROKKA_01379	enshi|PROKKA_01907	indic|PROKKA_01126	F94081|PROKKA_01364	F316|PROKKA_00295	gelid|PROKKA_00380	M38335|PROKKA_00468	MS220|PROKKA_00188	antar|PROKKA_01524	branc|PROKKA_02024	cauen|PROKKA_00632	denit|PROKKA_04005	EM1308|PROKKA_00411	chun|PROKKA_00532
prefix1408:	succi|PROKKA_03072	WG21|PROKKA_00945	VMW|PROKKA_01245	TAB87|PROKKA_01115	teget|PROKKA_02422	sunch|PROKKA_01019	EM1321|PROKKA_00668	hydat|PROKKA_02389	KMS|PROKKA_03980	JRM|PROKKA_00482	KJJ|PROKKA_00136	hiber|PROKKA_03772	leaf82|PROKKA_01477	johns|PROKKA_02279	M74577|PROKKA_02693	root901|PROKKA_04033	reich|PROKKA_02360	F52|PROKKA_00156	root420|PROKKA_00733	root935|PROKKA_04081	MEB061|PROKKA_03607	M42614|PROKKA_04030	root186|PROKKA_02075	frigo|PROKKA_01000	F83|PROKKA_03290	frigi|PROKKA_02193	soli|PROKKA_02803	psych|PROKKA_01244	F94081|PROKKA_01733	leaf359|PROKKA_02164	F316|PROKKA_00219	limno|PROKKA_01373	enshi|PROKKA_01901	indic|PROKKA_02007	sasa|PROKKA_01006	salip|PROKKA_01291	FAika|PROKKA_00373	gelid|PROKKA_00351	filum|PROKKA_02506	subsa|PROKKA_03035	rivuli|PROKKA_03956	M38335|PROKKA_00469	MS220|PROKKA_00628	antar|PROKKA_01457	denit|PROKKA_04011	aquid|PROKKA_02881	CF136|PROKKA_00570	EM1308|PROKKA_00403	chun|PROKKA_00568
prefix1409:	succi|PROKKA_03118	TAB87|PROKKA_01723	VMW|PROKKA_03837	WG21|PROKKA_02001	teget|PROKKA_00992	sunch|PROKKA_01416	EM1321|PROKKA_02852	KMS|PROKKA_03404	JRM|PROKKA_04463	hydat|PROKKA_04354	F83|PROKKA_02845	frigo|PROKKA_00827	leaf82|PROKKA_03190	root901|PROKKA_02066	F52|PROKKA_00560	frigi|PROKKA_02185	KJJ|PROKKA_00534	root186|PROKKA_03220	johns|PROKKA_02697	root420|PROKKA_00330	M42614|PROKKA_01559	MEB061|PROKKA_00669	root935|PROKKA_03702	reich|PROKKA_01929	leaf359|PROKKA_03349	hiber|PROKKA_02368	M74577|PROKKA_02263	soli|PROKKA_01982	psych|PROKKA_01510	filum|PROKKA_00780	FAika|PROKKA_01073	enshi|PROKKA_02827	limno|PROKKA_02449	rivuli|PROKKA_03054	salip|PROKKA_01446	subsa|PROKKA_00421	sasa|PROKKA_01764	gelid|PROKKA_00321	indic|PROKKA_00829	F316|PROKKA_03033	F94081|PROKKA_01458	M38335|PROKKA_00285	SCGC|PROKKA_00194	antar|PROKKA_01554	denit|PROKKA_00398	CFB|PROKKA_00049	CF136|PROKKA_03719	EM1308|PROKKA_00441	branc|PROKKA_01890
prefix1410:	succi|PROKKA_03120	WG21|PROKKA_02003	VMW|PROKKA_03835	TAB87|PROKKA_01725	teget|PROKKA_00990	sunch|PROKKA_01414	EM1321|PROKKA_02854	johns|PROKKA_02699	F52|PROKKA_00562	M74577|PROKKA_02261	root901|PROKKA_02068	root420|PROKKA_00328	M42614|PROKKA_01561	KJJ|PROKKA_00536	leaf82|PROKKA_03192	hiber|PROKKA_02366	root935|PROKKA_03700	hydat|PROKKA_04352	reich|PROKKA_01927	KMS|PROKKA_03402	JRM|PROKKA_04461	MEB061|PROKKA_00671	root186|PROKKA_03218	frigi|PROKKA_02187	frigo|PROKKA_00829	psych|PROKKA_01508	F83|PROKKA_02843	soli|PROKKA_01984	sasa|PROKKA_01766	indic|PROKKA_00845	salip|PROKKA_01448	F94081|PROKKA_01456	filum|PROKKA_00778	limno|PROKKA_02451	enshi|PROKKA_02825	gelid|PROKKA_00319	F316|PROKKA_03031	leaf359|PROKKA_03347	rivuli|PROKKA_00664	subsa|PROKKA_03085	FAika|PROKKA_00876	SCGC|PROKKA_00215	M38335|PROKKA_02299	antar|PROKKA_01505	chun|PROKKA_04294	aquid|PROKKA_02430	CFB|PROKKA_00047	denit|PROKKA_00400	daej|PROKKA_01411
prefix1411:	succi|PROKKA_03121	WG21|PROKKA_02004	VMW|PROKKA_03834	TAB87|PROKKA_01726	teget|PROKKA_00989	sunch|PROKKA_01413	EM1321|PROKKA_02855	johns|PROKKA_02700	MEB061|PROKKA_00672	F83|PROKKA_02842	KJJ|PROKKA_00537	M42614|PROKKA_01562	frigo|PROKKA_00830	F52|PROKKA_00563	root901|PROKKA_02069	hiber|PROKKA_02365	root420|PROKKA_00327	root186|PROKKA_03217	root935|PROKKA_03699	hydat|PROKKA_04351	leaf82|PROKKA_03193	JRM|PROKKA_04460	KMS|PROKKA_03401	M74577|PROKKA_02260	reich|PROKKA_01926	frigi|PROKKA_02188	filum|PROKKA_00777	leaf359|PROKKA_03346	F94081|PROKKA_01455	soli|PROKKA_01985	enshi|PROKKA_02824	salip|PROKKA_01449	rivuli|PROKKA_00663	subsa|PROKKA_03084	psych|PROKKA_01507	limno|PROKKA_02452	FAika|PROKKA_00875	M38335|PROKKA_02298	SCGC|PROKKA_00216	antar|PROKKA_01504	cauen|PROKKA_02591	aquid|PROKKA_02429	denit|PROKKA_00401	chun|PROKKA_04295	CF136|PROKKA_03722	CFB|PROKKA_00046	branc|PROKKA_01410	EM1308|PROKKA_00438	daej|PROKKA_01410
prefix1412:	EM1321|PROKKA_00248	MEB061|PROKKA_02977	EM1308|PROKKA_00655	F94081|PROKKA_02561	CF136|PROKKA_00921	frigi|PROKKA_02829	succi|PROKKA_02315	WG21|PROKKA_02756	VMW|PROKKA_00234	TAB87|PROKKA_03210	sunch|PROKKA_01913	teget|PROKKA_02631	hiber|PROKKA_01011	KJJ|PROKKA_02067	F52|PROKKA_02939	root420|PROKKA_01994	root186|PROKKA_04050	leaf82|PROKKA_00529	M74577|PROKKA_00901	root901|PROKKA_00873	M42614|PROKKA_03718	root935|PROKKA_02676	johns|PROKKA_01592	reich|PROKKA_03137	soli|PROKKA_00565	frigo|PROKKA_02163	enshi|PROKKA_01208	KMS|PROKKA_01425	JRM|PROKKA_00941	filum|PROKKA_02023	limno|PROKKA_00980	salip|PROKKA_00582	hydat|PROKKA_01180	leaf359|PROKKA_01059	F83|PROKKA_01278	F316|PROKKA_01779	sasa|PROKKA_01312	indic|PROKKA_00401	subsa|PROKKA_02955	psych|PROKKA_00302	rivuli|PROKKA_02115	gelid|PROKKA_02551	M38335|PROKKA_01495	FAika|PROKKA_02323	antar|PROKKA_02454	daej|PROKKA_02246	cauen|PROKKA_01346	aquid|PROKKA_01673	CFB|PROKKA_01195
prefix1413:	EM1321|PROKKA_00405	leaf82|PROKKA_02476	MEB061|PROKKA_01590	root420|PROKKA_02436	M42614|PROKKA_04473	root901|PROKKA_00135	johns|PROKKA_04693	KJJ|PROKKA_03887	reich|PROKKA_01767	root186|PROKKA_00609	WG21|PROKKA_02135	hiber|PROKKA_03735	JRM|PROKKA_03779	F83|PROKKA_02441	frigo|PROKKA_00086	frigi|PROKKA_00503	F52|PROKKA_03710	hydat|PROKKA_04658	KMS|PROKKA_04585	TAB87|PROKKA_01357	M74577|PROKKA_03825	leaf359|PROKKA_00352	enshi|PROKKA_00121	root935|PROKKA_01613	salip|PROKKA_01514	VMW|PROKKA_00819	F316|PROKKA_00233	subsa|PROKKA_03475	indic|PROKKA_01485	filum|PROKKA_02132	sunch|PROKKA_02420	sasa|PROKKA_00929	soli|PROKKA_02228	FAika|PROKKA_01558	teget|PROKKA_01902	rivuli|PROKKA_00639	psych|PROKKA_01462	F94081|PROKKA_01478	limno|PROKKA_01651	gelid|PROKKA_00037	M38335|PROKKA_01216	MS220|PROKKA_00580	antar|PROKKA_02151	aquid|PROKKA_01475	cauen|PROKKA_02515	chun|PROKKA_04268	EM1308|PROKKA_03511	beibu|PROKKA_01063	daej|PROKKA_01118
prefix1414:	antar|PROKKA_02300	filum|PROKKA_00731	leaf359|PROKKA_02390	indic|PROKKA_01977	succi|PROKKA_01407	VMW|PROKKA_01953	TAB87|PROKKA_01939	WG21|PROKKA_01559	teget|PROKKA_03046	sunch|PROKKA_01194	EM1321|PROKKA_02834	F83|PROKKA_02052	psych|PROKKA_01599	salip|PROKKA_01504	hydat|PROKKA_04594	enshi|PROKKA_00106	frigo|PROKKA_00781	gelid|PROKKA_02220	KMS|PROKKA_02878	JRM|PROKKA_03578	reich|PROKKA_01529	rivuli|PROKKA_01348	soli|PROKKA_02902	hiber|PROKKA_00432	limno|PROKKA_01724	MEB061|PROKKA_03206	root186|PROKKA_01617	F52|PROKKA_04126	johns|PROKKA_04916	M42614|PROKKA_00216	FAika|PROKKA_01671	root420|PROKKA_03591	M74577|PROKKA_01699	sasa|PROKKA_02426	subsa|PROKKA_01206	KJJ|PROKKA_03214	root935|PROKKA_01872	root901|PROKKA_00364	leaf82|PROKKA_02882	F316|PROKKA_00420	F94081|PROKKA_01107	frigi|PROKKA_02044	M38335|PROKKA_01013	SCGC|PROKKA_00042	cauen|PROKKA_02543	daej|PROKKA_01378	beibu|PROKKA_03086	aquid|PROKKA_01196	branc|PROKKA_01216
prefix1415:	CF136|PROKKA_02494	psych|PROKKA_02544	succi|PROKKA_00801	WG21|PROKKA_04241	TAB87|PROKKA_02834	VMW|PROKKA_03284	sunch|PROKKA_02166	teget|PROKKA_02804	EM1321|PROKKA_01565	root901|PROKKA_01379	root935|PROKKA_00763	M74577|PROKKA_01448	F52|PROKKA_02418	johns|PROKKA_01072	root186|PROKKA_03751	KMS|PROKKA_02268	JRM|PROKKA_01384	leaf82|PROKKA_00008	KJJ|PROKKA_01571	MEB061|PROKKA_01353	reich|PROKKA_03645	hiber|PROKKA_04562	root420|PROKKA_04716	hydat|PROKKA_05038	M42614|PROKKA_01785	frigi|PROKKA_02989	leaf359|PROKKA_00649	filum|PROKKA_00576	F83|PROKKA_00883	frigo|PROKKA_02778	indic|PROKKA_02800	sasa|PROKKA_01387	soli|PROKKA_00430	gelid|PROKKA_01062	salip|PROKKA_01210	enshi|PROKKA_00569	F94081|PROKKA_02888	F316|PROKKA_02324	subsa|PROKKA_02446	limno|PROKKA_00493	FAika|PROKKA_02888	rivuli|PROKKA_03649	M38335|PROKKA_00226	SCGC|PROKKA_00179	antar|PROKKA_01390	beibu|PROKKA_02561	cauen|PROKKA_00486	chun|PROKKA_00659	EM1308|PROKKA_01182
prefix1416:	MS220|PROKKA_00110	succi|PROKKA_00450	VMW|PROKKA_01145	TAB87|PROKKA_01981	sunch|PROKKA_02223	WG21|PROKKA_03679	teget|PROKKA_00267	EM1321|PROKKA_00900	frigo|PROKKA_01844	frigi|PROKKA_00108	F83|PROKKA_01795	salip|PROKKA_00686	enshi|PROKKA_00004	KJJ|PROKKA_00228	reich|PROKKA_02260	MEB061|PROKKA_03339	leaf82|PROKKA_01041	limno|PROKKA_01893	root186|PROKKA_02174	F52|PROKKA_00260	root901|PROKKA_04124	hiber|PROKKA_03684	root935|PROKKA_03985	KMS|PROKKA_00111	hydat|PROKKA_00773	JRM|PROKKA_00644	johns|PROKKA_02386	root420|PROKKA_00632	M74577|PROKKA_02595	M42614|PROKKA_01258	soli|PROKKA_02288	filum|PROKKA_02521	psych|PROKKA_01049	rivuli|PROKKA_02903	subsa|PROKKA_03218	FAika|PROKKA_00116	leaf359|PROKKA_03456	F94081|PROKKA_00932	gelid|PROKKA_02371	F316|PROKKA_00334	indic|PROKKA_01740	M38335|PROKKA_00436	antar|PROKKA_01615	cauen|PROKKA_02686	branc|PROKKA_01189	beibu|PROKKA_01546	daej|PROKKA_01536	sasa|PROKKA_02864	aquid|PROKKA_02776
prefix1417:	frigi|PROKKA_02857	soli|PROKKA_00123	branc|PROKKA_00329	teget|PROKKA_02671	succi|PROKKA_00646	VMW|PROKKA_02844	WG21|PROKKA_03459	TAB87|PROKKA_02450	sunch|PROKKA_01826	EM1321|PROKKA_00275	frigo|PROKKA_02186	F83|PROKKA_01307	leaf82|PROKKA_00592	KJJ|PROKKA_02129	hiber|PROKKA_00948	root186|PROKKA_04111	johns|PROKKA_01655	root420|PROKKA_02057	M42614|PROKKA_03654	KMS|PROKKA_00833	JRM|PROKKA_00248	root935|PROKKA_02608	M74577|PROKKA_00837	hydat|PROKKA_02957	leaf359|PROKKA_01113	indic|PROKKA_00425	F52|PROKKA_03007	sasa|PROKKA_00272	reich|PROKKA_03074	gelid|PROKKA_02573	MEB061|PROKKA_03034	subsa|PROKKA_03884	root901|PROKKA_00804	filum|PROKKA_02052	psych|PROKKA_02420	limno|PROKKA_01123	FAika|PROKKA_02378	salip|PROKKA_00556	F316|PROKKA_01922	enshi|PROKKA_01237	F94081|PROKKA_02578	antar|PROKKA_00018	beibu|PROKKA_01763	CF136|PROKKA_00967	chun|PROKKA_01243	aquid|PROKKA_01607	denit|PROKKA_03791	CFB|PROKKA_00306	EM1308|PROKKA_00968
prefix1418:	FAika|PROKKA_02448	subsa|PROKKA_03890	succi|PROKKA_00653	TAB87|PROKKA_02445	WG21|PROKKA_03454	VMW|PROKKA_02849	sunch|PROKKA_01821	teget|PROKKA_02677	EM1321|PROKKA_00280	M42614|PROKKA_03649	frigo|PROKKA_02192	hiber|PROKKA_00942	M74577|PROKKA_00829	F52|PROKKA_03012	leaf82|PROKKA_00597	MEB061|PROKKA_03039	hydat|PROKKA_02951	KMS|PROKKA_00838	JRM|PROKKA_00254	KJJ|PROKKA_02134	reich|PROKKA_03069	root420|PROKKA_02062	root935|PROKKA_02603	root901|PROKKA_00799	johns|PROKKA_01660	root186|PROKKA_04116	frigi|PROKKA_02862	soli|PROKKA_00118	enshi|PROKKA_01243	F316|PROKKA_01912	filum|PROKKA_02057	salip|PROKKA_00551	limno|PROKKA_00964	leaf359|PROKKA_01118	indic|PROKKA_00420	psych|PROKKA_02406	F94081|PROKKA_02832	gelid|PROKKA_02579	sasa|PROKKA_00267	M38335|PROKKA_02203	F83|PROKKA_01313	antar|PROKKA_00025	cauen|PROKKA_01377	beibu|PROKKA_01768	CF136|PROKKA_00972	aquid|PROKKA_01602	chun|PROKKA_01248	daej|PROKKA_02279	CFB|PROKKA_00301
[truncated: 13,164 more rows]
[truncated: 240 more columns]
