# Supplementary material for: Comparative Genome Analyses Reveal the Genomic Traits and Host Plant Adaptations of Flavobacterium akiainvivens IK-1T
Source: Int J Mol Sci. 2019 Oct 3;20(19):4910. doi: 10.3390/ijms20194910 (PMC6801697; doi:10.3390/ijms20194910)
Supplement: Supplementary file 1 [file ijms-20-04910-s001.zip › Supplements/Supplementary Table S6.xlsx]

## Sheet: Sheet1
Supplementary Table S6 Synteny information in IK-1T and F. rivuli or F. subsaxonicum
Species1	Species2	Chr1	Chr2	BlkNum	Start1	End1	Start2	End2	#Hits	PearsonR
IK-1	F. rivuli	1	2	1	3950809	4049559	428867	576603	9	-0.980441
IK-1	F. rivuli	1	2	2	37101	84198	81621	128348	8	-0.998437
IK-1	F. rivuli	1	2	3	2365158	2422271	367485	398382	7	0.970031
IK-1	F. rivuli	1	3	1	4062014	4382472	80595	343890	16	0.949333
IK-1	F. rivuli	1	4	1	3241787	3784858	4206	437634	22	0.958469
IK-1	F. rivuli	1	5	1	1883074	1921385	324823	371177	7	-0.952814
IK-1	F. rivuli	1	5	2	2205094	2681320	28142	331526	26	-0.982084
IK-1	F. rivuli	1	6	1	3084335	3117344	280112	322594	7	-0.983932
IK-1	F. subsaxonicum	1	1	1	1114164	1137871	37106	56477	7	-0.994988
IK-1	F. subsaxonicum	1	2	1	3925415	4231765	256350	637090	34	-0.884446
IK-1	F. subsaxonicum	1	2	2	2214933	2456578	471106	706600	12	0.992501
IK-1	F. subsaxonicum	1	3	1	2264224	2429639	111630	278328	20	-0.987095
IK-1	F. subsaxonicum	1	3	2	3800188	3916629	11569	102612	9	0.997288
IK-1	F. subsaxonicum	1	4	1	3024303	3448630	3788	348912	43	-0.981473
IK-1	F. subsaxonicum	1	5	1	49774	83501	281581	317395	7	-0.994729
IK-1	F. subsaxonicum	1	6	1	3524674	3688101	12101	251237	14	0.941725
IK-1	F. subsaxonicum	1	6	2	2573406	2744903	114634	231083	17	-0.907462
IK-1	F. subsaxonicum	1	7	1	128459	439454	1624	204126	8	-0.982643
IK-1	F. subsaxonicum	1	11	1	3048132	3117371	15855	103925	11	-0.948116
