# Supplementary material for: Comparative Genome Analyses Reveal the Genomic Traits and Host Plant Adaptations of Flavobacterium akiainvivens IK-1T
Source: Int J Mol Sci. 2019 Oct 3;20(19):4910. doi: 10.3390/ijms20194910 (PMC6801697; doi:10.3390/ijms20194910)
Supplement: Supplementary file 1 [file ijms-20-04910-s001.zip › Supplements/Supplementary Table S7.xlsx]

## Sheet: Sheet1
Supplementary Table S7 Gliding motility-related genes in IK-1T.
Gene	Start	End	Identity	T9SS
gldA	2228823	2227932	0.79
gldB	2474858	2473887	0.44
gldD	2644706	2645257	0.53
gldF	481588	480866	0.7
gldG	480764	479028	0.51
gldH	2999629	2999147	0.51
gldI	1701343	1700810	0.54
gldJ	3881513	3879849	0.86
gldK	4103477	4104856	0.69	T9SS
gldM	4105652	4107202	0.58	T9SS
gldN	4107249	4108175	0.49	T9SS
gldE	2643457	2644692	0.58
gldL	4104964	4105590	0.67	T9SS
sprA	3970064	3977239	0.62	T9SS
sprE	3216556	3219237	0.46	T9SS
sprT	3892626	3893219	0.78	T9SS
