# Supplementary material for: Comparative Genome Analyses Reveal the Genomic Traits and Host Plant Adaptations of Flavobacterium akiainvivens IK-1T
Source: Int J Mol Sci. 2019 Oct 3;20(19):4910. doi: 10.3390/ijms20194910 (PMC6801697; doi:10.3390/ijms20194910)
Supplement: Supplementary file 1 [file ijms-20-04910-s001.zip › Supplements/Supplementary Table S8.xlsx]

## Sheet: Sheet1
Supplementary Table S8 Rpf operon related genes in IK-1T.
Gene	FA Homolog	E value	Identity	Start	End	Strand
RpfA	Prokka_00065	5e-54	0.27	62723	65005	+
RpfB	Prokka_01718	3E-56	0.3	1917297	1918937	+
RpfC	Prokka_00183	8e-64	0.28	181466	183658	-
RpfD	Prokka_01643	6e-10	29%	1840374	1841072	+
RpfF	Prokka_02999	9e-14	0.29	3277602	3278378	+
RpfG	Prokka_00184	1e-11	0.32	183871	184566	-
PrfA	Prokka_01522	6e-110	0.45	1723555	1724634	-
PrfB	Prokka_01111	7e-98	0.49	1196391	1197335	+
LysS	Prokka_03800	2e-147	0.45	4187106	4188800	-
